# Supplementary material for: Comprehensive virtual screening of 4.8 k flavonoids reveals novel insights into allosteric inhibition of SARS-CoV-2 MPRO
Source: Sci Rep. 2021 Jul 29;11:15452. doi: 10.1038/s41598-021-94951-6 (PMC8322093; doi:10.1038/s41598-021-94951-6)
Supplement: Supplementary file 2 — Supplementary Dataset 1. [file 41598_2021_94951_MOESM2_ESM.xlsx]

## Sheet: Sheet 1
ID	Smiles	Base	Common Name
FL63PTNM0001	C(c34)C(O2)C(Oc3cc(O)cc4O)c(c(C2(C)C)1)cc(O)c(O)c1	Metabolomics	(+) -8-Hydroxy-5,5-dimethylpeltogynan
FL4D1CNS0001	Oc(c3)cc(O1)c(c3)C(=O)C([H])(O)C([H])1c(c2)cc(O)c(O)c2	Metabolomics	(2R,3R) -Fustin
FL4DACGS0002	C(C(=O)2)(OC(O4)C(O)C(C(O)C4)O)C(Oc(c3)c2c(cc(O)3)O)c(c1)cc(c(O)c1)O	Metabolomics	(2R,3R) -Taxifolin 3-xyloside
FL2FACGS0012	c(c1)c(C(C4)Oc(c3)c(C(=O)4)c(c(c(O)3)C(C(O)2)OC(CO)C(O)C2O)O)cc(c(O)1)O	Metabolomics	(2R) -5,7,3',4'-Tetrahydroxyflavanone 6-C-glucoside
FL2FE9GS0003	C(C1Oc(c2O)cc(O3)c(C(=O)CC(c(c4)cccc4)3)c2O)(O)C(O)C(O)C(O1)CO	Metabolomics	(2S) -5,6,7-Trihydroxyflavanone 7-glucoside
FL2FACNI0014	C=CC(C)(C)c(c(O)3)c(O)c(C(=O)2)c(c3)OC(C2)c(c1)cc(c(O)c1)O	Metabolomics	(2S) -5,7,3',4'-Tetrahydroxy-6- (1,1-dimethylallyl) flavanone
FL2FACGS0019	C(O4)(C(O)C(C(O)C4COC(=O)c(c5)cc(O)c(c(O)5)O)O)Oc(c1)cc(O2)c(C(=O)CC(c(c3)cc(O)c(O)c3)2)c1O	Metabolomics	(2S) -5,7,3',4'-Tetrahydroxyflavanone 7- (6-galloylglucoside)
FL2FACGS0017	O(C(COC(C=Cc(c5)ccc(O)c5)=O)1)C(Oc(c4)cc(O)c(c42)C(CC(c(c3)cc(O)c(c3)O)O2)=O)C(C(O)C1O)O	Metabolomics	(2S) -5,7,3',4'-Tetrahydroxyflavanone 7- (6-p-coumaroylglucoside)
FLIC3LNS0004	COc(c3)c(O)c(O)c(c3)C(C2)Cc(c1)c(O2)c(O)c(O)c1	Metabolomics	(3R) -3',8-Dihydroxyvestitol
FLIB1LNS0012	COc(c3)c(O)c(O)c(c3)[C@H](C1)C(=O)c(c2)c(cc(O)c2)O1	Metabolomics	(3R) -7,2',3'-Trihydroxy-4'-methoxyisoflavanone
FLND49NS0001	COc(c(=O)2)c(OC)c(=O)c(c2)[C@]([H])(C=C)c(c1)cccc1	Metabolomics	(R) -3,4-Dimethoxydalbergione
FLND29NS0001	COc(c2)c(=O)cc(c(=O)2)[C@]([H])(C=C)c(c1)cccc1	Metabolomics	(R) -4-Methoxydalbergione
FLND4ANS0001	COc(c(=O)2)c(OC)c(=O)c(c2)[C@]([H])(C=C)c(c1)ccc(O)c1	Metabolomics	(R) -4'-Hydroxy-3,4-dimethoxydalbergione
FLND2CNS0001	COc(c2)c(O)cc(c2)[C@@]([H])(C=C)c(c1)c(=O)cc(OC)c(=O)1	Metabolomics	(S) -3'-Hydroxy-4,4'-dimethoxydalbergione
FLND2ANS0002	COc(c2)ccc(c2)[C@@]([H])(C=C)c(c1)c(=O)cc(OC)c(=O)1	Metabolomics	(S) -4,4'-Dimethoxydalbergione
FLND2ANS0001	COc(c2)c(=O)cc(c(=O)2)[C@]([H])(C=C)c(c1)ccc(O)c1	Metabolomics	(S) -4'-Hydroxy-4-methoxydalbergione
FL7AACGA0016	c(c1)(c(c3)c([o+1]c(c3OC(C(OC(O5)C(OC(=O)C=Cc(c6)ccc(c6O)O)C(C(O)C(CO)5)O)4)OC(CO)C(C4O)O)c(c2)cc(c(O)c2)O)cc(O)1)O	Metabolomics	2- (3,4-Dihydroxyphenyl) -3- [ [2-O- [2-O- [ (2E) -3- (3,4-dihydroxyphenyl) -1-oxo-2-propen-1-yl] -beta-D-glucopyranosyl] -beta-D-galactopyranosyl] oxy] -5,7-dihydroxy-1-benzopyrylium
FL1D1CNI0001	C(c(c1CCC(=O)c(c2O)ccc(c2)O)c(O)c(O)cc1)C=C(C)CCC=C(C)C	Metabolomics	2-Geranyl-3,4,2',4'-tetrahydroxydihydrochalcone
FLID2CNS0005	Oc(c5)c(O)cc(c45)C(O1)C(CO4)c(c2)c(cc(O3)c(OC3)2)1	Metabolomics	2-Hydroxymaackiain
FL5FPTNS0001	Oc(c4)cc(O1)c(c(O)4)C(=O)C(O3)=C1c(c2)c(C3)cc(O)c(O)2	Metabolomics	2,3,8,10-Tetrahydroxy [ 2 ] benzopyrano [ 4,3-b ] [ 1 ] benzopyran-7 (5H) -one
FL2FACGS0009	C(C1Oc(c42)cc(O)cc2OC(CC4=O)(c(c3)cc(c(O)c3)O)O)(O)C(O)C(O)C(O1)CO	Metabolomics	2,5,7,3',4'-Pentahydroxyflavanone 5-O-glucoside
FL1B1CNS0001	Oc(c3)cc(O1)c(c3)C(=O)C(O)(Cc(c2)cc(O)c(O)c2)1	Metabolomics	2,6,3',4'-Tetrahydroxy-2-benzylcoumaranone
FL5FAGGM0001	c(c5O)c(c(C(=O)3)c(c5)OC(=C3OC(O4)C(C(O)C(C(C)4)O)O)c(c(C)2)cc(c(O)c2O)OC(=O)c(c1)cc(c(c1O)O)O)O	Metabolomics	2'-C-Methylmyricetin 3-rhamnoside-5'-gallate
FL2FACNI0007	c(c1)c(O)c(c(CC=C(C)C)c1C(C2)Oc(c3)c(c(cc(O)3)O)C(=O)2)O	Metabolomics	2'-Prenyleriodictyol
CHEMBL242171	O=c1cc(-c2cccc(O)c2O)oc2ccccc12	CHEMBL	2',3'-Dihydroxy Flavone, 2',3'-Dihydroxyflavone
FL1CE9NS0003	COc(c1)c(O)c(O)c(C(=O)C=Cc(c2)cccc2)c(OC)1	Metabolomics	2',3'-Dihydroxy-4',6'-dimethoxychalcone
FL1DE9NS0003	COc(c1)c(O)c(O)c(C(=O)CCc(c2)cccc2)c(OC)1	Metabolomics	2',3'-Dihydroxy-4',6'-dimethoxydihydrochalcone
FL1DHXCS0003	c(c1O)c(CC(O)C(c(c2)c(O)c(C(C(O)3)OCC(O)C3O)c(c2)O)=O)ccc1O	Metabolomics	2',4',3,4,alpha-Pentahydroxydihydrochalcone 3'-C-xyloside
FL1DACNI0002	c(c2)(c(c(c(c(O)2)CC=C(C)CCC=C(C)C)O)C(CCc(c1)cc(c(O)c1O)CC=C(C)C)=O)O	Metabolomics	2',4',6',3,4-Pentahydroxy-3'-geranyl-5-prenyldihydrochalcone
FL1DACNI0001	Oc(c2CC=C(C)C)c(c(O)cc2O)C(CCc(c1)cc(c(O)c1CC=C(C)C)O)=O	Metabolomics	2',4',6',3,4-Pentahydroxy-3',5-diprenyldihydrochalcone
FL3FACCS0009	C(C(=O)3)=C(c(c4)ccc(c4O)O)Oc(c31)cc(O)c([C@@H]([C@@H](OC(C)=O)2)OC([C@@H]([C@@H]2O)O)CO)c(O)1	Metabolomics	2"-O-Acetylisoorientin, Isoorientin 2"-acetate
FL3FACCS0052	c(c3O)(C(C(OC(C(O)5)OC(C)C(C5O)O)4)OC(C(O)C4O)C)c(cc(c32)OC(=CC2=O)c(c1)ccc(c1O)O)O	Metabolomics	2"-O-alpha-L-Rhamnosyl-6-C-fucosyl-luteolin
FL3FACCS0047	C(C(C1O)OC(OC(C(O)2)C(c(c34)c(cc(c3C(C=C(c(c5)ccc(O)c5O)O4)=O)O)O)OC(C2O)CO)C(O)C(O)1)O	Metabolomics	2"-O-beta-L-galactopyranosylorientin
FL3FACCS0046	C(O1)(CO)C(O)C(O)C(OC(C=Cc(c5)cc(OC)c(c5)O)=O)C(c(c4O)c(c3c(c4)O)OC(=CC3=O)c(c2)cc(c(O)c2)O)1	Metabolomics	2"-O-Feruloylorientin
FL3FAACS0083	O=C(C=4)c(c(OC(c(c5)ccc(c5)O)4)3)c(c(c(O)c3)C(O1)C(C(O)C(C1COC(c(c2)cc(O)c(c(O)2)O)=O)O)O)O	Metabolomics	2"-O-Galloylisovitexin
FL3FACCS0048	c(c1)(C(O5)=CC(=O)c(c25)c(O)cc(c(C(C(OC(c(c4)ccc(c4)O)=O)3)OC(CO)C(O)C3O)2)O)cc(O)c(c1)O	Metabolomics	2"-O-p-Hydroxybenzoylorientin
FL3FACCS0036	O(C(=O)C=Cc(c5)ccc(O)c5O)[C@H]([C@H](c(c4O)c(c(c(c4)3)C(=O)C=C(O3)c(c2)cc(O)c(O)c2)O)1)[C@H]([C@H](C(CO)O1)O)O	Metabolomics	2"-trans-Caffeoylisoorientin, Isoorientin 2"-O- (E) -caffeate
FL3FAGGI0001	O=C(C=4CCC(C)C)c(c(OC4c(c5)cc(O)c(O)c(O)5)1)c(OC(C2OC(O3)C(C(C(C(C)3)O)O)O)OC(CO)C(O)C2O)cc(O)c1	Metabolomics	3- (3-Methylbutyl) tricetin 5-neohesperidoside
FL7AACGA0019	c(c1O)c(C=CC(OC(C(OC(C3Oc(c7)c([o+1]c(c76)cc(cc6O)O)c(c4)ccc(O)c4OC(O5)C(O)C(C(O)C(C(O)=O)5)O)C(C(C(O3)CO)O)O)2)C(C(O)C(O2)CO)O)=O)ccc1O	Metabolomics	3- [ [2-O- [2-O- [ (2E) -3- (3,4-Dihydroxyphenyl) -1-oxo-2-propen-1-yl] -beta-D-glucopyranosyl] -beta-D-galactopyranosyl] oxy] -2- [3- (beta-D-glucopyranuronosyloxy) -4-hydroxyphenyl] -5,7-dihydroxy-1-benzopyrylium
FL7AACGA0017	C(C(C3O)OC(Oc(c4)c(c(c6)ccc(O)c6O)[o+1]c(c5)c4c(cc(O)5)O)C(C3O)OC(C1OC(=O)C=Cc(c2)ccc(c2O)O)OC(C(O)C1O)CO)OC(CC(O)=O)=O	Metabolomics	3- [ [6-O- (2-Carboxyacetyl) -2-O- [2-O- [ (2E) -3- (3,4-dihydroxyphenyl) -1-oxo-2-propen-1-yl] -beta-D-glucopyranosyl] -beta-D-galactopyranosyl] oxy] -2- (3,4-dihydroxyphenyl) -5,7-dihydroxy-1-benzopyrylium
FL7AACGA0020	O(C1Oc(c6)c([o+1]c(c7)c6c(cc(O)7)O)c(c4)ccc(O)c4OC(O5)C(O)C(C(C5C(O)=O)O)O)C(COC(CC(O)=O)=O)C(C(C(OC(C(OC(=O)C=Cc(c3)ccc(O)c(O)3)2)OC(CO)C(O)C2O)1)O)O	Metabolomics	3- [ [6-O- (2-Carboxyacetyl) -2-O- [2-O- [ (2E) -3- (3,4-dihydroxyphenyl) -1-oxo-2-propen-1-yl] -beta-D-glucopyranosyl] -beta-D-galactopyranosyl] oxy] -2- [3- (beta-D-glucopyranuronosyloxy) -4-hydroxyphenyl] -5,7-dihydroxy-1-benzopyrylium
FL7AACGA0018	Oc(c6O)ccc(c6)c(c(OC(C(OC(C4OC(=O)C=Cc(c5)cc(c(O)c5)O)OC(C(O)C(O)4)CO)3)OC(C(O)C3O)COC(=O)CCC(O)=O)2)[o+1]c(c1)c(c2)c(cc(O)1)O	Metabolomics	3- [ [6-O- (3-Carboxy-1-oxopropyl) -2-O- [2-O- [ (2E) -3- (3,4-dihydroxyphenyl) -1-oxo-2-propen-1-yl] -beta-D-glucopyranosyl] -beta-D-galactopyranosyl] oxy] -2- (3,4-dihydroxyphenyl) -5,7-dihydroxy-1-benzopyrylium
FL3FACGM0001	c(c3)(cc(O1)c(c3OC(O4)C(C(C(O)C4C)O)O)C(C(C)=C(c(c2)ccc(c2O)O)1)=O)O	Metabolomics	3-C-Methylluteolin 5-rhamnoside
FL5F2CNS0003	COC(C(=O)2)=C(Oc(c3)c(cc(O)c(O)3)2)c(c1)cc(O)c(O)c1	Metabolomics	3-Methoxy-6,7,3',4'-tetrahydroxyflavone
FL5FFANS0004	COC(C(=O)2)=C(Oc(c(O)3)c(c(O)cc(O)3)2)c(c1)ccc(O)c1	Metabolomics	3-Methylherbacetin, 5,7,8,4'-Tetrahydroxy-3-methoxyflavone
FL4D1CNS0003	CO[C@@H](C(=O)2)[C@H](Oc(c3)c(ccc(O)3)2)c(c1)cc(O)c(O)c1	Metabolomics	3-O-Methyl-2,3-trans-fustin
FL1CACNP0001	C(c(c4)ccc(c4O)O)=CC(c(c2O)c(c1c(O)c2Cc(c3O)c(O)c(c(c(C(C)=O)3)O)C)OC(C)(C)C=C1)=O	Metabolomics	3,4-Dihydroxyrottlerin
FL1C1ANP0007	c(c(O)1)(O)ccc(C=CC(c(c3O)ccc(c32)OC(C=C2)(C)C)=O)c1	Metabolomics	3,4,2'-Trihydroxy-6",6"-dimethylpyrano [ 2",3":4',3' ] chalcone
FL1C9CNS0001	Oc(c2)c(O)cc(c2)C=CC(=O)c(c1)c(O)ccc1	Metabolomics	3,4,2'-Trihydroxychalcone
FL1CHXGS0001	c(c1O)c(C=C(C(=O)c(c2O[C@@H]([C@@H](O)3)OC(CO)[C@H](O)[C@@H]3O)c(cc(c(O)2)O)O)O)ccc1O	Metabolomics	3,4,2',3',4',6',alpha-Heptahydroxychalcone 2'-glucoside
FL1CACNS0001	Oc(c1)cc(O)c(C(=O)C=Cc(c2)cc(O)c(O)c2)c(O)1	Metabolomics	3,4,2',4',6'-Pentahydroxychalcone
FL1CACGS0001	C(C1Oc(c2)c(C(=O)C=Cc(c3)cc(c(O)c3)O)c(cc(O)2)O)(O)C(O)C(O)C(O1)CO	Metabolomics	3,4,2',4',6'-Pentahydroxychalcone 2'-glucoside
FL1CACGS0002	c(c(O)1)(O)ccc(C=CC(c(c3O)c(cc(c3)OC(O2)C(O)C(O)C(O)C2CO)O)=O)c1	Metabolomics	3,4,2',4',6'-Pentahydroxychalcone 4'-glucoside
FL1DACNS0001	Oc(c1)cc(O)c(C(=O)CCc(c2)cc(O)c(O)c2)c(O)1	Metabolomics	3,4,2',4',6'-Pentahydroxydihydrochalcone
FL1CHYGS0003	[C@@H]([C@@H]1Oc(c3)c(c(cc(O)3)O)C(C=C(O)c(c2)ccc(O)c2O)=O)(O)[C@@H](O)[C@@H](O)C(O1)CO	Metabolomics	3,4,2',4',6',beta-Hexahydroxychalcone 2'-glucoside
FL1CHXNS0001	Oc(c2)cc(O)c(c2)C(=O)C(O)=Cc(c1)cc(O)c(O)c1	Metabolomics	3,4,2',4',alpha-Pentahydroxychalcone
FL1DHXNS0008	Oc(c2)cc(O)c(c2)C(=O)C(O)Cc(c1)cc(O)c(O)c1	Metabolomics	3,4,2',4',alpha-Pentahydroxydihydrochalcone
FL1CRTNS0006	COc(c(O)1)c(C=CC(=O)c(c2)cc(O)c(O)c2)ccc(O)1	Metabolomics	3,4,3',4'-Tetrahydroxy-2-methoxychalcone
FL1DHXNS0006	COc(c2)c(ccc(O)2)C(=O)C(O)Cc(c1)cc(O)c(O)c1	Metabolomics	3,4,4',alpha-Tetrahydroxy-2'-methoxydihydrochalcone
FL1CAGGS0001	[C@@H]([C@@H]1Oc(c2)c(C(=O)C=Cc(c3)cc(O)c(O)c3O)c(cc(O)2)O)(O)[C@@H](O)[C@@H](O)C(O1)CO	Metabolomics	3,4,5,2',4',6'-Hexahydroxychalcone 2'-glucoside
FL4DA8NS0006	COc(c3)cc(O1)c(c(O)3)C(=O)C(O)C1c(c2)c(O)c(O)cc2	Metabolomics	3,5,2',3'-Tetrahydroxy-7-methoxyflavanone
FL5FGCNS0006	c(C(O2)=C(C(c(c3O)c2c(c(c3OC)OC)OC)=O)O)(c1)cc(O)c(O)c1	Metabolomics	3,5,3',4'-Tetrahydroxy-6,7,8-trimethoxyflavone
FL5FEANS0013	COc(c3)ccc(c3)C(O1)=C(O)C(=O)c(c(O)2)c(cc(OC)c(O)2)1	Metabolomics	3,5,6-Trihydroxy-7,4'-dimethoxyflavone
FL5FEANS0006	COc(c1)c(O)c(O)c(C(=O)2)c1OC(c(c3)ccc(O)c3)=C(O)2	Metabolomics	3,5,6,4'-Tetrahydroxy-7-methoxyflavone
FL5FEANS0007	COc(c3)ccc(c3)C(O1)=C(O)C(=O)c(c(O)2)c(cc(O)c(O)2)1	Metabolomics	3,5,6,7-Tetrahydroxy-4'-methoxyflavone
FL5FELNS0002	Oc(c3)c(O)c(O)c(c3)C(O1)=C(O)C(=O)c(c(O)2)c(cc(O)c(O)2)1	Metabolomics	3,5,6,7,2',3',4'-Heptahydroxyflavone
FL5FGCGS0002	c(c(OC)6)c(ccc6O)C(=C(OC(O3)C(C(C(O)C3COC(O5)C(O)C(O)C(C(C)5)OC(C4O)OC(C)C(C4O)O)O)O)2)Oc(c(O)1)c(C(=O)2)c(c(O)c1O)O	Metabolomics	3,5,6,7,8,4'-Hexahydroxy-3'-methoxyflavone 3-rhamnosyl- (1->4) -rhamnosyl- (1->6) -glucoside
FL5FALGL0001	c(c(O)4)cc(c(O)c4O)C(O2)=C(OC(C(O)3)OC(CO)C(O)C3O)C(=O)c(c21)c(cc(O)c1)O	Metabolomics	3,5,7,2',3',4'-Hexahydroxyflavone 3-glucoside
FL63ECGS0001	O(C)c(c(O)1)c(O)cc(O4)c1CC(C(c(c5)ccc(c(O)5)O)4)OC(O2)C(C(O)C(OC(O3)C(C(C(C3CO)O)O)O)C2)O	Metabolomics	3,5,7,3',4'-Pentahydroxy-6-methoxyflavan 3-O- [ glucopyranosyl- (4->1) -alpha-D-xylopyranoside ]
FL4DECNS0001	c(c3OC)(O)cc(O1)c(c3O)C(C([C@H]1c(c2)cc(O)c(O)c2)OC(C)=O)=O	Metabolomics	3,5,7,3',4'-Pentahydroxy-6-methoxyflavanone 3-acetate
FL4DACGI0001	c(c1O)(O)ccc(C(C(O)4)Oc(c2)c(C(=O)4)c(c(c2OC(O3)C(C(C(O)C(CO)3)O)O)CC=C(C)C)O)c1	Metabolomics	3,5,7,3',4'-Pentahydroxy-6-prenylflavanone 7-glucoside
FL5FGCNS0003	COc(c(O)1)c(O)c(C(=O)2)c(OC(c(c3)cc(O)c(O)c3)=C(O)2)c(OC)1	Metabolomics	3,5,7,3',4'-Pentahydroxy-6,8-dimethoxyflavone
FL5FGCGS0001	c(c21)(OC)c(O)c(OC)c(O)c1C(C(OC(C(O)4)OCC(C(O)4)O)=C(c(c3)cc(c(O)c3)O)O2)=O	Metabolomics	3,5,7,3',4'-Pentahydroxy-6,8-dimethoxyflavone 3-alpha-L-arabinopyranoside
FL4DACNM0003	OCc(c3)c(cc(O)c(O)3)C(O1)C(O)C(=O)c(c(O)2)c(cc(O)c2)1	Metabolomics	3,5,7,3',4'-Pentahydroxy-6'-hydroxymethylflavanone
FL4DAGNM0002	Oc(c1)c(O)c(O)cc1C(O2)C(O)C(=O)c(c(O)3)c2c(C)c(O)c(C)3	Metabolomics	3,5,7,3',4',5'-Hexahydroxy-6,8-dimethylflavanone
FL5F9GNS0001	Oc(c1)c(O)c(O)cc1C(O2)=C(O)C(=O)c(c(O)3)c(c(O)cc3)2	Metabolomics	3,5,8,3',4',5'-Hexahydroxyflavone
FL5F4GGS0001	C(O)(C(CO)2)C(O)C(C(Oc(c(O)3)c(cc(C(=O)5)c3OC(=C5O)c(c4)cc(OC)c(c4O)O)O)O2)OC(C1O)OC(C)C(C1O)O	Metabolomics	3,6,7,8,3',4'-Hexahydroxy-5'-methoxyflavone 7-neohesperidoside
FL5F1LGL0001	O(C=2c(c5)c(c(c(c5)O)O)O)c(c1C(=O)C(O[C@@H](C3O[C@H]([C@H]4O)OC(C)[C@H]([C@H]4O)O)O[C@H](CO)[C@@H](C(O)3)O)2)cc(O)cc1	Metabolomics	3,7,2',3',4'-Pentahydroxyflavone 3-neohesperidoside
FL5F3CNS0003	COc(c(O)3)c(O1)c(cc3)C(=O)C(O)=C1c(c2)cc(O)c(O)c2	Metabolomics	3,7,3',4'-Tetrahydroxy-8-methoxyflavone
FL5FFCNS0013	c(c1OC)(OC)cc(c(C2=O)c(OC(c(c3)cc(O)c(O)c3)=C2OC)1)O	Metabolomics	3,7,8-Trimethylgossypetin, Gossypetin 3,7,8-trimethyl ether, 5,3',4'-Trihydroxy-3,7,8-trimethoxyflavone
CHEMBL1224403	O=c1c(O)c(-c2ccccc2O)oc2c(O)c(O)ccc12	CHEMBL	3,7,8,2'-Tetrahydroxy Flavone, 3,7,8,2'-Tetrahydroxyflavone
FL5F3ANS0001	Oc(c3)ccc(c3)C(O1)=C(O)C(=O)c(c2)c1c(O)c(O)c2	Metabolomics	3,7,8,4'-Tetrahydroxyflavone
FL1DBCNI0001	c(c2O)(c(OC)cc(c2CC=C(CCC=C(C)C)C)O)C(CCc(c1)cc(O)c(c1)O)=O	Metabolomics	3'-Geranyl-3,4,2',4'-tetrahydroxy-6'-methoxydihydrochalcone
FL1C1CNI0001	CC(C)=CCCC(C)=CCc(c(O)1)c(c(C(=O)C=Cc(c2)cc(O)c(c2)O)cc1)O	Metabolomics	3'-Geranyl-3,4,2',4'-tetrahydroxychalcone
FL1DEANI0001	CC(C)=CCCC(=CCc(c(O)1)c(c(C(=O)CCc(c2)ccc(O)c2)c(O)c1O)O)C	Metabolomics	3'-Geranyl-4,2',4',5',6'-pentahydroxydihydrochalcone
FLIA1CNS0003	Oc(c3)cc(O2)c(c3)C(=O)C(=C2)c(c1)cc(O)c(O)c1	Metabolomics	3'-Hydroxydaidzein
FL5F3CNS0006	COc(c(O)3)cc(cc3)C(O1)=C(O)C(=O)c(c2)c1c(O)c(O)c2	Metabolomics	3'-O-Methylmelanoxetin
FL1CACNR0001	c(c(O)1)(O)ccc(C=CC(=O)c(c2O)c(O)cc(O3)c(CC=C(C)C3)2)c1	Metabolomics	3',4'-Dihydrooxepino-6'-hydroxybutein
CHEMBL222556	O=c1cc(-c2ccc(O)c(O)c2)oc2ccccc12	CHEMBL	3',4'-Dihydroxy Flavone, 3',4'-Dihydroxyflavone
FL3FECNS0020	c(c1OC)c(O2)c(C(=O)C=C2c(c3)cc(O)c(O)c3)c(c1OC)OC	Metabolomics	3',4'-Dihydroxy-5,6,7-trimethoxyflavone
FLNADCNS0001	COc(c3)cc(O2)c(c(OC)3)C(=CC(=O)2)c(c1)cc(O)c(O)c1	Metabolomics	3',4'-Dihydroxy-5,7-dimethoxy-4-phenylcoumarin
FL6FDCNS0001	COc(c1)cc(O2)c(CCC2c(c3)cc(O)c(O)c3)c(OC)1	Metabolomics	3',4'-Dihydroxy-5,7-dimethoxyflavan
FL2FCCNF0001	O=C(c23)CC(Oc(c(CC=C(C)C)c(OC)c(c4)c3oc(C(C)(C)O)4)2)c(c1)ccc(O)c1O	Metabolomics	3',4'-Dihydroxy-7-methoxy-8- (3-methylbut-2-enyl) -2"'- (1-hydroxy-1-methylethyl) -furano- (4",5":6,5) flavanone
FL2FCCNF0002	C(C)(C)=CCc(c(OC)1)c(O3)c(C(=O)CC3c(c4)ccc(c4O)O)c(o2)c(cc2)1	Metabolomics	3',4'-Dihydroxy-7-methoxy-8-prenyl-5"- (2-hydroxyisopropyl) - [ 2",3":5,6 ] furanoflavanone
FL6F1CNS0001	COc(c3)cc(O1)c(c3)CC[C@H]1c(c2)cc(O)c(O)c2	Metabolomics	3',4'-Dihydroxy-7-methoxyflavan
FL3FFGNS0001	COc(c(O)3)c(O1)c(c(O)c3)C(=O)C=C1c(c2)cc(O)c(O)c(O)2	Metabolomics	3',4',5'-Trihydroxywogonin
CHEMBL301624	O=c1cc(-c2ccc(O)c(O)c2)oc2cc(O)ccc12	CHEMBL	3',4',7-Trihydroxyflavon, 3',4',7-Trihydroxyflavone, 7,3',4'-Trihydroxyflavone
FLIDQUNS0001	COc(c4)cc(O3)c(c4)c(o1)c(C3)c(c(OC)2)c(c(=O)c(=O)c2)1	Metabolomics	4-Deoxybryaquinone
FLID3ANS0002	Oc(c4)cc(O1)c(c4)C(C3)C1c(c2)c(O3)c(O)c(O)c2	Metabolomics	4-Hydroxydemethylmedicarpin
FLID3CNS0001	Oc(c5)c(O)c(O4)c(c5)C(O1)C(C4)c(c2)c(cc(O3)c(OC3)2)1	Metabolomics	4-Hydroxymaackiain
FLID3ANS0003	COc(c4)cc(O1)c(c4)C(C3)C1c(c2)c(O3)c(O)c(O)c2	Metabolomics	4-Hydroxymedicarpin
FL1C9AGS0002	C(Oc(c2)ccc(C=CC(=O)c(c3O)cccc(O)3)c2)(O1)C(O)C(O)C(O)C1CO	Metabolomics	4,2',3'-Trihydroxychalcone 4-O-glucoside
FL1C3ANS0001	Oc(c2)ccc(c2)C=CC(=O)c(c1)c(O)c(O)c(O)c1	Metabolomics	4,2',3',4'-Tetrahydroxychalcone
FL1C3AGS0003	C(c(c4)ccc(O)c4)=CC(=O)c(c3O)ccc(c(O)3)OC(O1)C(C(C(O)C1COC(=O)C=Cc(c2)cccc2)O)OC(C)=O	Metabolomics	4,2',3',4'-Tetrahydroxychalcone 4'-O- (2"-O-acetyl-6"-O-cinnamoyl) glucoside
FL1C3AGS0004	c(c2)c(c(O)c(c(OC(O4)C(C(C(O)C4COC(C)=O)O)OC(C=Cc(c3)ccc(c3)O)=O)2)O)C(=O)C=Cc(c1)ccc(O)c1	Metabolomics	4,2',3',4'-Tetrahydroxychalcone 4'-O- (2"-O-p-coumaroyl-6"-O-acetyl) glucoside
FL1C3AGS0001	c(C=CC(c(c2O)ccc(OC(C(OC(C=Cc(c4)ccc(c4)O)=O)3)OC(CO)C(O)C(O)3)c2O)=O)(c1)ccc(c1)O	Metabolomics	4,2',3',4'-Tetrahydroxychalcone 4'-O- (2"-O-p-coumaroyl) glucoside
FL1C3AGS0002	C(O)(C3O)C(C(OC(COC(C=Cc(c4)ccc(O)c4)=O)3)Oc(c1)c(O)c(c(C(C=Cc(c2)ccc(c2)O)=O)c1)O)O	Metabolomics	4,2',3',4'-Tetrahydroxychalcone 4'-O- (6"-O-p-coumaroyl) glucoside
FL1AACNM0001	Oc(c3)c(O)cc(c3)C=c(o1)c(=O)c(c(O)2)c(cc(O)c(C)2)1	Metabolomics	4,6,3',4'-Tetrahydroxy-5-methylaurone
FL1AACNM0002	Oc(c3)c(O)cc(c3)C=c(o1)c(=O)c(c(O)2)c1c(C)c(O)c2	Metabolomics	4,6,3',4'-Tetrahydroxy-7-methylaurone
FL2FEAGS0003	C(C(c(c5)ccc(c5)OC)4)C(c(c(O)1)c(O4)cc(OC(C2OC(=O)C=Cc(c3)ccc(c3)O)OC(C(C(O)2)O)CO)c1O)=O	Metabolomics	4'-O-Methylcarthamidin 7- (2-p-coumaroylglucoside)
FL5F1GNS0004	O(c12)C(c(c3)cc(OC)c(O)c(O)3)=C(C(c1ccc(OC)c2)=O)OC	Metabolomics	4',5'-Dihydroxy-3,7,3'-trimethoxyflavone
FLNARNNS0001	COc(c4)cc(O1)c(c34)C(=CC(=O)O3)c(c2)c(cc(O)c(O)2)1	Metabolomics	4',5'-Dihydroxy-7-methoxy-5,2'-oxido-4-phenylcoumarin
FL5FACNP0001	C(C)(C)(C4)Oc(c(C(C)4)3)cc(c(c13)C(C(O)=C(c(c2)cc(c(O)c2)O)O1)=O)O	Metabolomics	4",5"-Dihydro-3,5,3',4'-tetrahydroxy-4",6",6"-trimethylpyrano [ 2,3:7,8 ] flavone
FL631CNC0002	c(c1)(C3c(c4)c(c(c(O)c4)OC)O)c(OC(C3O)c(c2)ccc(c2O)O)cc(O)c1	Metabolomics	4beta- (2,4-Dihydroxy-3-methoxyphenyl) fisetinidol
FL7ARXGL0002	c(c5)(ccc(c5O)O)c(c(OC(O4)C(C(O)C(C4COC(=O)CC(O)=O)O)O)2)[o+1]c(c13)cc(cc1OC(C(O)=O)=Cc23)O	Metabolomics	5-Carboxypyranocyanidin 3-O- (6"-O-malonyl-beta-glucopyranoside)
FL7ARXGL0001	C(O3)(=Cc(c24)c(OC(O5)C(O)C(C(O)C(CO)5)O)c([o+1]c2cc(O)cc34)c(c1)cc(c(c1)O)O)C(O)=O	Metabolomics	5-Carboxypyranocyanidin 3-O-beta-glucopyranoside
FL3FQUNS0001	c(c3=O)(OC)cc(c(c3OC)C(O1)=CC(c(c(O)2)c1cc(OC)c2)=O)=O	Metabolomics	5-Hydroxy-7,2',4'-trimethoxy-3',6'-diketoflavone
FLIAQUNS0001	COc(c3)c(=O)cc(c(=O)3)C(=C1)C(=O)c(c(O)2)c(cc(O)c2)O1	Metabolomics	5-Hydroxybowdichione
FL4DPTNS0005	COc(c4)c(C(=O)1)c(cc(O)4)OC(c32)C(OCc(c(O)c(O)cc3)2)1	Metabolomics	5-Methoxymopanone
FL4DPTNS0004	COc(c4)c(C(=O)1)c(cc(O)4)OC(c32)C(OCc(cc(O)c(O)c3)2)1	Metabolomics	5-Methoxypeltogynone
FL7DECNS0001	COC(=C(O)3)C(C=2)C(=CC(O)3)[O+1]=C(C2)c(c1)cc(O)c(O)c1	Metabolomics	5-Methyl-6-hydroxyluteolinidin
FL7ABCGL0001	c(c4O)c(c(c(c4)OC)1)[o+1]c(c(c3)ccc(c3O)O)c(OC(C(O)2)OC(CO)C(C2O)O)c1	Metabolomics	5-Methylcyanidin 3-glucoside
FL7ABCNS0001	COc(c3)c(c2)c(cc(O)3)[o+1]c(c(O)2)c(c1)cc(O)c(O)c1	Metabolomics	5-Methylcyanidin, 2-(3,4-Dihydroxyphenyl)-3,7-dihydroxy-5-methoxyflavylium
FL2FBCGS0002	O(C(OC(C(O)2)C(CO)OC(Oc(c5)cc(OC)c(c54)C(CC(O4)c(c3)ccc(c3O)O)=O)C2O)1)C(CO)C(O)C(C(O)1)O	Metabolomics	5-O-Methyleriodictyol 7-glucosyl- (1->4) -galactoside
FL5FE8NS0002	c(c3OC)c(O1)c(c(c3OC)O)C(C(=C1c(c(O)2)cccc2O)OC)=O	Metabolomics	5,2',3'-Trihydroxy-3,6,7-trimethoxyflavone
FL5FF8NS0004	c(c(C(O2)=C(C(c(c(O)3)c2c(c(OC)c3)OC)=O)OC)1)(O)c(O)ccc1	Metabolomics	5,2',3'-Trihydroxy-3,7,8-trimethoxyflavone
FL2FE8NS0005	Oc(c4)c(O)c(cc4)C(C3)Oc(c1)c(C(=O)3)c(O)c(O2)c(OC2)1	Metabolomics	5,2',3'-Trihydroxy-6,7-methylenedioxyflavanone
FL2FA8NS0007	COc(c3)cc(O1)c(c(O)3)C(=O)CC1c(c2)c(O)c(O)cc2	Metabolomics	5,2',3'-Trihydroxy-7-methoxyflavanone
FLNAALGS0001	Oc(c(O)1)cc(C(c32)=CC(=O)Oc2cc(cc3O[C@@H]([C@@H](O)4)OC(CO)[C@@H]([C@@H]4O)O)OC)c(O)c1	Metabolomics	5,2',4',5'-Tetrahydroxy-7-methoxy-4-phenylcoumarin 5-O-glucoside
FL5FECNS0039	COC(C(=O)2)=C(Oc(c3)c2c(O)c(O4)c(OC4)3)c(c1)cc(O)c(O)c1	Metabolomics	5,3',4'-Trihydroxy-3-methoxy-6,7-methylenedioxyflavone
FL5FGCNS0008	c(C(O2)=C(C(c(c3O)c2c(c(c3OC)OC)OC)=O)OC)(c1)cc(O)c(O)c1	Metabolomics	5,3',4'-Trihydroxy-3,6,7,8-tetramethoxyflavone, 5,4',5'-Trihydroxy-3,6,7,8-tetramethoxyflavone
FL3FEGNS0003	O(C(c(c3)cc(OC)c(O)c(O)3)=2)c(c(C(=O)C2)1)cc(c(c1O)OC)OC	Metabolomics	5,3',4'-Trihydroxy-6,7,5'-trimethoxyflavone
FLNACCNS0001	COc(c3)cc(O2)c(c(O)3)C(=CC(=O)2)c(c1)cc(O)c(O)c1	Metabolomics	5,3',4'-Trihydroxy-7-methoxy-4-phenylcoumarin
FLNACCGS0003	O(c(c1)cc(O[C@@H]([C@H]4O)OC(COC(C)=O)[C@@H]([C@H](O)4)O)c(C(c(c3)cc(c(c3)O)O)=2)c(OC(=O)C2)1)C	Metabolomics	5,3',4'-Trihydroxy-7-methoxy-4-phenylcoumarin 5-O- (6"-acetyl) -galactoside
FLNACCGS0001	c(c(O[C@@H]([C@@H](O)4)OC(CO)[C@@H]([C@@H]4O)O)1)c(OC)cc(O3)c1C(=CC(=O)3)c(c2)ccc(c2O)O	Metabolomics	5,3',4'-Trihydroxy-7-methoxy-4-phenylcoumarin 5-O-glucoside
FLNACCGS0004	C(Oc(c43)cc(OC)cc3OC(C=C(c(c5)cc(O)c(O)c5)4)=O)(C(O)2)OC(C(O)C2O)COC(O1)C(O)C(C(O)C1)O	Metabolomics	5,3',4'-Trihydroxy-7-methoxy-4-phenylcoumarin 5-O-xylosyl- (1->6) -glucoside
FL3FCCNM0001	COc(c1)c(C)c(O)c(C(=O)3)c1OC(=C3)c(c2)cc(O)c(O)c2	Metabolomics	5,3',4'-Trihydroxy-7-methoxy-6-methylflavone
FL2FCCNI0002	c(c3CC=C(C)C)(c(c(O)cc3OC)2)OC(CC(=O)2)c(c1)cc(c(O)c1)O	Metabolomics	5,3',4'-Trihydroxy-7-methoxy-8-C-prenylflavanone
FL3FEGNS0001	COc(c1)c(OC)c(O)c(C(=O)3)c1OC(=C3)c(c2)cc(O)c(O)c(O)2	Metabolomics	5,3',4',5'-Tetrahydroxy-6,7-dimethoxyflavone
FL5FGLNS0008	COc(c1)c(C(O3)=C(C(c(c32)c(c(c(c(OC)2)OC)OC)O)=O)OC)cc(O)c(O)1	Metabolomics	5,4',5'-Trihydroxy-3,6,7,8,2'-pentamethoxyflavone
FL3F98NS0015	COc(c3)c(O)c(C(=O)2)c(c3)OC(=C2)c(c1)c(OC)cc(O)c(O)1	Metabolomics	5,4',5'-Trihydroxy-6,2'-dimethoxyflavone
FL5FE9NS0004	COc(c1)c(O)c(O)c(C(=O)2)c1OC(c(c3)cccc3)=C(OC)2	Metabolomics	5,6-Dihydroxy-3,7-dimethoxyflavone
FL2F9ANS0001	COc(c3)ccc(c3)C(C2)Oc(c1)c(C(=O)2)c(O)c(O)c1	Metabolomics	5,6-Dihydroxy-4'-methoxyflavanone
FL3FECNS0014	O(C(c(c3)cc(OC)c(OC)c3)=2)c(c(C(=O)C2)1)cc(c(c1O)O)OC	Metabolomics	5,6-Dihydroxy-7,3',4'-Trimethoxyflavone, 6-Hydroxyluteolin 7,3',4'-trimethyl ether
FL2FGANS0001	c(C(O2)CC(c(c3O)c2c(c(c3O)OC)OC)=O)(c1)ccc(OC)c1	Metabolomics	5,6-Dihydroxy-7,8,4'-trimethoxyflavanone
FL3FGANS0008	c(C(O2)=CC(c(c3O)c2c(c(c3O)OC)OC)=O)(c1)ccc(OC)c1	Metabolomics	5,6-Dihydroxy-7,8,4'-trimethoxyflavone
FL3FG8NS0006	c(c(C(O2)=CC(c(c3O)c2c(c(c3O)OC)OC)=O)1)(OC)cccc1O	Metabolomics	5,6,2'-Trihydroxy-7,8,6'-trimethoxyflavone
FL3FG8NS0005	COc(c(O)1)c(OC)c(O2)c(C(=O)C=C2c(c(O)3)c(O)ccc3)c(O)1	Metabolomics	5,6,2',6'-Tetrahydroxy-7,8-dimethoxyflavone
FL5FGCNS0011	O(C(c(c3)cc(O)c(OC)c3)=1)c(c2OC)c(c(c(c2OC)O)O)C(C1OC)=O	Metabolomics	5,6,3'-Trihydroxy-3,7,8,4'-tetramethoxyflavone
FL5FGCNS0005	O(C(c(c3)cc(O)c(O)c3)=1)c(c2OC)c(c(c(c2OC)O)O)C(C1OC)=O	Metabolomics	5,6,3',4'-Tetrahydroxy-3,7,8-trimethoxyflavone
FL5FGGNS0004	c(OC)(c(O)1)c(O)cc(C(O2)=C(C(c(c3O)c2c(c(c3O)OC)OC)=O)OC)c1	Metabolomics	5,6,3',5'-Tetrahydroxy-3,7,8,4'-tetramethoxyflavone
FL5FEANS0009	COc(c1)c(O)c(O)c(C(=O)2)c1OC(c(c3)ccc(O)c3)=C(OC)2	Metabolomics	5,6,4'-Trihydroxy-3,7-dimethoxyflavone, 6-Hydroxykaempferol 3,7-dimethyl ether
FL5FELNS0010	c(c3O)(OC)cc(O1)c(c3O)C(C(=C1c(c(OC)2)cc(O)c(OC)c2)OC)=O	Metabolomics	5,6,5'-Trihydroxy-3,7,2',4'-tetramethoxyflavone
FL5FEANS0020	COc(c3)ccc(c3)C(O1)=C(OC)C(=O)c(c(O)2)c(cc(O)c(O)2)1	Metabolomics	5,6,7-Trihydroxy-3,4'-dimethoxyflavone, 6-Hydroxykaempferol 3,4'-dimethyl ether
FL3FGANS0013	COc(c3)ccc(c3)C(=C2)Oc(c(OC)1)c(C(=O)2)c(O)c(O)c(O)1	Metabolomics	5,6,7-Trihydroxy-8,4'-dimethoxyflavone
FL3FE9GS0009	O=C(C=3)c(c(OC3c(c4)cccc4)2)c(c(O)c(c2)OC(O1)C(C(O)C(O)C1COC(=O)CC(O)=O)O)O	Metabolomics	5,6,7-Trihydroxyflavone 7- (6"-malonylglucoside)
FL3FE8GS0001	C(C(C(O)=O)4)(O)C(C(C(O4)Oc(c1O)cc(O2)c(C(=O)C=C(c(c(O)3)cccc3)2)c1O)O)O	Metabolomics	5,6,7,2'-Tetrahydroxyflavone 7-glucuronide
FL3FGCGS0001	O(C(C4O)OCC(CO)4O)c(c1O)c(OC)c(O2)c(C(=O)C=C2c(c3)cc(c(O)c3)O)c1O	Metabolomics	5,6,7,3',4'-Pentahydroxy-8-methoxyflavone 7-apioside
FL5FEANS0003	COC(C(=O)2)=C(Oc(c3)c(c(O)c(O)c(O)3)2)c(c1)ccc(O)c1	Metabolomics	5,6,7,4'-Tetrahydroxy-3-methoxyflavone
FL5FEGNS0005	c(c(OC)1)(c(OC)cc(C(O2)=C(C(c(c3O)c2cc(c3O)O)=O)OC)c1)O	Metabolomics	5,6,7,4'-Tetrahydroxy-3,3',5'-trimethoxyflavone
FLIAECNS0008	COc(c(O)3)cc(cc3)C(=C2)C(=O)c(c(O)1)c(O2)cc(O)c(O)1	Metabolomics	5,6,7,4'-Tetrahydroxy-3'-methoxyisoflavone
FLIAGANS0001	COc(c(O)3)c(O2)c(c(O)c(O)3)C(=O)C(=C2)c(c1)ccc(O)c1	Metabolomics	5,6,7,4'-Tetrahydroxy-8-methoxyisoflavone
FL3FGANS0005	COc(c3)ccc(c3)C(=C2)Oc(c(O)1)c(C(=O)2)c(O)c(O)c(OC)1	Metabolomics	5,6,8-Trihydroxy-7,4'-dimethoxyflavone
FL3FF8NS0014	COc(c3)c(c(O)c(O)c3)C(=C1)Oc(c(OC)2)c(c(O)cc(O)2)C(=O)1	Metabolomics	5,7,2',3'-Tetrahydroxy-8,6'-dimethoxyflavone
FL3FA8NS0013	Oc(c3)cc(O1)c(c(O)3)C(=O)C=C1c(c2)c(O)c(O)cc2	Metabolomics	5,7,2',3'-Tetrahydroxyflavone
FL5FELGS0004	COc(c(OC(C(O)4)OC(CO)C(C4O)O)3)c(c(c1c3)C(=O)C(OC)=C(c(c2)c(O)c(O)c(c2)O)O1)O	Metabolomics	5,7,2',3',4'-Pentahydroxy-3,6-dimethoxyflavone 7-glucoside
FL5FDCNI0004	O(c21)C(c(c3)cc(c(O)c(O)3)CC=C(C)C)=C(C(=O)c1c(cc(O)c2)O)OC	Metabolomics	5,7,3',4'-Tetrahydroxy-3-methoxy-5'-prenylflavone
FL5FDCNI0002	C(c(c1O)c(O)cc(O2)c1C(C(=C2c(c3)cc(c(O)c3)O)OC)=O)C=C(C)C	Metabolomics	5,7,3',4'-Tetrahydroxy-3-methoxy-6-prenylflavone
FL5FEGNS0004	c(c3OC)(O)cc(O1)c(c3O)C(C(=C1c(c2)cc(OC)c(O)c(O)2)OC)=O	Metabolomics	5,7,3',4'-Tetrahydroxy-3,6,5'-trimethoxyflavone
FL5FGCNS0004	O(C(c(c3)cc(O)c(O)c3)=1)c(c2OC)c(c(c(c2O)OC)O)C(C1OC)=O	Metabolomics	5,7,3',4'-Tetrahydroxy-3,6,8-trimethoxyflavone
FL5FGGNS0003	O(C(c(c3)cc(OC)c(O)c(O)3)=1)c(c2OC)c(c(c(c2O)OC)O)C(C1OC)=O	Metabolomics	5,7,3',4'-Tetrahydroxy-3,6,8,5'-tetramethoxyflavone
FLNAACGS0002	c(c3)(O5)c(C(=CC5=O)c(c4)ccc(c(O)4)O)c(cc3O)OC(O1)C(O)C(C(C(COC(C2O)OCC2(CO)O)1)O)O	Metabolomics	5,7,3',4'-Tetrahydroxy-4-phenylcoumarin 5-O-apiosyl- (1->6) -glucoside
FLNAACGS0001	[C@@H]([C@@H]1Oc(c23)cc(O)cc2OC(=O)C=C(c(c4)cc(c(O)c4)O)3)(O)[C@@H](O)[C@@H](O)C(O1)CO	Metabolomics	5,7,3',4'-Tetrahydroxy-4-phenylcoumarin 5-O-glucoside
FL2FACGM0001	O=C(c31)CC(c(c4)ccc(c4O)O)Oc(cc(c(c(O)3)C)OC(C(O)2)OC(CO)C(C2O)O)1	Metabolomics	5,7,3',4'-Tetrahydroxy-6-C-methylflavanone 7-O-glucoside
FLIAACNI0003	C(c(c(O)1)c(O)cc(O2)c1C(C(c(c3)cc(c(O)c3)O)=C2)=O)C=C(C)C	Metabolomics	5,7,3',4'-Tetrahydroxy-6-prenylisoflavone
FL2FACNI0011	C(=C(C)C)Cc(c(O)1)cc(C(O2)CC(=O)c(c3O)c2cc(O)c3CC=C(C)C)cc1O	Metabolomics	5,7,3',4'-Tetrahydroxy-6,5'-di-C-prenylflavanone
FL3FEGNS0002	COc(c1)c(O)c(O)cc1C(=C3)Oc(c2)c(C(=O)3)c(O)c(OC)c(O)2	Metabolomics	5,7,3',4'-Tetrahydroxy-6,5'-dimethoxyflavone
FL3FGCNS0003	COc(c(O)1)c(O)c(C(=O)3)c(OC(=C3)c(c2)cc(O)c(O)c2)c(OC)1	Metabolomics	5,7,3',4'-Tetrahydroxy-6,8-dimethoxyflavone
FL3FGCGS0002	O([C@H](O4)[C@@H](O)[C@H]([C@H](C(CO)4)O)O)c(c(OC)1)c(c(O2)c(C(=O)C=C2c(c3)ccc(c3O)O)c(O)1)OC	Metabolomics	5,7,3',4'-Tetrahydroxy-6,8-dimethoxyflavone 7-glucoside
FL3FGGNS0011	O(C(c(c3)cc(OC)c(O)c(O)3)=2)c(c1OC)c(C(=O)C2)c(c(c1O)OC)O	Metabolomics	5,7,3',4'-Tetrahydroxy-6,8,5'-trimethoxyflavone
FL2FACGS0016	c(c(O)5)(O)cc(cc5)C(C4)Oc(c1)c(C(=O)4)c(O)cc(OC(C(O)2)OC(COC(C(O)3)OC(CO)C3O)C(O)C2O)1	Metabolomics	5,7,3',4'-Tetrahydroxyflavanone 7-alpha-L-arabinofuranosyl- (1->6) -glucoside
FL5FEGNS0001	COc(c(O)3)c(O)c(C(=O)1)c(c3)OC(c(c2)cc(O)c(O)c(O)2)=C(OC)1	Metabolomics	5,7,3',4',5'-Pentahydroxy-3,6-dimethoxyflavone
FL5FGGNS0001	O(C(c(c3)cc(O)c(O)c(O)3)=1)c(c2OC)c(c(c(c2O)OC)O)C(C1OC)=O	Metabolomics	5,7,3',4',5'-Pentahydroxy-3,6,8-trimethoxyflavone
FL2FAGNS0001	Oc(c3)cc(O1)c(c(O)3)C(=O)CC1c(c2)cc(O)c(O)c(O)2	Metabolomics	5,7,3',4',5'-Pentahydroxyflavanone
FL3FAGCS0002	c(c(O)1)(C(=O)3)c(OC(c(c4)cc(O)c(O)c(O)4)=C3)c(C(C(O)2)OC(CO)C(O)C2O)c(O)c1	Metabolomics	5,7,3',4',5'-Pentahydroxyflavone 8-C-glucopyranoside
FL5FALNS0008	COc(c3)c(cc(O)c(O)3)C(O1)=C(OC)C(=O)c(c(O)2)c(cc(O)c2)1	Metabolomics	5,7,4',5'-Tetrahydroxy-3,2'-dimethoxyflavone
FL5FELNS0004	c(c3OC)(O)cc(O1)c(c3O)C(C(=C1c(c(OC)2)cc(O)c(O)c2)OC)=O	Metabolomics	5,7,4',5'-Tetrahydroxy-3,6,2'-trimethoxyflavone
FL5FGLNS0005	c(c(C(O2)=C(C(c(c3O)c2c(c(c3OC)O)OC)=O)OC)1)(OC)cc(O)c(O)c1	Metabolomics	5,7,4',5'-Tetrahydroxy-3,6,8,2'-tetramethoxyflavone
FL5FFANS0023	COc(c3)ccc(c3)C(O1)=C(OC)C(=O)c(c(O)2)c1c(O)c(O)c2	Metabolomics	5,7,8-Trihydroxy-3,4'-dimethoxyflavone
FL5FG9NS0008	COc(c(O)1)c(O)c(C(=O)2)c(OC(c(c3)cccc3)=C(OC)2)c(O)1	Metabolomics	5,7,8-Trihydroxy-3,6-dimethoxyflavone
FL2FFANS0005	COc(c3)ccc(c3)C(C1)Oc(c(O)2)c(c(O)cc(O)2)C(=O)1	Metabolomics	5,7,8-Trihydroxy-4'-methoxyflavanone
FL3FF9GS0007	C(C1Oc(c42)cc(c(O)c2OC(=CC4=O)c(c3)cccc3)O)(O)C(O)C(O)C(O1)CO	Metabolomics	5,7,8-Trihydroxyflavone 5-glucoside
FLIAFLNS0002	Oc(c3)cc(O)c(c3)C(=C2)C(=O)c(c(O)1)c(O2)c(O)c(O)c1	Metabolomics	5,7,8,2',4'-Pentahydroxyisoflavone
FL5FGCNS0002	COc(c(O)1)c(O)c(C(=O)2)c(OC(c(c3)cc(O)c(O)c3)=C(OC)2)c(O)1	Metabolomics	5,7,8,3',4'-Pentahydroxy-3,6-dimethoxyflavone
FL3FGCNS0002	COc(c(O)1)c(O)c(C(=O)3)c(OC(=C3)c(c2)cc(O)c(O)c2)c(O)1	Metabolomics	5,7,8,3',4'-Pentahydroxy-6-methoxyflavone
FL5FGANS0001	COc(c(O)1)c(O)c(C(=O)2)c(OC(c(c3)ccc(O)c3)=C(OC)2)c(O)1	Metabolomics	5,7,8,4'-Tetrahydroxy-3,6-dimethoxyflavone
FL3FGCGS0003	O(C)c(c(OC)3)c(O)c(c2c3O[C@H](O4)[C@@H](O)[C@H]([C@H](C(CO)4)O)O)C(=O)C=C(O2)c(c1)ccc(c1O)O	Metabolomics	5,8,3',4'-Tetrahydroxy-6,7-dimethoxyflavone 8-glucoside
FL5FFGNS0008	COc(c3)c(O)c(O1)c(c(O)3)C(=O)C(OC)=C1c(c2)cc(O)c(O)c(O)2	Metabolomics	5,8,3',4',5'-Pentahydroxy-3,7-dimethoxyflavone
FL5FALNS0007	Oc(c3)cc(O1)c(c(O)3)C(=O)C(O)=C1c(c2)c(O)cc(O)c(O)2	Metabolomics	5'-Hydroxymorin
FL631CNC0001	c(c1O)(C24)c(C(=O)OC(C(c(c5)cc(c(O)c5)O)Oc(c43)cc(O)cc3)2)cc(O)c1O	Metabolomics	6- (3,4-Dihydroxyphenyl) -6a,12b-dihydro-3,10,11,12-tetrahydroxy- [ 2 ] benzopyrano [ 3,4-c ] benzopyran-8 (6H) -one
FL4DACNI0004	c(c3CCC(C)=O)(O)cc(O1)c(c3O)C(C(C1c(c2)cc(O)c(O)c2)O)=O	Metabolomics	6- (3"-Oxobutyl) taxifolin
FL2FACNI0010	C(=O)(C1)c(c3O)c(cc(c(CCC(C)(C)O)3)O)OC1c(c2)cc(c(O)c2)O	Metabolomics	6-C- (3-Hydroxyisopentyl) eriodictyol
FL3FACCS0049	C(C(O)1)OC(c(c(O)4)c(O)c(C(=O)3)c(c4)OC(=C3)c(c2)cc(c(O)c2)O)C(O)C1O	Metabolomics	6-C-alpha-L-Arabinosylluteolin, Luteolin 6-C-alpha-L-arabinopyranoside
FL3FALCS0001	c(C(=O)3)(c2OC(c(c4)c(cc(O)c(O)4)O)=C3)c(c(c(O)c2)C(C(O)1)OC(CO)C(O)C1O)O	Metabolomics	6-C-beta-D-Glucopyranosyl-5,7,2',4',5'-pentahydroxyflavone
FL3FACCS0006	c(c1)c(C(=C4)Oc(c3)c(C(=O)4)c(c(c(O)3)C(C(O)2)OC(C)C(O)C2O)O)cc(c(O)1)O	Metabolomics	6-C-Chinovopyranosylluteolin
FL3FFACS0001	C(C(O)1)(c(c4O)c(c(c(c4O)2)C(=O)C=C(c(c3)ccc(O)c3)O2)O)OC(CO)C(O)C1O	Metabolomics	6-C-Galactosylisoscutellarein
FL3FACCS0005	c(c1)c(C(=C4)Oc(c3)c(C(=O)4)c(c(c(O)3)C(C(O)2)OC(CO)C(O)C2O)O)cc(c(O)1)O	Metabolomics	6-C-Galactosylluteolin
FL63ACCS0003	c(c4)(cc(c(O)c4)O)[C@@H](O3)[C@@H](O)Cc(c23)c(c(c(O)c2)[C@@H]([C@@H](O)1)OC(CO)[C@H](O)[C@@H]1O)O	Metabolomics	6-C-Glucopyranosylcatechin
FL4DACCS0001	O(C(c(c4)cc(c(O)c4)O)3)c(c(C(C(O)3)=O)2)cc(c(c2O)C(C(O)1)OC(CO)C(O)C1O)O	Metabolomics	6-C-Glucopyranosyldihydroquercetin
FL63ACCS0001	c(c4)(cc(c(O)c4)O)[C@@H](O3)[C@H](O)Cc(c23)c(c(c(O)c2)[C@@H]([C@@H](O)1)OC(CO)[C@H](O)[C@@H]1O)O	Metabolomics	6-C-Glucopyranosylepicatechin
FLIAACCS0002	c(c4)(cc(c(O)c4)O)C(=C3)C(c(c(O3)2)c(c(c(O)c2)[C@@H]([C@@H](O)1)OC(CO)[C@H](O)[C@@H]1O)O)=O	Metabolomics	6-C-Glucosylorobol
FL5FACCS0001	O(C(c(c4)cc(c(O)c4)O)=3)c(c(C(C(O)3)=O)2)cc(c(c2O)[C@@H]([C@@H](O)1)OC(CO)[C@H](O)[C@@H]1O)O	Metabolomics	6-C-Glucosylquercetin, 6-beta-D-Glucopyranosyl-3,5,7,3',4'-pentahydroxyflavone
FL5FDCNM0001	COC(C(=O)2)=C(Oc(c3)c(c(O)c(C)c(O)3)2)c(c1)cc(O)c(O)c1	Metabolomics	6-C-Methylquercetin 3-methyl ether
FL3FACCS0023	OC(C(O)5)C(OC(C)C5O)OC(C(O)4)C(OCC(O)4)c(c(O)1)c(cc(O2)c(C(C=C2c(c3)ccc(c3O)O)=O)1)O	Metabolomics	6-C-Xylosylluteolin 2"-O-rhamnoside
FL2FACNI0015	C(=CCc(c(O)3)c(O)c(c1c3)C(=O)CC(c(c2)cc(c(c2)O)O)O1)(C)CCC=C(C)CCC=C(C)C	Metabolomics	6-Farnesyl-3',4',5,7-tetrahydroxyflavanone
FL7AECGL0003	O=C(CC(O)=O)OCC(C(O)1)OC(Oc(c(c(c4)cc(c(c4)O)O)3)cc(c2[o+1]3)c(c(O)c(c2)O)O)C(C(O)1)O	Metabolomics	6-Hydroxycyanidin 3- (6-malonylglucoside)
FL7AECGL0001	C([C@@H]1Oc(c(c(c4)cc(c(O)c4)O)2)cc(c(O)3)c(cc(O)c3O)[o+1]2)(O)C(O)[C@@H](O)[C@H](O1)CO	Metabolomics	6-Hydroxycyanidin 3-glucoside
FL7AECGL0002	Oc(c(O)1)ccc(c(c2OC(O4)C(O)C(O)C(O)C(COC(O5)C(C(O)C(O)C5C)O)4)[o+1]c(c3)c(c(O)c(c3O)O)c2)c1	Metabolomics	6-Hydroxycyanidin 3-rutinoside
FL7AECNS0001	Oc(c3)c(O)cc(c3)c([o+1]1)c(O)cc(c(O)2)c(cc(O)c(O)2)1	Metabolomics	6-Hydroxycyanidin, 3,5,6,7-Tetrahydroxy-2-(3,4-dihydroxyphenyl)-flavylium&
FL7AEGGL0002	O=C(CC(O)=O)OCC(C(O)4)OC(C(C(O)4)O)Oc(c2c(c3)cc(c(c(O)3)O)O)cc(c1[o+1]2)c(c(O)c(c1)O)O	Metabolomics	6-Hydroxydelphinidin 3- (6-malonylglucoside)
FL7AEGGL0003	C(C1Oc(c(c(c4)cc(O)c(O)c(O)4)2)cc(c(O)3)c(cc(O)c3O)[o+1]2)(O)C(O)C(O)C(O1)CO	Metabolomics	6-Hydroxydelphinidin 3-glucoside
FL7AEGGL0001	C(O)(C(Oc(c4)c([o+1]c(c5)c4c(O)c(O)c5O)c(c3)cc(O)c(c3O)O)1)C(O)C(O)C(COC(O2)C(C(O)C(O)C2C)O)O1	Metabolomics	6-Hydroxydelphinidin 3-rutinoside
FL7AEGNS0001	Oc(c1)c(O)c(O)cc1c([o+1]2)c(O)cc(c(O)3)c(cc(O)c(O)3)2	Metabolomics	6-Hydroxydelphinidin, 3,5,6,7-Tetrahydroxy-2-(3,4,5-trihydroxyphenyl)-flavylium
FL5FE9NS0001	Oc(c1)c(O)c(O)c(C(=O)2)c1OC(c(c3)cccc3)=C(O)2	Metabolomics	6-Hydroxygalangin
FLIAEANS0004	Oc(c3)ccc(c3)C(=C2)C(=O)c(c(O)1)c(O2)cc(O)c(O)1	Metabolomics	6-Hydroxygenistein
FL5FEANS0001	Oc(c3)ccc(c3)C(O1)=C(O)C(=O)c(c(O)2)c(cc(O)c(O)2)1	Metabolomics	6-Hydroxykaempferol
FL5FEAGL0001	O(C(C4=O)=C(Oc(c34)cc(O)c(c3O)O)c(c2)ccc(O)c2)[C@@H](C(O)1)O[C@H](CO)[C@H](O)C1O	Metabolomics	6-Hydroxykaempferol 3-glucoside
FL5FEAGS0004	C(O4)(=C(C(c(c43)c(O)c(O)c(c3)O[C@@H]([C@@H](O)2)OC(CO)[C@@H]([C@@H]2O)O)=O)OC)c(c1)ccc(c1)O	Metabolomics	6-Hydroxykaempferol 3-methyl ether 7-glucoside
FL5FEANSS001	COC(C(=O)2)=C(Oc(c3)c(c(O)c(O)c3OS(O)(=O)=O)2)c(c1)ccc(O)c1	Metabolomics	6-Hydroxykaempferol 3-methyl ether 7-O-sulfate
FL5FEAGS0021	C(=C(OC(O4)C(C(O)C(O)C4COC(O5)C(C(O)C(O)C5C)O)O)3)(Oc(c2C3=O)cc(O)c(O)c2O)c(c1)ccc(c1)O	Metabolomics	6-Hydroxykaempferol 3-rutinoside, 5,6,7,4'-Tetrahydroxyflavonol 3-O-rutinoside
FL5FEAGS0011	Oc(c4O)c(c2cc(OC(O5)C(O)C(O)C(O)C(C)5)4)C(C(=C(c(c3)ccc(OC)c3)O2)OC(O1)C(C(O)C(C1C)O)O)=O	Metabolomics	6-Hydroxykaempferol 4'-methyl ether 3,7-dirhamnoside
FL5FEAGS0023	O(C)c(c4)ccc(c4)C(=C(O)1)Oc(c2)c(c(O)c(O)c2OC(C(O)3)OC(CO)C(C3O)O)C1=O	Metabolomics	6-Hydroxykaempferol 4'-methyl ether 7-glucoside, 3,5,6-Trihydroxy-4'-methoxyflavone-7-beta-D-glucoside
FL5FEAGS0017	c(c5)c(ccc5O)C(O1)=C(O)C(=O)c(c(O)2)c(cc(OC(C3O)OC(COC(=O)C=Cc(c4)ccc(O)c4O)C(O)C3O)c(O)2)1	Metabolomics	6-Hydroxykaempferol 7- (6"- (E) -caffeylglucoside)
FL5FEAGS0020	C(C1Oc(c4O)cc(c(c4O)3)OC(=C(C3=O)O)c(c2)ccc(O)c2)(O)C(O)C(O)C(O1)CO	Metabolomics	6-Hydroxykaempferol 7-alloside
FL5FEAGS0001	[C@@H]([C@@H]1Oc(c4O)cc(c(c4O)3)OC(=C(C3=O)O)c(c2)ccc(O)c2)(O)[C@@H](O)[C@@H](O)C(O1)CO	Metabolomics	6-Hydroxykaempferol 7-glucoside
FL5FEAGS0002	O(C1C)C(OCC(O2)C(C(C(C2Oc(c5)c(O)c(c(c53)C(=O)C(=C(c(c4)ccc(O)c4)O3)O)O)O)O)O)C(C(O)C(O)1)O	Metabolomics	6-Hydroxykaempferol 7-rutinoside
FL5FEANSS005	COc(c3)ccc(c3)C(O1)=C(OS(O)(=O)=O)C(=O)c(c(O)2)c(cc(OC)c(O)2)1	Metabolomics	6-Hydroxykaempferol 7,4'-dimethyl ether 3-sulfate
FL3FECGS0041	COc(c(O)4)cc(cc4)C(O1)=CC(c(c2O)c1cc(O[C@H](O3)[C@H]([C@@H](O)[C@H](C(COC(=O)CC(C)(O)CC(O)=O)3)O)O)c(O)2)=O	Metabolomics	6-Hydroxyluteolin 3'-methyl ether 7- [ 6"- (3-hydroxy-3-methylglutaryl) glucoside ]
FL3FECGS0026	c(c5OC)c(ccc5O)C(O4)=CC(=O)c(c43)c(c(O)c(c3)O[C@@H]([C@@H](O[C@@H]([C@H]2O)OC([C@@H]([C@@H]2O)O)CO)1)OC(CO)[C@@H]([C@@H]1O)O)O	Metabolomics	6-Hydroxyluteolin 3'-methyl ether 7-sophoroside
FL3FECNSS006	COc(c(O)3)cc(cc3)C(=C2)Oc(c1)c(C(=O)2)c(O)c(O)c1OS(O)(=O)=O	Metabolomics	6-Hydroxyluteolin 3'-methyl ether 7-sulfate
FL3FECGS0050	OC(C1O)C(O)C(C)OC1OC(C2O)C(Oc(c3)c(c(c(C5=O)c3OC(=C5)c(c4)ccc(c(O)4)OC)O)O)OC(COC(C)=O)C2O	Metabolomics	6-Hydroxyluteolin 4'-methyl eter 7-rhamnosyl- (1->2) - (6"-acetylglucoside)
FL3FECNS0007	COc(c3)c(O)cc(c3)C(=C2)Oc(c1)c(C(=O)2)c(O)c(O)c(O)1	Metabolomics	6-Hydroxyluteolin 4'-methyl ether
FL3FECGS0027	Oc(c1OC)cc(C(O2)=CC(c(c3O)c(cc(OC(C(OC(C5O)OC(C(C5O)O)CO)4)OC(CO)C(C4O)O)c3O)2)=O)cc1	Metabolomics	6-Hydroxyluteolin 4'-methyl ether 7-allosyl- (1->2) -glucoside
FL3FECGS0002	C(C1Oc(c42)c(O)c(O)cc2OC(=CC4=O)c(c3)cc(c(O)c3)O)(O)C(O)C(O)C(O1)CO	Metabolomics	6-Hydroxyluteolin 5-glucoside
FL3FECGS0004	c(c4)c(cc(c(O)4)O)C(=C3)Oc(c(C(=O)3)1)cc(c(O)c1OC(O2)C(O)C(O)C(O)C(C)2)O	Metabolomics	6-Hydroxyluteolin 5-rhamnoside
FL3FECNS0008	COc(c(O)3)c(OC)c(C(=O)2)c(c3)OC(=C2)c(c1)cc(O)c(O)c1	Metabolomics	6-Hydroxyluteolin 5,6-dimethyl ether
FL3FECGS0005	C(C1Oc(c(O)2)c(O)cc(O3)c(C(=O)C=C3c(c4)cc(c(O)c4)O)2)(O)C(O)C(O)C(O1)CO	Metabolomics	6-Hydroxyluteolin 6-glucoside
FL3FECGS0046	O(C(CC(C)(O)CC(O)=O)=O)CC(C(O)5)OC(C(C5O)O)Oc(c1OC(O4)C(O)C(O)C(O)C(CO)4)cc(O2)c(C(=O)C=C2c(c3)ccc(c(O)3)O)c(O)1	Metabolomics	6-Hydroxyluteolin 6-glucoside-7- [ 6"'- (3-hydroxy-3-methylglutaryl) glucoside ]
FL3FECGS0006	C(C(C(O)=O)4)(O)C(C(C(O4)Oc(c(O)1)c(O)cc(O2)c(C(=O)C=C2c(c3)cc(c(O)c3)O)1)O)O	Metabolomics	6-Hydroxyluteolin 6-glucuronide
FL3FECGS0042	C(=O)(C=1)c(c3O)c(cc(O)c3OC(O4)C(O)C(O)C(O)C(C)4)OC1c(c2)cc(c(O)c2)O	Metabolomics	6-Hydroxyluteolin 6-rhamnoside
FL3FECNSS002	Oc(c3)c(O)cc(c3)C(=C2)Oc(c1)c(C(=O)2)c(O)c(c(O)1)OS(O)(=O)=O	Metabolomics	6-Hydroxyluteolin 6-sulfate
FL3FECGS0003	C(=O)(C=1)c(c3O)c(cc(O)c3OC(O4)C(O)C(C(O)C4)O)OC1c(c2)cc(c(O)c2)O	Metabolomics	6-Hydroxyluteolin 6-xyloside
FL3FECNSS003	Oc(c3)c(O)cc(c3)C(=C2)Oc(c1)c(C(=O)2)c(O)c(OS(O)(=O)=O)c1OS(O)(=O)=O	Metabolomics	6-Hydroxyluteolin 6,7-disulfate
FL3FECGS0020	O=C(CC(O)=O)OCC(C(O)1)OC(Oc(c(O)4)cc(O2)c(c4O)C(=O)C=C2c(c3)cc(c(c3)O)O)C(C(O)1)O	Metabolomics	6-Hydroxyluteolin 7- (6"-malonylglucoside)
FL3FECGS0035	c(c2)(c(O)c(O)c(C3=O)c2OC(c(c4)ccc(c4O)O)=C3)OC(O1)C(O)C(C(O)C(CO)1)OC(=O)CC(C)(O)CC(O)=O	Metabolomics	6-Hydroxyluteolin 7- [ 3"- (3-hydroxy-3-methylglutaryl) glucoside ]
FL3FECGS0036	C(C(OC(C(CO)4)C(O)C(C(O4)Oc(c1)c(O)c(O)c(C2=O)c(OC(c(c3)ccc(c3O)O)=C2)1)O)=O)C(C)(O)CC(O)=O	Metabolomics	6-Hydroxyluteolin 7- [ 4"- (3-hydroxy-3-methylglutaryl) glucoside ]
FL3FECGS0037	C(=O)(OCC(O1)C(C(O)C(O)C1Oc(c2)c(O)c(O)c(C3=O)c(OC(c(c4)ccc(c4O)O)=C3)2)O)CC(CC(O)=O)(C)O	Metabolomics	6-Hydroxyluteolin 7- [ 6"- (3-hydroxy-3-methylglutaryl) glucoside ]
FL3FECGS0047	C(C(O)1)(O)C(C(Oc(c2)c(O)ccc2C(=C5)Oc(c(C(=O)5)3)cc(OC(O4)C(O)C(C(C4COC(CC(C)(O)CC(O)=O)=O)O)O)c(O)c3O)OC1C(O)=O)O	Metabolomics	6-Hydroxyluteolin 7- [ 6"- (3-hydroxy-3-methylglutaryl) glucoside ] -3-glucuronide
FL3FECGS0010	C(O)C(C1O)(COC1Oc(c2O)cc(O3)c(C(=O)C=C3c(c4)cc(c(O)c4)O)c2O)O	Metabolomics	6-Hydroxyluteolin 7-apioside
FL3FECGS0007	C(O1)(Oc(c2O)cc(O3)c(C(=O)C=C3c(c4)cc(c(O)c4)O)c2O)C(O)C(C(O)C1)O	Metabolomics	6-Hydroxyluteolin 7-arabinopyranoside
FL3FECGS0019	O=C(c13)C=C(c(c4)ccc(OC(C5O)OC(C(O)C5O)C)c(O)4)Oc(cc(c(O)c3O)OC(O2)C(O)C(O)C(C2)O)1	Metabolomics	6-Hydroxyluteolin 7-arabinoside-4'-rhamnoside
FL3FECGS0012	[C@@H]([C@@H]1Oc(c2O)cc(O3)c(C(=O)C=C3c(c4)cc(c(O)c4)O)c2O)(O)[C@@H](O)[C@@H](O)C(O1)CO	Metabolomics	6-Hydroxyluteolin 7-galactoside
FL3FECGS0018	Oc(c43)c(c(cc(OC(c(c5)ccc(c5O)O)=CC4=O)3)O[C@@H]([C@H]1O)OC(CO[C@@H]([C@H]2O)OC([C@@H]([C@H](O)2)O)CO)[C@@H]([C@@H]1O)O)O	Metabolomics	6-Hydroxyluteolin 7-gentiobioside
FL3FECGS0011	C(C1Oc(c2O)cc(O3)c(C(=O)C=C3c(c4)cc(c(O)c4)O)c2O)(O)C(O)C(O)C(O1)CO	Metabolomics	6-Hydroxyluteolin 7-glucoside
FL3FECGS0013	C(C(C(O)=O)4)(O)C(C(C(O4)Oc(c1O)cc(O2)c(C(=O)C=C2c(c3)cc(c(O)c3)O)c1O)O)O	Metabolomics	6-Hydroxyluteolin 7-glucuronide
FL3FECGS0024	C(C(=O)4)=C(Oc(c42)cc(c(O[C@H](O3)[C@@H](O)[C@H]([C@H](C(CO)3)O)O)c2O)OC)c(c1)ccc(c1O)O	Metabolomics	6-Hydroxyluteolin 7-methyl ether 6-glucoside
FL3FECGS0009	C(=O)(C=3)c(c2O)c(OC3c(c4)cc(c(O)c4)O)cc(c2O)OC(O1)C(O)C(O)C(O)C(C)1	Metabolomics	6-Hydroxyluteolin 7-rhamnoside
FL3FECGS0014	c(c5O)cc(cc5O)C(O1)=CC(c(c2O)c(cc(OC(O3)C(O)C(O)C(OC(C(O)4)OC(C(O)C4O)C)C3)c(O)2)1)=O	Metabolomics	6-Hydroxyluteolin 7-rhamnosyl- (1->4) -xyloside
FL3FECGS0016	O(C1C)C(OCC(O2)C(C(C(O)C2Oc(c3)c(O)c(O)c(C4=O)c(OC(c(c5)ccc(c5O)O)=C4)3)O)O)C(C(O)C(O)1)O	Metabolomics	6-Hydroxyluteolin 7-rutinoside
FL3FECGS0034	C(C5O)(O)C(OCC5O)OC(C(O)4)C(OC(CO)C4O)Oc(c1)c(O)c(O)c(C2=O)c1OC(c(c3)ccc(c3O)O)=C2	Metabolomics	6-Hydroxyluteolin 7-sambubioside
FL3FECGS0017	c(C1=O)(c(O)3)c(cc(O[C@@H]([C@@H](O[C@@H]([C@H]5O)OC([C@@H]([C@@H]5O)O)CO)4)OC([C@@H]([C@@H]4O)O)CO)c(O)3)OC(c(c2)ccc(c2O)O)=C1	Metabolomics	6-Hydroxyluteolin 7-sophoroside
FL3FECNSS001	Oc(c3)c(O)cc(c3)C(=C2)Oc(c1)c(C(=O)2)c(O)c(O)c1OS(O)(=O)=O	Metabolomics	6-Hydroxyluteolin 7-sulfate
FL3FECGS0043	c(c1)(O)c(cc(C(O2)=CC(=O)c(c(O)3)c2cc(OC(O4)C(OC(O5)C(O)C(O)C(O)C5)C(O)C(O)C4)c(O)3)c1)O	Metabolomics	6-Hydroxyluteolin 7-xylosyl- (1->2) -xyloside
FL3FECGS0044	C(C5O)(C(OC(C5O)COC(O4)C(O)C(C(O)C4)O)Oc(c1)c(O)c(O)c(C2=O)c(OC(c(c3)ccc(c3O)O)=C2)1)O	Metabolomics	6-Hydroxyluteolin 7-xylosyl- (1->6) -glucoside
FL3FECNS0011	COc(c(O)3)cc(cc3)C(=C2)Oc(c1)c(C(=O)2)c(O)c(O)c(OC)1	Metabolomics	6-Hydroxyluteolin 7,3'-dimethyl ether, 5,6,4'-Trihydroxy-7,3'-dimethoxyflavone
FL3FECGS0022	C(C(O)4)(C(OC(C(O)6)OC(C(O)C(O)6)COC(=O)C=Cc(c5)cc(O)c(c5)O)C(OC(CO)4)Oc(c3)c(O)c(O)c(c31)C(C=C(c(c2)ccc(c2O)O)O1)=O)O	Metabolomics	6-Hydroxyluteolin-7- (6"'-caffeylsophoroside)
FL3FECGS0021	C(=C5)(c(c6)ccc(c6O)O)Oc(c1)c(C5=O)c(O)c(O)c(OC(O2)C(OC(C4O)OC(C(O)C4O)COC(=O)C=Cc(c3)ccc(c3)O)C(C(O)C(CO)2)O)1	Metabolomics	6-Hydroxyluteolin-7- (6"'-p-coumarylsophoroside)
FL7AEAGL0002	C(C1Oc(c(c(c4)ccc(O)c4)2)cc(c(O)3)c(cc(O)c3O)[o+1]2)(O)C(O)C(O)C(O1)CO	Metabolomics	6-Hydroxypelargonidin 3-glucoside
FL7AEAGL0001	O(C1C)C(OCC(O2)C(O)C(C(O)C(Oc(c3)c(c(c5)ccc(O)c5)[o+1]c(c4)c(c(c(c4O)O)O)3)2)O)C(C(O)C(O)1)O	Metabolomics	6-Hydroxypelargonidin 3-rutinoside
FL3FEGGS0002	C(C1Oc(c32)c(O)c(O)cc2OC(c(c4)cc(O)c(O)c(O)4)=CC3=O)(O)C(O)C(O)C(O1)CO	Metabolomics	6-Hydroxytricetin 5-glucoside
FL3FEGGS0001	c(C(=O)3)(c2OC(c(c4)cc(O)c(O)c(O)4)=C3)c(c(O)c(O)c2)OC(O1)C(O)C(O)C(O)C(C)1	Metabolomics	6-Hydroxytricetin 5-rhamnoside
CHEMBL172350	COc1c(O)cc2oc(-c3ccc(O)c(O)c3)cc(=O)c2c1O	CHEMBL	6-Methoxy 5,7,3',4'-Tetrahydroxyflavone, 6-Methoxyluteolin, Eupafolin, Pedaltin
FL2FECNS0005	COc(c(O)3)c(O)c(C(=O)2)c(c3)OC(C2)c(c1)cc(O)c(O)c1	Metabolomics	6-Methoxyeriodictyol
FL3FECGS0040	O=C(C=1)c(c4O)c(cc(c(OC)4)O[C@H](O3)[C@H]([C@H]([C@@H](O)C(COC(=O)C(CC)C)3)O)O)OC1c(c2)ccc(O)c2O	Metabolomics	6-Methoxyluteolin 7- [ 6"- (2-methylbutyryl) glucoside ]
FL3FECGS0023	COc(c3O[C@@H]([C@@H](O)4)OC(CO)[C@@H]([C@@H]4O)O)c(c(c2c3)C(=O)C=C(O2)c(c1)ccc(c1O)O)O	Metabolomics	6-Methoxyluteolin 7-glucoside
FL3FECGS0038	COc(c(OC(O4)C(O)C(C(O)C4C(O)=O)O)3)c(c(c2c3)C(=O)C=C(O2)c(c1)ccc(c1O)O)O	Metabolomics	6-Methoxyluteolin 7-glucuronide
FL3FECGS0039	O=C(C(O1)C(O)C(O)C(O)C(Oc(c4)c(OC)c(c(c34)C(=O)C=C(O3)c(c2)ccc(c2O)O)O)1)OC	Metabolomics	6-Methoxyluteolin 7-glucuronide methyl ester
FL3FECGS0001	COc(c3OC(O4)C(C(C(O)C4C)O)O)c(c(c2c3)C(=O)C=C(O2)c(c1)ccc(c1O)O)O	Metabolomics	6-Methoxyluteolin 7-rhamnoside
FL3FECNSS004	COc(c(O)1)c(cc(O2)c(C(=O)C=C2c(c3)cc(O)c(O)c3)1)OS(O)(=O)=O	Metabolomics	6-Methoxyluteolin 7-sulfate
FLIAECNS0010	COc(c1)c(OC)c(O)c(C(=O)2)c(OC=C(c(c3)cc(O)c(O)c3)2)1	Metabolomics	6-Methoxyorobol 7-methyl ether
FL3FACNM0001	Oc(c3)c(O)cc(c3)C(=C2)Oc(c1)c(C(=O)2)c(O)c(C)c(O)1	Metabolomics	6-Methylluteolin
FL63ACNI0001	C(c(c(O)3)c(O)cc(c31)OC(c(c2)cc(c(O)c2)O)C(O)C1)C=C(C)C	Metabolomics	6-Prenylcatechin
FL2FACNI0001	C(c(c(O)1)c(O)cc(O2)c(C(=O)CC2c(c3)cc(c(O)c3)O)1)C=C(C)C	Metabolomics	6-Prenyleriodictyol
FL5FDCNI0001	O(C)c(c3CC=C(C)C)cc(O1)c(c3O)C(C(OC)=C1c(c2)ccc(c2O)O)=O	Metabolomics	6-Prenylquercetin 3-methyl ether, 5,3',4'-Trihydroxy-3,7-dimethoxy-6-prenylflavone
FL63RNNS0002	Oc(c4)cc(O1)c(c4)C(O2)C(O)C1c(c3)c(cc(O)c(O)3)2	Metabolomics	6,12-Methano-6H,12H-dibenzo [ b,f ] [ 1,5 ] dioxocin-2,3,9,13-tetrol
FL1ABCNM0001	COc(c(C)3)c(c(=O)1)c(cc(O)3)oc(=Cc(c2)cc(O)c(O)c2)1	Metabolomics	6,3',4'-Trihydroxy-4-methoxy-5-methylaurone
FL1ABCNM0002	COc(c1)c(c(=O)2)c(oc(=Cc(c3)cc(O)c(O)c3)2)c(C)c(O)1	Metabolomics	6,3',4'-Trihydroxy-4-methoxy-7-methylaurone
FLICWXNS0007	COc(c3)c(O)c(OC)c(c3)C(C2)=Cc(c1)c(O2)cc(O)c(O)1	Metabolomics	6,7,3'-Trihydroxy-2',4'-dimethoxyisoflavene
FL1A3CGS0005	O(C(C)=O)CC([C@@H]1OC(C)=O)O[C@@H](Oc(c4)c(O)c(c(c4)2)oc(=Cc(c3)cc(c(O)c3)O)c2=O)[C@H]([C@@H](O)1)OC(C)=O	Metabolomics	6,7,3',4'-Tetrahydroxyaurone 6- (2",4",6"-triacetylglucoside)
FL1A3CGS0004	CC(=O)O[C@H]([C@@H]4O)C(COC(C)=O)O[C@H]([C@H]4O)Oc(c(O)1)ccc(c(=O)2)c(oc2=Cc(c3)cc(c(O)c3)O)1	Metabolomics	6,7,3',4'-Tetrahydroxyaurone 6- (4",6"-diacetylglucoside)
FL5F2ANS0002	COC(C(=O)2)=C(Oc(c3)c(cc(O)c(O)3)2)c(c1)ccc(O)c1	Metabolomics	6,7,4'-Trihydroxy-3-methoxyflavone
FL3F2GNS0004	COc(c1)c(O)c(OC)cc1C(=C2)Oc(c3)c(cc(O)c(O)3)C(=O)2	Metabolomics	6,7,4'-Trihydroxy-3',5'-dimethoxyflavone
FL3FACCS0042	C(O1)C(C(C(C1c(c4O)c(c(c(c4C(C(O)5)OCC(C5O)O)O)3)OC(=CC3=O)c(c2)cc(c(c2)O)O)O)O)O	Metabolomics	6,8-Di-C-arabinopyranosylluteolin
FL3FAGCS0006	C(O1)C(C(C(C1c(c4O)c(O2)c(c(c4C(C(O)5)OCC(C5O)O)O)C(C=C(c(c3)cc(O)c(c3O)O)2)=O)O)O)O	Metabolomics	6,8-Di-C-arabinopyranosyltricetin
FL3FAGCS0005	c(c24)(c(O)c(c(O)c4[C@H](O5)[C@H]([C@H]([C@H](C5CO)O)O)O)[C@H](O3)[C@H]([C@H]([C@H](C(CO)3)O)O)O)C(C=C(O2)c(c1)cc(c(c(O)1)O)O)=O	Metabolomics	6,8-Di-C-glucopyranosyltricetin
FL3FCCNM0002	O(C(c(c3)cc(O)c(O)c3)=2)c(c1C)c(C(=O)C2)c(c(c1OC)C)O	Metabolomics	6,8-Di-C-methylluteolin 7-methyl ether, 5,3',4'-Trihydroxy-7-methoxy-6,8-dimethylflavone
FL5FDGNM0002	c(c3C)(c(c(O1)c(c3O)C(C(=C1c(c2)cc(O)c(O)c(O)2)OC)=O)C)O	Metabolomics	6,8-Di-C-methylmyricetin 3-methyl ether
FL3FACCS0039	C(C1O)(O)C(C)OC(c(c4O)c(c(c3c4C(O5)C(C(C(O)C5C)O)O)C(=O)C=C(O3)c(c2)ccc(O)c2O)O)C1O	Metabolomics	6,8-Di-C-rhamnopyranosylluteolin
FL5FGAGL0001	C(OC(O5)C(C(O)C(O)C5C)O)C(O1)C(C(O)C(O)C1OC(=C3c(c4)ccc(O)c4)C(=O)c(c2O)c(O3)c(O)c(O)c(O)2)O	Metabolomics	6,8-Dihydroxykaempferol 3-rutinoside
FL2FACNI0009	O=C(c12)CC(c(c3)cc(c(c3)O)O)Oc1c(CC=C(C)C)c(c(CC=C(C)C)c(O)2)O	Metabolomics	6,8-Diprenyleriodictyol, 5,7,3',4'-Tetrahydroxy-6,8-di-C-prenylflavanone
FLIAACNI0002	c(c(O)1)(cc(C(C2=O)=COc(c3CC=C(C)C)c(c(c(CC=C(C)C)c3O)O)2)cc1)O	Metabolomics	6,8-Diprenylorobol, 5,7,3',4'-Tetrahydroxy-6,8-diprenylisoflavone
FL3FACCS0010	O(C(C)=O)CC(O1)C(C(O)C(O)C(c(c42)c(O)cc(O)c2C(=O)C=C(O4)c(c3)ccc(c3O)O)1)O	Metabolomics	6"-O-Acetylorientin, Orientin 6"-acetate
FL631GNC0001	c(c(O)5)c(c1cc5)OC(c(c4)cc(O)c(O)c(O)4)C(O3)C(c(c2O)c(C(=O)3)cc(O)c2O)1	Metabolomics	6a,12b-Dihydro-3,10,11,12-tetrahydroxy-6- (3,4,5-trihydroxyphenyl) - [ 2 ] benzopyrano [ 3,4-c ] benzopyran-8 (6H) -one
FL5F2CNS0004	COc(c1)c(O)cc(C(=O)2)c1OC(c(c3)cc(O)c(O)c3)=C(O)2	Metabolomics	7-Methoxy-3,6,3',4'-tetrahydroxyflavone
FL3FCCNS0001	COc(c3)cc(O1)c(c(O)3)C(=O)C=C1c(c2)cc(O)c(O)c2	Metabolomics	7-O-Methylluteolin, Luteolin 7-methyl ether, 5,3',4'-Trihydroxy-7-methoxyflavone
FL6DPTNS0003	COc(c4)cc(O1)c(c4)[C@@H](O)[C@H](O3)[C@H]1c(c2)c(C3)cc(O)c(O)2	Metabolomics	7-O-Methylpeltogynol
FL4DACNI0001	c(O)(c(O)3)ccc(c3)C(C2O)Oc(c1)c(C2=O)c(cc1OCC=C(C)C)O	Metabolomics	7-O-Prenyltaxifolin
FL5F3CNS0004	COc(c(O)3)c(O1)c(cc3)C(=O)C(OC)=C1c(c2)cc(O)c(O)c2	Metabolomics	7,3',4'-Trihydroxy-3,8-dimethoxyflavone
FL2FBCGM0001	c(c2OC)(C)c(cc(O3)c2C(CC3c(c4)ccc(c4O)O)=O)OC(C(O)1)OC(CO)C(C1O)O	Metabolomics	7,3',4'-Trihydroxy-5-methoxy-6-C-methylflavanone 7-O-glucoside
FL3F1CGS0001	c(c1)c(C(=C4)Oc(c3C(=O)4)cc(cc3)OC(O2)C(O)C(O)C(O)C2CO)cc(c(O)1)O	Metabolomics	7,3',4'-Trihydroxyflavone 7-glucoside
FL3F1CGS0003	O(C1C)C(OCC(O2)C(O)C(O)C(O)C2Oc(c5)cc(c3c5)OC(c(c4)cc(c(O)c4)O)=CC3=O)C(C(O)C(O)1)O	Metabolomics	7,3',4'-Trihydroxyflavone 7-rutinoside
FL3F1GNS0001	Oc(c3)cc(O1)c(c3)C(=O)C=C1c(c2)cc(O)c(O)c(O)2	Metabolomics	7,3',4',5'-Tetrahydroxyflavone
FL3F1GGS0001	C(O1)(Oc(c4)cc(c(c4)2)OC(c(c3)cc(O)c(O)c(O)3)=CC2=O)C(O)C(O)C(O)C(C)1	Metabolomics	7,3',4',5'-Tetrahydroxyflavone 7-rhamnoside
FL5FDHNS0003	O(c12)C(c(c3)cc(OC)c(O)c(O)3)=C(C(c(c(OC)cc(O)c2)1)=O)OC	Metabolomics	7,4',5'-Trihydroxy-3,5,3'-trimethoxyflavone
FLNARNNS0002	Oc(c4)cc(O1)c(c43)C(=CC(=O)O3)c(c2)c(cc(O)c(O)2)1	Metabolomics	7,4',5'-Trihydroxy-5,2'-oxido-4-phenylcoumarin
FL4DACNR0001	CC(C4)=CCc(c12)c(O4)cc(c1C(C(O)C(c(c3)cc(c(O)c3)O)O2)=O)O	Metabolomics	7,8-Dihydrooxepinodihydroquercetin
FL2F4ANS0001	COc(c3)ccc(c3)C(C1)Oc(c(O)2)c(cc(OC)c(O)2)C(=O)1	Metabolomics	7,8-Dihydroxy-6,4'-dimethoxyflavanone
CHEMBL75267	O=c1cc(-c2ccccc2)oc2c(O)c(O)ccc12	CHEMBL	7,8-Dihydroxy-Flavone, 7,8-Dihydroxyflavone
CHEMBL244707	O=c1cc(-c2ccccc2O)oc2c(O)c(O)ccc12	CHEMBL	7,8,2'-Trihydroxy Flavone, 7,8,2'-Trihydroxyflavanone, 7,8,2'-Trihydroxyflavone
FLIA3LNS0003	Oc(c3)cc(O)c(c3)C(=C2)C(=O)c(c1)c(O2)c(O)c(O)c1	Metabolomics	7,8,2',4'-Tetrahydroxyisoflavone
CHEMBL225513	O=c1cc(-c2cccc(O)c2)oc2c(O)c(O)ccc12	CHEMBL	7,8,3'-Trihydroxy Flavone, 7,8,3'-Trihydroxyflavone
FLIA3CNS0006	COc(c3)c(O)cc(c3)C(=C2)C(=O)c(c1)c(O2)c(O)c(O)c1	Metabolomics	7,8,3'-Trihydroxy-4'-methoxyisoflavone
FL2F3CGS0003	C(O1)(Oc(c4)c(c(O2)c(c4)C(CC(c(c3)ccc(O)c3O)2)=O)O)C(OC(C)=O)C(O)C(OC(C)=O)C1COC(C)=O	Metabolomics	7,8,3',4'-Tetrahydroxyflavanone 7- (2,4,6-triacetylglucoside)
CHEMBL222541	O=c1cc(-c2ccc(O)c(O)c2)oc2c(O)c(O)ccc12	CHEMBL	7,8,3',4'-Tetrahydroxyflavone
FL5FFCNS0034	COc(c1)c(C(=O)2)c(OC(c(c3)cc(O)c(O)c3)=C(OC)2)c(O)c(O)1	Metabolomics	7,8,3',4'-Trihydroxy-3,5-dimethoxyflavone
CHEMBL420982	O=c1cc(-c2ccc(O)cc2)oc2c(O)c(O)ccc12	CHEMBL	7,8,4'-Trihydroxy Flavone
FL5F3ANS0002	COC(C(=O)2)=C(Oc(c(O)3)c(ccc(O)3)2)c(c1)ccc(O)c1	Metabolomics	7,8,4'-Trihydroxy-3-methoxyflavone
FL5F3CNS0005	COc(c(O)3)cc(cc3)C(O1)=C(OC)C(=O)c(c2)c(c(O)c(O)c2)1	Metabolomics	7,8,4'-Trihydroxy-3,3'-dimethoxyflavone
FL2F3GGS0001	[C@H](O4)(C(O)C([C@H]([C@@H](CO)4)O)O)Oc(c(OC)3)c(OC)cc(c3)C(O2)CC(c(c21)ccc(O)c1O)=O	Metabolomics	7,8,4'-Trihydroxy-3',5'-dimethoxyflavanone 4'-O-glucoside
FLIA4ANS0002	COc(c1)c(O)c(O)c(O3)c1C(=O)C(=C3)c(c2)ccc(O)c2	Metabolomics	7,8,4'-Trihydroxy-6-methoxyisoflavone
FL2F3ANS0001	Oc(c3)ccc(c3)C(C1)Oc(c(O)2)c(ccc(O)2)C(=O)1	Metabolomics	7,8,4'-Trihydroxyflavanone
FLNAFCNS0005	COc(c3)c(c(cc(O)3)2)C(=CC(=O)O2)c(c1)cc(O)c(O)c1	Metabolomics	7',3',4'-Trihydroxy-5-methoxy-4-phenylcoumarin
FL3FACCS0004	c(O)(c2)c(C(=O)4)c(OC(=C4)c(c3)cc(c(O)c3)O)c(c(O)2)C(C(O)1)OCC(O)C1O	Metabolomics	8-C-alpha-L-Arabinosylluteolin
FL63ACCS0004	C(C(O)1)(c(c2O)c(O3)c(CC(O)C(c(c4)cc(c(O)c4)O)3)c(O)c2)OC(CO)C(O)C1O	Metabolomics	8-C-Glucopyranosylcatechin
FL2FACCS0001	C(C(O)1)(c(c(O)4)c(O2)c(c(O)c4)C(=O)CC2c(c3)cc(c(O)c3)O)OC(CO)C(O)C1O	Metabolomics	8-C-Glucopyranosyleriodictyol
FL5F1CCS0001	[C@@H]([C@H](O)1)(c(c2O)c(O3)c(C(C(O)=C(c(c4)cc(c(O)c4)O)3)=O)cc2)OC(CO)[C@@H](O)[C@H]1O	Metabolomics	8-C-Glucosylfisetin, Fisetin 8-C-glucoside
FLIAACCS0001	[C@H]([C@@H](O)1)(c(c(O)4)c(c(c(O)c4)2)OC=C(c(c3)cc(c(O)c3)O)C2=O)OC(CO)[C@H](O)[C@@H]1O	Metabolomics	8-C-Glucosylorobol
FL5FACCS0002	C(O)C(O2)C(C(O)C(C2c(c(O)5)c(O3)c(c(c5)O)C(C(O)=C3c(c4)ccc(O)c(O)4)=O)OC(O1)C(O)C(O)C(C1C)O)O	Metabolomics	8-C-Glucosylquercetin 2"-O-rhamnoside
FL5FECNM0001	O(C(c(c3)cc(O)c(O)c3)=1)c(c2C)c(c(c(c2OC)OC)O)C(C1OC)=O	Metabolomics	8-C-Methylquercetagetin 3,6,7-trimethyl ether
FL5FDCNM0002	COC(C(=O)2)=C(Oc(c(C)3)c(c(O)cc(O)3)2)c(c1)cc(O)c(O)c1	Metabolomics	8-C-Methylquercetin 3-methyl ether
FL5FACGM0001	C(=C3OC(O4)C(O)C(C(O)C4)O)(Oc(c2C3=O)c(C)c(O)cc2O)c(c1)cc(c(O)c1)O	Metabolomics	8-C-Methylquercetin 3-xyloside
FL5FDCNF0002	O(C4C(C)=C)c(c(C)1)c(C4)c(O)c(C(=O)3)c(OC(=C(OC)3)c(c2)ccc(c2O)O)1	Metabolomics	8-C-Methylvelloquercetin 3-methyl ether
FL3FACCS0038	c(O)(c2)c(C(=O)4)c(OC(=C4)c(c3)cc(c(O)c3)O)c(c(O)2)C(C(O)1)OC(C)C(O)C1O	Metabolomics	8-C-Rhamnopyranosylluteolin
FL3FACDS0021	O(c(c2C(C(O)5)OC(C)C(O)C5O)cc(O)c(C4=O)c2OC(=C4)c(c3)ccc(O)c3O)C(O1)C(C(C(C1C)O)O)O	Metabolomics	8-C-Rhamnopyranosylluteolin 7-O-rhamnoside
FL5FCGCS0001	c(c3C(C4O)OC(C)C(C4O)O)(cc(O)c(c31)C(C(O)=C(c(c2)cc(O)c(O)c(O)2)O1)=O)OC	Metabolomics	8-C-Rhamnosyleuropetin
FL1CACNN0001	O=C(C3)Oc(c(C(c(c4)cccc4)3)2)c(c(cc2O)O)C(C=Cc(c1)cc(O)c(c1)O)=O	Metabolomics	8-Caffeoyl-3,4-dihydro-5,7-dihydroxy-4-phenylcoumarin
FLIC3LNS0001	COc(c3)c(O)c(OC)c(c3)C(C2)Cc(c1)c(O2)c(O)c(O)c1	Metabolomics	8-Demethylduartin
FLIA3ANS0004	Oc(c3)ccc(c3)C(=C2)C(=O)c(c1)c(O2)c(O)c(O)c1	Metabolomics	8-Hydroxydaidzein
FL4D3CNS0001	Oc(c3)c(O)cc(c3)C(O1)C(O)C(=O)c(c2)c1c(O)c(O)c2	Metabolomics	8-Hydroxyfustin
FL5FF9NS0001	Oc(c3)c(O)c(O1)c(c(O)3)C(=O)C(O)=C(c(c2)cccc2)1	Metabolomics	8-Hydroxygalangin
FL5FF9NS0002	COC(C(=O)1)=C(c(c3)cccc3)Oc(c(O)2)c(c(O)cc(O)2)1	Metabolomics	8-Hydroxygalangin 3-methyl ether, 5,7,8-Trihydroxy-3-methoxyflavone
FL2FFCNS0004	COc(c3)c(O)cc(c3)C(C1)Oc(c(O)2)c(c(O)cc(O)2)C(=O)1	Metabolomics	8-Hydroxyhesperetin
FL3FFCGS0010	c(c1)c(O)c(cc1C(O2)=CC(c(c(O)3)c2c(c(O[C@H](O4)[C@@H](O[C@H](O5)[C@@H](O)[C@H]([C@@H](O)C(COC(C)=O)5)O)[C@H]([C@H](C4CO)O)OC(C)=O)c3)O)=O)O	Metabolomics	8-Hydroxyluteolin 7- [ 6"'-acetylallosyl- (1->2) -3"-acetylglucoside ]
FL3FFCGS0009	c(c1)c(O)c(cc1C(O5)=CC(c(c52)c(cc(OC(C3OC(C4O)OC(COC(C)=O)C(C4O)O)OC(C(O)C3O)COC(C)=O)c(O)2)O)=O)O	Metabolomics	8-Hydroxyluteolin 7- [ 6"'-acetylallosyl- (1->2) -6"-acetylglucoside ]
FL3FFCGS0008	c(c15)(c(c(cc5O)OC(O4)C(C(C(C4CO)O)O)OC(C(O)3)OC(COC(C)=O)C(C3O)O)O)OC(c(c2)cc(O)c(c2)O)=CC1=O	Metabolomics	8-Hydroxyluteolin 7- [ 6"'-acetylallosyl- (1->2) -glucoside ]
FL3FFCGS0005	O[C@@H]([C@@H](O)1)[C@H](O[C@@H]([C@H]2O)[C@H](Oc(c5)c(O)c(O3)c(c(O)5)C(=O)C=C3c(c4)ccc(O)c4O)OC([C@@H]2O)CO)OC([C@@H]1O)CO	Metabolomics	8-Hydroxyluteolin 7-allosyl- (1->2) -glucoside
FL3FFCGS0002	C(C1Oc(c(O)2)cc(O)c(C(=O)4)c2OC(=C4)c(c3)cc(c(O)c3)O)(O)C(O)C(O)C(O1)CO	Metabolomics	8-Hydroxyluteolin 7-glucoside
FL3FFCNSS001	Oc(c3)c(O)cc(c3)C(=C2)Oc(c(O)1)c(C(=O)2)c(O)cc(OS(O)(=O)=O)1	Metabolomics	8-Hydroxyluteolin 7-sulfate
FL3FFCGS0001	C(O1)(Oc(c(O)2)cc(O)c(C(=O)4)c2OC(=C4)c(c3)cc(c(O)c3)O)C(O)C(C(O)C1)O	Metabolomics	8-Hydroxyluteolin 7-xyloside
FL3FFCGS0006	C(C5=O)=C(Oc(c54)c(c(O)cc(O)4)OC(C(O)3)OC(C(O)C(O)3)COC(C2O)OC(C(C(O)2)O)CO)c(c1)ccc(O)c1O	Metabolomics	8-Hydroxyluteolin 8-gentiobioside
FL3FFCGS0003	c(c1)(O)c(C(=O)4)c(OC(=C4)c(c3)cc(c(O)c3)O)c(OC(C(O)2)OC(CO)C(O)C2O)c1O	Metabolomics	8-Hydroxyluteolin 8-glucoside, Hypolaetin 8-O-beta-D-glucoside
FL3FFCGS0004	C(C(C(O)=O)4)(O)C(C(C(O4)Oc(c31)c(cc(O)c(C(=O)C=C(O3)c(c2)cc(c(O)c2)O)1)O)O)O	Metabolomics	8-Hydroxyluteolin 8-glucuronide
FL5FGCNS0001	Oc(c3)c(O)cc(c3)C(O1)=C(O)C(=O)c(c(O)2)c1c(O)c(O)c(O)2	Metabolomics	8-Hydroxyquercetagetin
FL3FFGGS0001	C(C(C(O)=O)4)(O)C(C(C(O4)Oc(c(O)1)cc(O)c(C(=O)2)c1OC(c(c3)cc(O)c(O)c(O)3)=C2)O)O	Metabolomics	8-Hydroxytricetin 7-glucuronide
FL2F3CNS0002	COc(c(O)3)c(O1)c(cc3)C(=O)CC1c(c2)cc(O)c(O)c2	Metabolomics	8-Methoxybutin
FL2FFCNS0003	COc(c(O)3)c(O1)c(c(O)c3)C(=O)CC1c(c2)cc(O)c(O)c2	Metabolomics	8-Methoxyeriodictyol
FL4D3CNS0003	COc(c(O)3)c(O1)c(cc3)C(=O)[C@H](O)[C@H]1c(c2)cc(O)c(O)c2	Metabolomics	8-Methoxyfustin
FL5FACNC0001	C(C=3O)(=O)c(c(O)2)c(OC3c(c4)ccc(c4O)O)c(c(c2)O)Cc(c1)ccc(c1)O	Metabolomics	8-p-Hydroxybenzylquercetin
FL63ACNI0002	O(C(c(c3)cc(c(O)c3)O)2)c(c(CC=C(C)C)1)c(CC(O)2)c(cc1O)O	Metabolomics	8-Prenylcatechin
FL2FACNI0002	C(=O)(C2)c(c1OC2c(c3)cc(c(O)c3)O)c(cc(O)c(CC=C(C)C)1)O	Metabolomics	8-Prenyleriodictyol
FLNAFCNS0002	COc(c3)c(O)c(O2)c(c(OC)3)C(=CC(=O)2)c(c1)cc(O)c(O)c1	Metabolomics	8,3',4'-Trihydroxy-5,7-dimethoxy-4-phenylcoumarin
FL63ACNN0003	c(c5)c(ccc5O)C(c41)CC(=O)Oc(cc(O)c(c34)CC(C(O3)c(c2)cc(c(O)c2)O)O)1	Metabolomics	9,10-Dihydro-10- (4-hydroxyphenyl) -pyrano [ 2,3-h ] epicatechin-8-one
FL63ACNP0001	C(C3c(c4)cc(O)c(O)c4)(O)Cc(c(O)1)c(O3)c(C(C)2)c(OC(O)C2)c1	Metabolomics	9,10-Dihydro-8-hydroxy-10-methyl-8H-pyrano [ 2,3-h ] epicatechin
FLICQUNS0006	c(c3OC)(=O)cc(c(c3OC)=O)C(C2)Cc(c(O2)1)cc(OC)c(OC)c1	Metabolomics	Abruquinone A
FLICQUNS0008	COc(c3OC)cc(c(c3OC)2)CC(CO2)c(c1=O)cc(c(c1OC)OC)=O	Metabolomics	Abruquinone B
FLICQUNS0007	c(c3OC)(O)cc(c(c3OC)1)CC(c(c2=O)cc(c(c2OC)OC)=O)CO1	Metabolomics	Abruquinone C
FL2FACNI0013	c(c3O)c(cc(c32)OC(CC2=O)c(c1)c(c(CC=C(C)C)c(O)c(O)1)CC=C(C)C)O	Metabolomics	Abyssinin III, Abyssinoflavanone III
FL7AAGGL0030	Oc(c5)cc(O[C@@H]([C@H]6O)OC(COC(=O)CC(O)=O)[C@H](OC(C)=O)[C@H](O)6)c(c25)cc(O[C@H](O3)C(O)C([C@H]([C@H]3COC(=O)C=Cc(c4)ccc(O)c4)O)O)c([o+1]2)c(c1)cc(O)c(O)c(O)1	Metabolomics	Acetylmalonylawobanin, Delphinidin 3-O- [ 6-O- (p-coumaroyl) -beta-D-glucopyranoside ] -5-O- [ 4-O-acetyl-6-O-malonyl-beta-D-glucopyranoside ]
FL3FACCS0014	OC(C(O)1)C(O)COC(OC(C5O)C(OC(C(O)5)CO)c(c4O)c(c(c(c4)O)2)OC(c(c3)ccc(O)c3O)=CC2=O)1	Metabolomics	Adonivernith
FL7AACGL0036	c(c6)c(cc(O)c6O)c([o+1]5)c(cc(c54)c(O)cc(O)c4)O[C@@H](C3O)O[C@@H]([C@@H](C(O)3)OC(=O)C=Cc(c2)cc(c(c(OC)2)O)OC)CO[C@H](O1)C(O)C([C@@H](O)[C@@H](CO)1)O	Metabolomics	Alatanin 1
FL7AACGL0037	Oc(c1)c(c2)c([o+1]c(c(c6)cc(O)c(c6)O)c2OC(O3)C(O)C(C(C3COC(C(O)5)OC(C(O)C(O)5)COC(C=Cc(c4)cc(c(O)c(OC)4)OC)=O)O)O)cc1O	Metabolomics	Alatanin C
FL5FECNS0004	COc(c(O)3)c(C(=O)1)c(cc(O)3)OC(c(c2)cc(O)c(O)c2)=C(O)1	Metabolomics	Allopatuletin
FL5FDGNM0001	COC(C(=O)2)=C(Oc(c3)c(c(O)c(C)c(O)3)2)c(c1)cc(O)c(O)c(O)1	Metabolomics	Alluaudiol
FLIC1LNI0002	c(c(C(C)(C)C=C)1)c(C(C2)Cc(c3)c(cc(O)c3)O2)c(c(c(O)1)O)OC	Metabolomics	alpha,alpha-Dimethylallylcyclolobin
FL1BACNS0001	Oc(c3)cc(O1)c(c(O)3)C(=O)C(O)(Cc(c2)cc(O)c(O)c2)1	Metabolomics	Alphitonin
FL1BAGNS0001	Oc(c3)cc(O1)c(c(O)3)C(=O)C(O)(Cc(c2)cc(O)c(O)c(O)2)1	Metabolomics	Amaronol A
FL2FCCNI0001	COc(c(CC=C(C)C)3)c(c(c(c3O)1)OC(c(c2)ccc(O)c2O)CC1=O)CC=C(C)C	Metabolomics	Amoradicin
FL2FACNP0006	c(c34)(C=CC(C)(C)O4)c(O)c(c(c3CC=C(C)C)1)C(CC(c(c2)cc(c(c(O)2)O)CC=C(C)C)O1)=O	Metabolomics	Amoridin
FL2FACNI0005	CC(C)=CCc(c31)c(O)c(c(O)c1C(CC(O3)c(c2)cc(CC=C(C)C)c(O)c(O)2)=O)CC=C(C)C	Metabolomics	Amorisin
FLICQUNS0005	c(c3OC)(=O)cc(c(c3OC)=O)C(C2)Cc(c1O2)ccc(c1OC)O	Metabolomics	Amorphaquinone
FL4DAGGS0001	C(C3OC(O4)C(O)C(O)C(O)C(C)4)(Oc(c2)c(C3=O)c(cc(O)2)O)c(c1)cc(O)c(O)c(O)1	Metabolomics	Ampelopsin 3-rhamnoside
FL4DAGGS0003	c(c(O)4)c(O)c(C3=O)c(c4)O[C@@H]([C@H]3O)c(c1)cc(O[C@H](O2)C(O)C(O)[C@@H](O)[C@H]2CO)c(O)c(O)1	Metabolomics	Ampelopsin 3'-glucoside
FL4DAGGS0002	C(O1)(Oc(c4)cc(c3c4O)OC(C(C(=O)3)O)c(c2)cc(O)c(O)c(O)2)C(O)C(O)C(O)C1CO	Metabolomics	Ampelopsin 7-glucoside
FL4DAGNS0001	Oc(c3)cc(O1)c(c(O)3)C(=O)C([H])(O)C([H])1c(c2)cc(O)c(O)c(O)2	Metabolomics	Ampelopsin, Dihydromyricetin
FL63ACNC0006	O(c12)C(c(c5)cc(c34)c(c(O)5)OC(c3cc(c(c4O)O)O)=O)C(O)Cc1c(O)cc(O)c2	Metabolomics	Amurensisin, (-) -Amurensisin
FL631CGS0001	c(O)(c4)ccc(c41)CC(OC(C(O)3)(OCC(O)C3O)[H])C(c(c2)cc(c(O)c2)O)O1	Metabolomics	Anadanthoside, Fisetinidol 3-beta-D-xylopyranoside
FL2FAANF0011	o(c45)c(c1)c(c4cc(O)c(O)c5)c(c(C(=O)3)c1OC(C3)c(c2)ccc(O)c2)O	Metabolomics	Anastatin A
FL2FAANF0012	o(c45)c(c(c4cc(O)c(O)c5)1)cc(c(C(=O)3)c(OC(C3)c(c2)ccc(O)c2)1)O	Metabolomics	Anastatin B
FL5FDGNS0001	COC(C(=O)2)=C(Oc(c3)c(c(O)cc(O)3)2)c(c1)cc(O)c(O)c(O)1	Metabolomics	Annulatin
FL5FDGGS0003	O(C)C(C1=O)=C(c(c3)cc(O[C@@H](C(O)4)O[C@H](CO)[C@@H](C4O)O)c(O)c(O)3)Oc(c2)c1c(cc2O)O	Metabolomics	Annulatin 3'-glucoside
FL5FDGGS0002	C(O1)(Oc(c2)c(O)c(O)cc2C(O4)=C(C(=O)c(c43)c(cc(O)c3)O)OC)C(O)C(C(O)C1)O	Metabolomics	Annulatin 3'-xyloside
FL5FDGGS0001	Oc(c24)cc(cc2OC(=C(OC)C4=O)c(c3)cc(O)c(O)c(O)3)OC(C1O)OC(C(O)C1O)C	Metabolomics	Annulatin 7-rhamnoside
FL5FDGGS0004	c(c(OC(C5O)OCC(C5O)O)1)c(C(O4)=C(C(=O)c(c43)c(O)cc(c3)OC(C(O)2)OC(C)C(O)C2O)OC)cc(O)c(O)1	Metabolomics	Annulatin 7-rhamnoside-3'-xyloside
FL1AACNI0001	c(c31)c(O)c(CC=C(C)C)c(O)c(c(c(o3)=Cc(c2)c(CC=C(C)C)c(c(O)c2)O)=O)1	Metabolomics	Antiarone A
FL1AACNI0002	c(c3O)c(O)cc(c23)oc(c(=O)2)=Cc(c(CC=C(C)C)1)cc(CC=C(C)C)c(c1O)O	Metabolomics	Antiarone B
FL7AACGL0130	c(c1OC(C(O)9)OC(C(O)=O)C(O)C9O)(O)ccc(c(c(OC(C6OC(C(OC(=O)C=Cc(c8)ccc(c8O)O)7)OC(C(O)C7O)CO)OC(COC(=O)CC(O)=O)C(O)C6O)5)[o+1]c(c2c5)cc(OC(O3)C(O)C(C(O)C3COC(C=Cc(c4)ccc(O)c4O)=O)O)cc(O)2)c1	Metabolomics	APA-2, Anemone purple anthocyanin 2
FL7AACGL0131	C(C1O)(O)C(O)C(COC(C=Cc(c9)ccc(O)c(O)9)=O)OC1Oc(c8)cc(c(c78)cc(c([o+1]7)c(c5)ccc(O)c5OC(C(O)6)OC(C(O)C6O)C(O)=O)OC(C(OC(C(OC(C=Cc(c4)ccc(O)c4O)=O)3)OC(C(O)C(O)3)CO)2)OC(CO)C(O)C(O)2)O	Metabolomics	APA-3, Anemone purple anthocyanin 3
FL3FAAGS0037	c(O)(c5)ccc(c5)C(O4)=CC(c(c34)c(cc(c3)OC(O1)C(C(C(C(COC(C=Cc(c2)ccc(O)c2O)=O)1)O)O)O)O)=O	Metabolomics	Apigenin 7- (6"-E-Caffeoylglucoside)
FL3FAAGN0002	C(Oc(c2)cc(O)c(C3=O)c(OC(c(c5)ccc(c5)OC(C=Cc(c4)ccc(O)c4O)=O)=C3)2)(C1O)OC(C(O)C1O)CO	Metabolomics	Apigenin 7-glucoside-4'-trans-caffeate
FL3FAAGN0003	C(O5)(C(C(C(C(COC(O6)C(C(C(C(C)6)O)O)O)5)O)O)O)Oc(c4)cc(O1)c(c4O)C(C=C(c(c2)ccc(OC(C=Cc(c3)ccc(c(O)3)O)=O)c2)1)=O	Metabolomics	Apigenin 7-rutinoside-4'-trans-caffeate
FL7DAAGO0004	c(c1)([o+1]4)c(ccc4c(c5)ccc(c5)O)c(OC(O2)C(O)C(O)C(COC(C=Cc(c3)ccc(c(O)3)O)=O)2)cc1O	Metabolomics	Apigeninidin 5- (5"-caffeylarabinoside)
FL63AGNN0004	c(c1C(c25)CC(=O)Oc2cc(c(c35)CC(C(c(c4)cc(c(O)c(O)4)O)O3)O)O)cc(c(c1)O)O	Metabolomics	Apocynin A
FL5FALNS0006	c(c1O)(O)c(OC)ccc1C(O2)=C(C(c(c(O)3)c2cc(OC)c3)=O)OC	Metabolomics	Apuleidin
FL5FELNS0003	c(c1O)(O)c(OC)ccc1C(O2)=C(C(c(c3O)c2cc(c3O)OC)=O)OC	Metabolomics	Apuleisin
FL5FEGNS0010	c(c(OC)1)(OC)cc(C(O2)=C(C(c(c3O)c2cc(c3O)OC)=O)OC)cc1O	Metabolomics	Apuleitrin
FL5FACGS0065	c(c5O)c(c(c(c5)1)C(=O)C(OC(C(OC(C4O)OC(C)C(C4O)O)3)OC(C3O)CO)=C(c(c2)ccc(O)c2O)O1)O	Metabolomics	Artabotryside A, Quercetin 3-rhamnosyl- (1->2) -alpha-L-arabinofuranoside
CHEMBL518419	CC(C)=CCc1c2c(c(O)c3c(=O)c(C(O)C=C(C)C)c(-c4cc(O)c(O)cc4O)oc13)C=CC(C)(C)O2	CHEMBL	artelastoheterol
FL5FDHNS0001	COc(c1)c(O)c(O)cc1C(O2)=C(OC)C(=O)c(c(O)3)c(cc(O)c3)2	Metabolomics	Artemexitin
FL3FALNP0011	C(C)(C)=CCc(c1O)c(O)c(O)cc(C(=C2)Oc(c4)c(c(O)c(c43)C=CC(O3)(C)C)C2=O)1	Metabolomics	Artobilichromene
FL3FALNR0009	C(=C1)c(c52)c(cc(O)c2C(C(=C(O5)3)CC(C(C)=C)c(c(O)4)c(c(O)cc4O)3)=O)OC1(C)C	Metabolomics	Artobiloxanthone
FL3FRNNP0003	O(c31)c(c45)c(c(O)cc(OC(C=C5)(C)C)4)C(=O)c1cc(C(C)=C)c(c32)c(=O)c(OC)cc2=O	Metabolomics	Artomunoxanthentrione
FL3FQUNR0001	c(C(=O)2)(c1O)c(OC(c43)=C2CC(C(C)=C)c3c(c(c(CC=C(C)C)c(=O)4)O)=O)cc(c(CC=C(C)C)1)O	Metabolomics	Artonin O
FL3FQUNP0002	c(c6=O)(C(C(C)=C)4)c(c(=O)c(c65)C=CC(O5)(C)C)C(O1)=C(C4)C(c(c(O)3)c1c(c2c3)C=CC(C)(C)O2)=O	Metabolomics	Artonol D
FL1DACCS0001	c(c(O)1)(O)ccc(CCC(=O)c(c2O)c(O)cc(c2C(C(O)3)OC(CO)C(O)C3O)O)c1	Metabolomics	Aspalathin
FL3FAGNI0001	O(c21)C(c(c3)cc(O)c(O)c(O)3)=C(CCC(C)C)C(=O)c1c(cc(O)c2)O	Metabolomics	Asplenetin
FL7AACGL0001	C(C1Oc(c(c(c4)cc(c(O)c4)O)3)cc(c2[o+1]3)c(cc(O)c2)O)(O)C(O)C(O)C(O1)CO	Metabolomics	Asterin, Kuromanin, Chrysanthemin, Cyanidin 3-glucoside, Cyanidin 3-O-glucoside
FL4DACGS0011	C(C(=O)3)(C(Oc(c4)c3c(cc(O)4)O)c(c2)cc(c(O)c2)O)OC(O1)C(O)C(O)C(O)C(C)1	Metabolomics	Astilbin, Taxifolin 3-rhamnoside
FL7AEANS0001	Oc(c3)ccc(c3)c([o+1]1)c(O)cc(c(O)2)c(cc(O)c(O)2)1	Metabolomics	Aurantinidin, 6-Hydroxypelargonidin, 3,4',5,6,7-Pentahydroxyflavylium
FL1AACNS0001	Oc(c3)cc(o1)c(c(O)3)c(=O)c(=Cc(c2)cc(O)c(O)c2)1	Metabolomics	Aureusidin
FL1AACGS0005	c(c(C=c(o5)c(c(c45)c(cc(c4)OC(C3O)OC(CO)C(C(O)3)O)OC(C2O)OC(CO)C(C2O)O)=O)1)c(c(O)cc1)O	Metabolomics	Aureusidin 4,6-diglucoside
FL1AACGS0004	c(c1)(OC(C(O)4)OC(C(O)=O)C(O)C4O)cc(o2)c(c(c(=Cc(c3)ccc(c3O)O)2)=O)c1O	Metabolomics	Aureusidin 6-glucuronide
FL1AACGS0003	c(c1O)c(C=c(c(=O)2)oc(c3)c2c(cc(OC(O4)C(O)C(O)C(O)C(C)4)3)O)ccc1O	Metabolomics	Aureusidin 6-rhamnoside
FL1AACGS0002	c(c1O)c(C=c(c(=O)2)oc(c3)c2c(cc(OC(O4)C(O)C(O)C(O)C4CO)3)O)ccc1O	Metabolomics	Aureusin
FLIAACNP0004	C(=C3c(c4)cc(c(O)c4)O)Oc(c2C3=O)c(CC=C(C)C)c(c1c(O)2)OC(C=C1)(C)C	Metabolomics	Auriculasin, Cudraisoflavone A
FL5FACGS0001	O(C(C(=O)3)=C(Oc(c4)c3c(cc(O)4)O)c(c2)cc(c(O)c2)O)C(C(O)1)OC(CO)C1O	Metabolomics	Avicularin, Avicularine, Avicularoside, Quercetin 3-alpha-L-arabinofuranoside
FL7AAGGL0021	O[C@@H](C(CO)1)[C@@H]([C@@H]([C@H](Oc(c62)cc(cc2[o+1]c(c(c6)O[C@H](O4)C(C([C@@H](O)[C@H]4COC(C=Cc(c5)ccc(c5)O)=O)O)O)c(c3)cc(O)c(O)c(O)3)O)O1)O)O	Metabolomics	Awobanin, Delphinidin-3- (6-O-p-coumarylglucoside) -5-glucoside
FL5FECGS0065	c(c(OC)3)(OC(C(O)5)OC(C(C(O)5)O)COC(O4)C(O)C(O)C(C4)O)c(C1=O)c(cc3O)OC(c(c2)cc(O)c(c2)O)=C1OC	Metabolomics	Axillarin 5-alpha-L-arabinosyl- (1->6) -glucoside, Quercetagetin 3,6-dimethyl ether 5-alpha-L-arabinosyl- (1->6) -glucoside
FL5FECGSS001	COC(C(=O)2)=C(Oc(c3)c2c(O)c(OC)c(OS(O)(=O)=O)3)c(c1)cc(O)c(O)c1	Metabolomics	Axillarin 7-sulfate, Quercetagetin 3,6-dimethyl ether 7-sulfate
FL5FECNS0009	COc(c(O)3)c(O)c(C(=O)1)c(c3)OC(c(c2)cc(O)c(O)c2)=C(OC)1	Metabolomics	Axillarin, 3,6-Dimethoxy-5,7,3',4'-tetrahydroxyflavone
FL5FECGS0013	O=C(c24)C(OC)=C(Oc2cc(c(c4O)OC)O[C@@H]([C@@H](O)3)OC(CO)[C@@H]([C@@H]3O)O)c(c1)ccc(c1O)O	Metabolomics	Axillaroside
FL5FBCNS0001	COc(c3)c(C(=O)1)c(cc(O)3)OC(c(c2)cc(O)c(O)c2)=C(O)1	Metabolomics	Azaleatin
FL5FBCGA0001	c(c(C(O3)=C(C(=O)c(c(OC)4)c3cc(c4)O)OC(O2)C(O)C(C(C(CO)2)O)O)1)cc(c(c1)O)O	Metabolomics	Azaleatin 3-galactoside
FL5FBCGL0001	c(c(C(O3)=C(C(=O)c(c(OC)4)c3cc(c4)O)O[C@H](O2)C(O)C([C@H]([C@@H](CO)2)O)O)1)cc(c(c1)O)O	Metabolomics	Azaleatin 3-glucoside
FL5FBCGS0002	c(c(C(O2)=C(OC(C(O)4)OC(C(O)C4O)C(O)=O)C(=O)c(c(OC)3)c2cc(c3)O)1)cc(c(c1)O)O	Metabolomics	Azaleatin 3-glucuronide
FL5FBCGS0001	OC(C1OC(C(=O)2)=C(c(c4)cc(c(O)c4)O)Oc(c3)c2c(OC)cc3O)C(C(O)C(C)O1)O	Metabolomics	Azaleatin 3-rhamnoside
FL5FBCGL0002	C(C1COC(O5)C(C(C(O)C(C)5)O)O)(C(O)C(O)C(OC(C4=O)=C(Oc(c34)cc(O)cc3OC)c(c2)ccc(c2O)O)O1)O	Metabolomics	Azaleatin 3-rutinoside
FL3FE9GS0004	C(=O)(C=3)c(c2O)c(OC3c(c4)cccc4)cc(c2O)OC(O1)C(O)C(O)C(O)C(C)1	Metabolomics	Baicalein 7-rhamnoside
CHEMBL8260	O=c1cc(-c2ccccc2)oc2cc(O)c(O)c(O)c12	CHEMBL	BAICALEIN, NSC-661431
FL3FE9GS0001	C(C(C(O)=O)4)(O)C(C(C(O4)Oc(c1O)cc(O2)c(C(=O)C=C(c(c3)cccc3)2)c1O)O)O	Metabolomics	Baicalin, Baicalein 7-glucuronide
FLIA1GNS0001	Oc(c3)cc(O2)c(c3)C(=O)C(=C2)c(c1)cc(O)c(O)c(O)1	Metabolomics	Baptigenin
FL63FCGS0001	C(C(C(O)1)OC(Oc(c4O)c(c2c(OC)c4)OC(c(c3)cc(c(c3)O)O)C(C2)OC(C)=O)C(C1O)O)O	Metabolomics	Barbatoflavan
FL3FECNS0006	COc(c(O)3)cc(cc3)C(=C2)Oc(c1)c(C(=O)2)c(O)c(O)c(O)1	Metabolomics	Batatifolin, Nodifloretin, 4',5,6,7-Tetrahydroxy-3'-methoxyflavone
FL5FPTNS0002	COc(c(O)4)c(O)c(C(=O)1)c(c4)OC(c32)=C(OCc(c(O)c(O)cc3)2)1	Metabolomics	Benthamianin
FL1A3CGS0010	C(C1Oc(c(O)2)ccc(c(=O)3)c(oc3=Cc(c4)cc(c(O)c4)O)2)(O)C(OC(C)=O)C(C(COC(C)=O)O1)O	Metabolomics	Bidenoside A, Maritimetin 6-O- (3",6"-di-O-acetylglucoside)
FL7AAGGL0013	C(O1)(CO)C(C(C(C1Oc(c2)cc(O)c(c4)c2[o+1]c(c4OC(O5)C(C(O)C(C5COC(C6O)OC(C(O)C(O)6)C)O)O)c(c3)cc(O)c(O)c(O)3)O)O)O	Metabolomics	Bisdeacylplatyconin, Delphinidin 3-rutinoside-7-glucoside
FL7AAGGL0022	c(c5)(c4c(O[C@@H]([C@@H](O)6)OC([C@@H]([C@@H]6O)O)CO)cc5O)[o+1]c(c(c4)O[C@@H](C2O)O[C@H](COC(=O)C=Cc(c3)ccc(c(O)3)O)[C@H](O)C2O)c(c1)cc(O)c(O)c(O)1	Metabolomics	Bisdemalonylsalviadelphin
FL7AAAGL0028	OC(C1O)C(CO)OC(Oc(c23)cc(cc([o+1]c(c(c6)ccc(c6)O)c(OC(O4)C(C(O)C(O)C4COC(=O)C=Cc(c5)ccc(c(O)5)O)O)c3)2)O)C1O	Metabolomics	Bisdemalonylsalvianin
FL3FGCNS0015	Oc(c3)c(O)cc(c3)C(=C2)Oc(c(O)1)c(C(=O)2)c(O)c(O)c(O)1	Metabolomics	Bitalgenin, Bitalosidin, Majoranetin, Nornobiletin, 5,6,7,8,3',4'-Hexahydroxyflavone
FL7AAGGO0003	[C@@H](O1)(Oc(c4)cc(c2c4O)[o+1]c(c(c3)cc(O)c(O)c(O)3)c(O)c2)[C@@H](O)[C@@H](O)[C@@H](O)C1CO	Metabolomics	Bladhianin
FLICQUNS0001	COc(c3)c(=O)cc(c(=O)3)C(=C1)C(=O)c(c2)c(cc(O)c2)O1	Metabolomics	Bowdichione
FL1AAGNS0001	Oc(c3)cc(o1)c(c(O)3)c(=O)c(=Cc(c2)cc(O)c(O)c(O)2)1	Metabolomics	Bracteatin
FL1AAGGS0002	c(c3)(O)c(c1=O)c(cc3OC(O4)C(O)C(O)C(O)C4CO)oc1=Cc(c2)cc(O)c(O)c2O	Metabolomics	Bracteatin 6-glucoside
FL1AAGGS0001	C(C1Oc(c42)cc(O)cc2oc(c4=O)=Cc(c3)cc(O)c(O)c3O)(O)C(O)C(O)C(O1)CO	Metabolomics	Bractein
FLNB2CNS0001	Oc(c4)cc(O3)c(c4)C(c21)C(O)(C3)Cc(cc(O)c(O)c2)1	Metabolomics	Brazilin
FL2FQUNM0001	c(c(C(O2)CC(c(c(O)3)c2c(c(OC)c3)C)=O)1)(=O)cc(OC)c(=O)c1	Metabolomics	Breverin
FL1C1ANI0014	c(c(O)1)(O)ccc(C=CC(=O)c(c2)c(cc(O)c2CC=C(C)C)O)c1	Metabolomics	Broussochalcone A
FL5FDCNP0002	C(C)(C)(C=1)Oc(c(CC=C(C)C)2)c(c(c(C(=O)4)c(OC(=C4OC)c(c3)ccc(c(O)3)O)2)O)C1	Metabolomics	Broussoflavonol A
FL5FDCNI0003	C(C)(C)=CCc(c(O)3)c(c(c(O)c3CC=C(C)C)1)OC(c(c2)ccc(O)c(O)2)=C(OC)C1=O	Metabolomics	Broussoflavonol B
FL5FACNI0003	c(c12)(OC(c(c3)c(CC=C(C)C)c(c(c(O)3)O)CC=C(C)C)=C(O)C(=O)2)c(c(O)cc1O)C(C)(C)C=C	Metabolomics	Broussoflavonol C
FL5FACNI0004	c(c3O)c(O)c(c(c23)OC(=C(C2=O)O)c(c1)c(c(c(O)c(O)1)CC=C(C)C)CC=C(C)C)CC=C(C)C	Metabolomics	Broussoflavonol G
FL5FACNF0002	Oc(c1)c(c(cc(C(=C4O)Oc(c(C4=O)3)c(C2(C)C)c(cc(O)3)OC2C)1)CC=C(C)C)O	Metabolomics	Broussonol C
FL5FACNI0006	Oc(c1)c(c(cc(C(=C3O)Oc(c(C(=O)3)2)c(c(cc(O)2)O)CC=C(C)C)1)CC=C(C)C)O	Metabolomics	Broussonol D
FL5FACNI0005	c(c1)(c(c(cc(C(=C(O)3)Oc(c2C(=O)3)cc(O)c(c(O)2)CC=C(C)C)1)O)O)CC=C(C)C	Metabolomics	Broussonol E, Papyriflavonol A
FLIC2LNS0001	COc(c3)c(O)c(OC)c(c3)C(C2)Cc(c1)c(O2)cc(O)c(O)1	Metabolomics	Bryaflavan
FLIDQUNS0002	COc(c4)c(O)c(O3)c(c4)c(o1)c(C3)c(c(OC)2)c(c(=O)c(=O)c2)1	Metabolomics	Bryaquinone
FL1C1CNS0001	Oc(c2)cc(O)c(c2)C(=O)C=Cc(c1)cc(O)c(O)c1	Metabolomics	Butein
FL1C1CGS0003	C(OC(C4O)C(CO)OC(C(O)4)Oc(c2)cc(O)c(C(=O)C=Cc(c3)ccc(c3O)O)c2)(C(O)1)OCC(O)C1O	Metabolomics	Butein 4'-arabinosyl- (1->4) -galactoside
FL2F1CNS0001	Oc(c3)cc(O1)c(c3)C(=O)CC([H])1c(c2)cc(O)c(O)c2	Metabolomics	Butin
FL5FACGS0079	c(c1)(C(O6)=C(C(c(c65)c(cc(c5)OC(C(O)4)OC(CO)C(O)C4O)O)=O)OC(O2)C(OC(C(O)3)OC(C)C(C3O)O)C(O)C(C2)O)cc(O)c(c1)O	Metabolomics	Calabricoside A, Quercetin 3-rhamnosyl- (1->2) -alpha-L-arabinopyranoside-7-glucoside
FL5FACGS0115	C(C1OC(C7O)C(OCC7O)OC(C3=O)=C(c(c6)cc(O)c(O)c6)Oc(c4)c(c(O)cc4OC(C(O)5)OC(CO)C(O)C5O)3)(C(C(OC(C=Cc(c2)ccc(O)c(O)2)=O)C(O1)C)O)O	Metabolomics	Calabricoside B, Quercetin 3- (4"'-caffeoylrhamnosyl) - (1->2) -alpha-L-arabinopyranoside-7-glucoside
FL1C1CNS0005	COc(c2)cc(O)c(c2)C(=O)C=Cc(c1)cc(O)c(O)c1	Metabolomics	Calythropsin
FL5FACGS0122	C(C7O)(OC(C(C7OC(O8)C(O)C(O)C(O)C8CO)OC(=O)C=Cc(c6)ccc(O)c6)C)OCC(C(O)4)OC(C(OC(O5)C(O)C(O)C(C(C)5)O)C4O)OC(C2=O)=C(c(c3)cc(c(O)c3)O)Oc(c21)cc(cc1O)O	Metabolomics	Capilliposide I, Quercetin 3-rhamnosyl- (1->2) - [ glucosyl- (1->3) - (4"'-p-coumaroylrhamnosyl) - (1->6) -galactoside ]
FL3FECNS0019	COc(c(O)3)c(C(=O)2)c(cc(O)3)OC(=C2)c(c1)cc(O)c(O)c1	Metabolomics	Carajuflavone
FL2FEANS0001	Oc(c3)ccc(c3)C(C2)Oc(c1)c(C(=O)2)c(O)c(O)c(O)1	Metabolomics	Carthamidin
FL2FEAGS0001	[C@@H]([C@@H]1Oc(c42)c(O)c(O)cc2OC(CC4=O)c(c3)ccc(O)c3)(O)[C@@H](O)[C@@H](O)C(O1)CO	Metabolomics	Carthamidin 5-glucoside
FL1CQUGS0001	C(C1Oc(c(=O)2)c(C(=O)C=Cc(c3)ccc(O)c3)c(cc2O)=O)(O)C(O)C(O)C(O1)CO	Metabolomics	Carthamone
FL5FDCGS0010	O(C)C(=C3c(c4)ccc(c4O)O)C(c(c(O3)2)c(OC)cc(c2)O[C@@H]([C@H]1O)OC(CO)[C@@H]([C@@H]1O)O)=O	Metabolomics	Caryatin 7-glucoside, Quercetin 3,5-dimethyl ether 7-glucoside
FL5FDCNS0002	COc(c3)c(C(=O)1)c(cc(O)3)OC(c(c2)cc(O)c(O)c2)=C(OC)1	Metabolomics	Caryatin, 3,5-Di-O-Methylquercetin
FL3FACCS0054	c(c5O)(c(cc(c54)OC(=CC4=O)c(c3)ccc(c3O)O)O)C(C(OC(C(O)2)OC(C)C(C2O)O)1)OC(C)C(O)C1=O	Metabolomics	Cassiaoccidentalin B
FL7AFAGL0001	c(c7)c(ccc(O)7)c([o+1]1)c(OC(O6)C(C(C(C6CO)O)O)O)cc(c(O)2)c(c(C(C4([H])O)([H])c(c(OC4(c(c5)cc(O)c(c5)O)[H])3)c(cc(O)c3)O)c(c2)O)1	Metabolomics	Catechin (4alpha-8) peralgonidin 3-O-beta-glucopyranoside, 2- (4-Hydroxyphenyl) -3- (beta-D-glucopyranosyloxy) -5,7-dihydroxy-8- [ [ (2R) -2alpha- (3,4-dihydroxyphenyl) -3beta,5,7-trihydroxy-3,4-dihydro-2H-1-benzopyran] -4alpha-yl] -1-benzopyrylium
FL63ACNS0024	c(c1)(O)cc(O3)c(CC(C3c(c4)ccc(c4O)O)OC(=O)C(O)(C=2)C(=O)CCC2)c(O)1	Metabolomics	Catechin 3-O- (1-hydroxy-6-oxo-2-cyclohexene-1-carboxylate)
FL63ACNS0023	c(c1)(O)cc(O3)c(CC(C3c(c4)ccc(c4O)O)OC(=O)C(O)(C=2)C(O)CCC2)c(O)1	Metabolomics	Catechin 3-O- (1,6-dihydroxy-2-cyclohexene-1-carboxylate)
FL63ACGS0007	c(c(O)4)c(O)c(c(c4)2)CC(C(c(c3)cc(c(O)c3)O)O2)OC(O1)C(O)C(O)C(O)C(C)1	Metabolomics	Catechin 3-O-alpha-L-rhamnoside
FL63ACGS0005	C([C@@H]1O[C@H]([C@@H](c(c4)cc(c(O)c4)O)3)Cc(c2O3)c(cc(O)c2)O)(O)C(O)[C@@H](O)[C@H](O1)CO	Metabolomics	Catechin 3-O-beta-D-glucopyranoside
FL63ACNS0005	Oc(c(O)1)cc(C(=O)OC(C3)C(Oc(c4)c3c(O)cc(O)4)c(c2)ccc(c2O)O)cc(O)1	Metabolomics	Catechin 3-O-gallate
FL63ACGS0008	O(C1C)C(OCC(O2)C(O)C(C(O)C2OC(C(c(c5)ccc(c(O)5)O)3)Cc(c4O)c(cc(O)c4)O3)O)C(C(O)C(O)1)O	Metabolomics	Catechin 3-O-rutinoside
FL63ACNS0016	c(c1)(c(c(cc1C(OC(C(c(c5)ccc(O)c5O)2)Cc(c4O)c(cc(c4)OC(=O)c(c3)cc(c(O)c3O)O)O2)=O)O)O)O	Metabolomics	Catechin 3,7,-di-O-gallate
FL63ACNS0013	c(c4)c(cc(c(O)4)OC(=O)c(c3)cc(O)c(O)c(O)3)C(C(O)2)Oc(c1C2)cc(cc1O)O	Metabolomics	Catechin 3'-O-gallate
FL63ACNS0014	c(c43)(cc(cc4O)O)OC(C(O)C3)c(c1)cc(O)c(OC(=O)c(c2)cc(O)c(O)c(O)2)c1	Metabolomics	Catechin 4'-O-gallate
FL63ACGS0012	c(O)(c1)c(OC)cc(C=CC(OC(C3Oc(c64)cc(O)cc4OC(C(C6)O)c(c5)cc(O)c(O)c5)C(C(O)C(O3)COC(C=Cc(c2)ccc(O)c2)=O)O)=O)c1	Metabolomics	Catechin 5-O- (2-feruloyl-6-p-coumaroyl-beta-D-glucopyranoside)
FL63ACGS0009	C(O)C(C1O)(COC1Oc(c4)c(c(cc(O)4)2)CC(C(c(c3)cc(c(O)c3)O)O2)O)O	Metabolomics	Catechin 5-O-beta-D-apiofuranoside
FL63ACGS0010	C(C1Oc(c4)c(c(cc(O)4)2)CC(C(c(c3)cc(c(O)c3)O)O2)O)(O)C(O)C(O)C(O1)CO	Metabolomics	Catechin 5-O-beta-D-glucopyranoside
FL63ACNS0011	Oc(c(O)1)cc(C(=O)Oc(c42)cc(cc2OC(C(C4)O)c(c3)ccc(c3O)O)O)cc(O)1	Metabolomics	Catechin 5-O-gallate
FL63ACNS0018	O=C(Oc(c25)cc(O)cc2OC(C(O)C5)c(c3)ccc(c3OC(c(c4)cc(O)c(c(O)4)O)=O)O)c(c1)cc(c(c1O)O)O	Metabolomics	Catechin 5,3'-di-O-gallate
FL63ACNS0019	O=C(Oc(c25)cc(O)cc(OC(C(C5)O)c(c4)cc(O)c(c4)OC(=O)c(c3)cc(O)c(O)c(O)3)2)c(c1)cc(c(c1O)O)O	Metabolomics	Catechin 5,4'-di-O-gallate
FL63ACNS0017	c(O)(c1)c(O)ccc(C(O2)C(Cc(c(OC(=O)c(c5)cc(c(c(O)5)O)O)4)c2cc(c4)OC(=O)c(c3)cc(c(c3O)O)O)O)1	Metabolomics	Catechin 5,7,-di-O-gallate
FL63ACGS0018	c(c4)(cc(c(O)c4)O)C(O3)C(O)Cc(c13)c(cc(OC(O2)C(O)C(O)C(O)C(C)2)c1)O	Metabolomics	Catechin 7-O-alpha-L-rhamnopyranoside
FL63ACGS0013	C(O)C(C1O)(COC1Oc(c4)cc(c2c4O)OC(c(c3)cc(c(O)c3)O)C(O)C2)O	Metabolomics	Catechin 7-O-apiofuranoside
FL63ACGS0016	c(c4)(cc(c(O)c4)O)[C@@H](O3)[C@@H](O)Cc(c13)c(cc(O[C@H](O2)[C@@H](O)[C@@H](O)[C@@H](O)C2CO)c1)O	Metabolomics	Catechin 7-O-beta-D-glucopyranoside
FL63ACGS0001	C(C3([H])O)c(c(OC([H])3c(c4)cc(c(O)c4)O)1)c(cc(OC(O2)C(O)C(C(O)C2)O)c1)O	Metabolomics	Catechin 7-O-beta-D-xyloside
FL63ACNS0012	C(C3O)c(c(OC3c(c4)ccc(c4O)O)1)c(O)cc(OC(=O)c(c2)cc(O)c(O)c(O)2)c1	Metabolomics	Catechin 7-O-gallate
FL63ACNS0020	O(c(c5)cc(c4c(O)5)OC(C(C4)O)c(c2)ccc(c2OC(c(c3)cc(O)c(c(O)3)O)=O)O)C(c(c1)cc(c(O)c1O)O)=O	Metabolomics	Catechin 7,3'-di-O-gallate
FL63ACNS0021	Oc(c4OC(=O)c(c5)cc(O)c(O)c(O)5)cc(cc4)C(O1)C(O)Cc(c(O)2)c1cc(OC(c(c3)cc(c(O)c3O)O)=O)c2	Metabolomics	Catechin 7,4'-di-O-gallate
FL6DACGS0003	C(C(O)3)(C(Oc(c4)c3c(cc(O)4)O)c(c2)cc(c(O)c2)O)OC(O1)C(O)C(O)C(O)C(C)1	Metabolomics	Catechin-4-ol 3-O-alpha-L-rhamnopyranoside
FL6DACGS0001	O(C(C(O)3)C(Oc(c4)c3c(cc(O)4)O)c(c2)cc(c(O)c2)O)C(C(O)1)OC(CO)C(O)C1O	Metabolomics	Catechin-4-ol 3-O-beta-D-galactopyranoside
FL63CCNS0001	COc(c1)cc(O2)c(CC(O)C2c(c3)cc(O)c(O)c3)c(O)1	Metabolomics	Catechin-7-methyl ether
FL4DACNM0001	Oc(c3)c(O)cc(c3)C(O1)C(O)C(=O)c(c(O)2)c(cc(O)c(C)2)1	Metabolomics	Cedeodarin, 6-Methoxytaxifolin
FL4DAGNM0001	Oc(c1)c(O)c(O)cc1C(O2)C(O)C(=O)c(c(O)3)c(cc(O)c(C)3)2	Metabolomics	Cedrin
FL4DAGGM0001	c(O)(c(C)4)cc(c3c(O)4)O[C@@H]([C@@H](O)C3=O)c(c1)cc(O[C@@H](C(O)2)O[C@H](CO)[C@@H](C2O)O)c(O)c(O)1	Metabolomics	Cedrinoside
FL1AACGS0001	C(C1Oc(c32)cc(O)cc2oc(=Cc(c4)ccc(c4O)O)c3=O)(O)C(O)C(O)C(O1)CO	Metabolomics	Cernuoside
FL5FECNS0001	c(c3O)(OC)cc(O1)c(c3O)C(C(=C1c(c2)cc(OC)c(O)c2)OC)=O	Metabolomics	Chrysosplenol C
FL5FECNS0017	c(c3OC)c(O1)c(c(c3OC)O)C(C(=C1c(c2)cc(O)c(O)c2)OC)=O	Metabolomics	Chrysosplenol D, Quercetagetin 3,6,7-Trimethyl ether, 5,3',4'-Trihydroxy-3,6,7-trimethoxyflavone
FL63ACNN0005	c(c35)(CC(C(O5)c(c4)cc(c(O)c4)O)O)c(O)cc(c13)OC(=O)CC(c(c2)ccc(c2O)O)1	Metabolomics	Cinchonain Ib
FL63ACNN0006	c(c1O)cc(C(c23)CC(=O)Oc2c(C5)c(OC(C5O)c(c4)cc(c(O)c4)O)cc3O)cc1O	Metabolomics	Cinchonain Ic
CHEMBL72637	COc1cc2oc(-c3ccc(O)c(O)c3)cc(=O)c2c(O)c1OC	CHEMBL	Cirsiliol
FLICQUNS0002	COc(c3)c(=O)cc(c(=O)3)C(C1)Cc(c2)c(cc(O)c2)O1	Metabolomics	Claussequinone
FL3FEAGS0044	O=C(c31)C=C(c(c4)ccc(OC)c4)Oc(cc(c(c(O)3)O)OC(O2)C(O)C(C(O)C2C(O)=O)O)1	Metabolomics	Clerodendroside, Scutellarein 4'-methyl ether 7-glucuronide
FL1DHXCS0002	c(c1O)c(CC(O)C(c(c2)c(O)c([C@@H]([C@@H](O)3)OC(CO)[C@H](O)[C@@H]3O)c(c2)O)=O)ccc1O	Metabolomics	Coatline B
FL2FACGS0015	OC(C1O)C(Oc(c4)cc(c(c4O)2)OC(c(c3)ccc(c3O)O)CC2=O)OC(COC(C)=O)C1O	Metabolomics	Coccinoside A
FLIAACGS0004	C(=O)(c23)C(=COc(cc(OC(O5)C(C(O)C(C5CO)O)OC(O4)C(C(O)C(C4CO)O)O)cc(O)3)2)c(c1)ccc(c(O)1)O	Metabolomics	Compactin (Genista), Orobol 7-O-sophoroside
FL1C1CGS0001	c(c2)c(cc(O)c2C(=O)C=Cc(c3)cc(c(O)c3)O)O[C@H](O1)[C@@H](O)[C@@H](O)[C@@H](O)C1CO	Metabolomics	Coreopsin
FL5FFCNS0004	COc(c(O)3)c(O1)c(c(O)c3)C(=O)C(O)=C1c(c2)cc(O)c(O)c2	Metabolomics	Corniculatusin
FL5FFCGS0011	C(C(OC(=C3c(c4)cc(c(O)c4)O)C(c(c2O)c(O3)c(c(O)c2)OC)=O)1)(O)C(O)C(O1)CO	Metabolomics	Corniculatusin 3-alpha-L-arabinofuranoside
FL5FFCGA0004	O(C(C(=O)3)=C(c(c4)cc(c(O)c4)O)Oc(c23)c(OC)c(cc(O)2)O)[C@H](O1)C(O)C([C@H]([C@@H](CO)1)O)O	Metabolomics	Corniculatusin 3-galactoside
FL5FFCGA0005	Oc(c1)c(O)cc(C(O5)=C(C(=O)c(c54)c(cc(O)c(OC)4)O)OC(O2)C(C(C(C2COC(O3)C(C(C(O)C(C)3)O)O)O)O)O)c1	Metabolomics	Corniculatusin 3-robinobioside
FL5FFCGL0007	c(O)(c4)c(c2c(c(O[C@@H]([C@@H](O)5)OC(CO)[C@@H]([C@@H]5O)O)4)OC)C(C(O[C@@H](C(O)3)O[C@@H]([C@H](O)C3O)CO)=C(O2)c(c1)cc(c(O)c1)O)=O	Metabolomics	Corniculatusin 3,7-diglucoside
FL1BUNNS0001	Oc(c4)cc(O1)c(c(O)4)C(=O)C(O2)1C(O)c(c3)c(cc(O)c(O)3)C2	Metabolomics	Crombenin
FL4DPTNS0003	Oc(c4)cc(O1)c(c(O)4)C(=O)C(O3)C1c(c2)c(C3)cc(O)c(O)2	Metabolomics	Crombeone
FL1D1CNP0002	c(c(O)1)(O)ccc(CCC(c(c3O)ccc(c32)OC(C=C2)(C)C)=O)c1	Metabolomics	Crotin (chalcone)
FL7AACGL0079	C(C1Oc(c5c(c7)cc(c(c7)O)O)cc(c4OC(O6)C(O)C(O)C(C6CO)O)c([o+1]5)cc(c4)O)(O)C(O)C(C(COC(C3O)OC(C)C(C3O)OC(=O)C=Cc(c2)ccc(O)c2)O1)O	Metabolomics	Cyananin
FL7AACGL0104	O(C(=O)C=Cc(c6)ccc(c6O)O)CC(O1)C(O)C(O)C(OC(C(O)5)OC(CO)C(C(O)5)O)C1Oc(c3c(c4)cc(O)c(c4)O)cc(c2[o+1]3)c(cc(c2)O)O	Metabolomics	Cyanidin 3- (2-glucosyl-6-caffeoylglucoside)
FL7AACGA0014	Oc(c(O)1)ccc(c(c(OC(O4)C(OC(C5O)OC(C(C5O)O)CO)C(C(C4CO)O)O)3)[o+1]c(c2c3)cc(O)cc2O)c1	Metabolomics	Cyanidin 3- (2-glucosylgalactoside)
FL7AACGL0105	c(c(O)6)c(c(c(O)c6)5)[o+1]c(c(c5)OC(C2OC(=O)c(c4)cc(c(O)c(O)4)O)OC(CO)C(C2OC(c(c3)cc(c(O)c3O)O)=O)O)c(c1)ccc(c(O)1)O	Metabolomics	Cyanidin 3- (2,3-di-galloylglucoside)
FL7AACGA0006	c(c(O)5)c(cc(O)c(O)5)C(=O)OC(C(O)1)C(Oc(c4)c([o+1]c(c43)cc(cc3O)O)c(c2)ccc(c2O)O)OC(C1O)CO	Metabolomics	Cyanidin 3- (2"-galloylgalactoside)
FL7AACGL0010	Oc(c(O)1)ccc(c(c(OC(C4OC(O5)C(O)C(C(C5C(O)=O)O)O)OC(CO)C(C(O)4)O)3)[o+1]c(c2c3)cc(O)cc2O)c1	Metabolomics	Cyanidin 3- (2"-glucuronosylglucoside)
FL7AACGL0016	OC(C(O)1)C(C(OC1OCC(C5O)OC(C(OC(C(O)6)OC(CO)C(C6O)O)C5O)Oc(c3c(c4)cc(O)c(c4)O)cc(c(O)2)c([o+1]3)cc(O)c2)C)O	Metabolomics	Cyanidin 3- (2G-glucosylrutinoside)
FL7AACGL0015	C(C(O)4)(C(OC(O6)C(C(C(C6)O)O)O)C(OC4COC(O5)C(O)C(O)C(C5C)O)Oc(c3)c([o+1]c(c32)cc(cc2O)O)c(c1)cc(O)c(c1)O)O	Metabolomics	Cyanidin 3- (2G-xylosylrutinoside)
FL7AACGL0025	C(O)C(C1O)OC(Oc(c4)c([o+1]c(c43)cc(cc3O)O)c(c2)cc(c(c2)O)O)C(O)C(OC(CC(O)=O)=O)1	Metabolomics	Cyanidin 3- (3"-malonylglucoside)
FL7AACGL0029	Oc(c(O)4)ccc(c4)c([o+1]1)c(OC(O3)C(C(OC(CC(O)=O)=O)C(C3COC(CC(O)=O)=O)O)O)cc(c2O)c1cc(O)c2	Metabolomics	Cyanidin 3- (3",6"-dimalonylglucoside)
FL7AACGL0022	C(C(O1)C(C(O)C(O)C(Oc(c3c(c4)ccc(c4O)O)cc(c(O)2)c([o+1]3)cc(O)c2)1)OC(C)=O)O	Metabolomics	Cyanidin 3- (4"-acetylglucoside)
FL7AACGL0040	C(C(O)=O)C(=O)OC(C4O)C(OC(C4OC(O5)C(O)C(C(C5C(O)=O)O)O)Oc(c2)c([o+1]c(c3)c(c(cc3O)O)2)c(c1)cc(O)c(c1)O)CO	Metabolomics	Cyanidin 3- (4"-malonyl-2"-glucuronosylglucoside)
FL7AACGL0038	c(c1c(c3OC(O4)C(O)C(O)C(C(COC(C(O)5)OC(C(OC(C)=O)C5O)C)4)O)[o+1]c(c(c3)2)cc(cc(O)2)O)cc(c(c1)O)O	Metabolomics	Cyanidin 3- (4"'-acetylrutinoside)
FL7AACGL0042	c(c6O)c(O)c(c2c6)cc(OC(O3)C(O)C(C(O)C3COC(C4O)OC(C)C(OC(C=Cc(c5)ccc(c(O)5)O)=O)C4O)O)c([o+1]2)c(c1)cc(O)c(c1)O	Metabolomics	Cyanidin 3- (4"'-caffeylrutinoside)
FL7AACGL0080	c(O)(c7)c(O)cc(c7)C=CC(=O)OC(C6C)C(O)C(C(O6)OCC(C5O)OC(C(C5O)O)Oc(c2c(c4)cc(c(c4)O)O)cc(c1OC(O3)C(O)C(O)C(C3CO)O)c([o+1]2)cc(c1)O)O	Metabolomics	Cyanidin 3- (4"'-caffeylrutinoside) -5-glucoside
FL7AACGA0015	C(C(O1)C(C(C(O)C1Oc(c3c(c4)ccc(c4O)O)cc(c(O)2)c([o+1]3)cc(O)c2)O)O)OC(C)=O	Metabolomics	Cyanidin 3- (6-acetylgalactoside)
FL7AACGL0115	Oc(c1O)cc(C=CC(OCC(O2)C(O)C(O)C(O)C2Oc(c7)cc(O)c(c57)cc(OC(O6)C(O)C(C(C6COC(=O)CC(O)=O)O)O)c([o+1]5)c(c3)ccc(c3OC(C(O)4)OC(C(C4O)O)CO)O)=O)cc1	Metabolomics	Cyanidin 3- (6-malonylglucoside) -7- (6-caffeoylglucoside) -3'-glucoside
FL7AACCL0001	c(O)(c1)c(ccc1c(c2OC(C(O)5)OC(C(O)C5O)COC(CC(O)=O)=O)[o+1]c(c3C(C4O)OC(CO)C(O)C4O)c(c(O)cc3O)c2)O	Metabolomics	Cyanidin 3- (6-malonylglucoside) -8-C-glucoside
FL7AACGL0033	C(C3Oc(c(c(c6)ccc(O)c6O)5)cc(c4O)c([o+1]5)cc(O)c4)(C(O)C(O)C(O3)COC(=O)C=Cc(c2)ccc(c(O)2)O)OC(O1)C(O)C(C(O)C1)O	Metabolomics	Cyanidin 3- (6"- (E) -caffeylsambubioside)
FL7AACGL0060	Oc(c(O)7)ccc(c7)c([o+1]4)c(cc(c5OC(O6)C(C(O)C(C6CO)O)O)c4cc(c5)O)OC(C(OC(C(O)3)OCC(O)C3O)1)OC(COC(=O)C=Cc(c2)ccc(O)c2)C(O)C1O	Metabolomics	Cyanidin 3- (6"- (E) -p-coumarylsambubioside) -5-glucoside
FL7AACGL0107	C(C=Cc(c6)ccc(c6)O)(=O)OCC(O2)C(O)C(C(C2Oc(c4c(c5)cc(O)c(c5)O)cc(c3[o+1]4)c(cc(c3)O)O)OC(C(O)1)OC(CO)C(C(O)1)O)O	Metabolomics	Cyanidin 3- (6"- (Z) -p-coumarylsophoroside)
FL7AACGL0043	OC(C5O)C(OC(C5O)CO)Oc(c1)c(c3)c([o+1]c(c(OC(C(O)4)OC(COC(C)=O)C(O)C(O)4)3)c(c2)ccc(O)c2O)cc1O	Metabolomics	Cyanidin 3- (6"-acetylglucoside) -5-glucoside
FL7AACGL0063	COc(c1O)cc(C=CC(OC(C(O)2)C(OC(C(O)3)C(Oc(c5)c(c(c8)cc(O)c(O)c8)[o+1]c(c7)c5c(cc(O)7)OC(O6)C(C(C(C(COC(CC(O)=O)=O)6)O)O)O)OC(COC(C=Cc(c4)cc(O)c(O)c4)=O)C3O)OCC2O)=O)cc1OC	Metabolomics	Cyanidin 3- (6"-caffeyl-2"'-sinapylsambubioside) -5- (6-malonylglucoside)
FL7AACGL0074	Oc(c8)cc(c(c86)cc(c(c(c7)cc(O)c(c7)O)[o+1]6)O[C@H](O2)C(O[C@H]([C@@H]4O)OC(COC(=O)C=Cc(c5)cc(OC)c(c5)O)[C@@H](O)[C@H]4O)C(O)[C@H]([C@H]2COC(=O)C=Cc(c3)ccc(O)c3O)O)O[C@H](O1)[C@H]([C@@H](O)[C@@H](O)C1CO)O	Metabolomics	Cyanidin 3- (6"-caffeyl-6"'-ferulylsophoroside) -5-glucoside
FL7AACGL0031	C(OC(=O)C=Cc(c5)ccc(O)c5O)C(O1)C(C(O)C(O)C1Oc(c2)c(c(c4)cc(O)c(c4)O)[o+1]c(c3)c2c(cc3O)O)O	Metabolomics	Cyanidin 3- (6"-caffeylglucoside)
FL7AACGL0054	O(C(O6)C(O)C(O)C(O)C6COC(CC(O)=O)=O)c(c1)c(c2)c([o+1]c(c(c5)cc(c(c5)O)O)c2OC(O3)C(C(C(C(COC(C=Cc(c4)ccc(O)c4O)=O)3)O)O)O)cc1O	Metabolomics	Cyanidin 3- (6"-caffeylglucoside) -5- (6"'-malonylglucoside)
FL7AACGL0050	c(c6)(ccc(c(O)6)O)c([o+1]3)c(OC(C4O)OC(COC(C=Cc(c5)ccc(c(O)5)O)=O)C(C4O)O)cc(c13)c(OC(O2)C(O)C(O)C(O)C2CO)cc(O)c1	Metabolomics	Cyanidin 3- (6"-caffeylglucoside) -5-glucoside
FL7AACGL0067	[C@@H]([C@@H]7O)(O)C(O[C@H]([C@@H](O)7)Oc(c6)c(c5cc6O)cc(c([o+1]5)c(c4)ccc(c4O)O)O[C@H]([C@@H]2O[C@H](O3)[C@H]([C@H]([C@H](C3CO)O)O)O)OC([C@@H](O)[C@H]2O)COC(C=Cc(c1)cc(c(c1)O)O)=O)CO	Metabolomics	Cyanidin 3- (6"-caffeylsophoroside) -5-glucoside
FL7AACGL0116	OC(C1O)C(O)C(COC(=O)C(=O)OC(C(O)=O)=O)OC1Oc(c4)c([o+1]c(c43)cc(cc3O)O)c(c2)cc(c(c2)O)O	Metabolomics	Cyanidin 3- (6"-dioxalylglucoside)
FL7AACGL0064	O(c(c1O)cc(C=CC(OCC(O2)C(O)C(C(OC(O8)C(C(O)C(C8)O)OC(=O)C=Cc(c7)cc(OC)c(c7OC)O)C(Oc(c6)c([o+1]c(c64)cc(cc4OC(C5O)OC(COC(=O)CC(=O)O)C(C5O)O)O)c(c3)cc(O)c(O)c3)2)O)=O)cc1)C	Metabolomics	Cyanidin 3- (6"-ferulyl-2"'-sinapylsambubioside) -5- (6-malonylglucoside)
FL7AACGL0061	c(c(O)1)cc(c(c(OC(O5)C(OC(O8)C(C(O)C(C8)O)OC(=O)C=Cc(c7)cc(c(O)c(OC)7)OC)C(C(C5COC(=O)C=Cc(c6)ccc(O)c(OC)6)O)O)2)[o+1]c(c4)c(c(cc4O)OC(O3)C(C(C(O)C3CO)O)O)c2)cc(O)1	Metabolomics	Cyanidin 3- (6"-ferulyl-2"'-sinapylsambubioside) -5-glucoside
FL7AACGL0077	Oc(c8)c(cc(c8)c(c3O[C@H]([C@@H]5O[C@H](O6)[C@@H](OC(=O)C=Cc(c7)cc(c(c(OC)7)O)OC)[C@H]([C@@H](O)C6CO)O)OC([C@H]([C@@H](O)5)O)COC(=O)C=Cc(c4)cc(c(c4)O)OC)[o+1]c(c2)c(c3)c(cc2O)O[C@@H]([C@H]1O)OC(CO)[C@@H]([C@@H]1O)O)O	Metabolomics	Cyanidin 3- (6"-ferulyl-2"'-sinapylsophoroside) -5-glucoside
FL7AACGL0055	c(c6)(c(cc(c6)C=CC(OC[C@H]([C@H](O)5)O[C@H](C(O)C(O)5)Oc(c3c(c4)cc(c(O)c4)O)cc(c([o+1]3)1)c(O[C@H](O2)[C@H]([C@@H](O)[C@H](C(COC(=O)CC(O)=O)2)O)O)cc(O)c1)=O)OC)O	Metabolomics	Cyanidin 3- (6"-ferulylglucoside) -5- (6"'-malonylglucoside)
FL7AACGL0052	C(O)C(O1)[C@H](O)[C@H](O)[C@H](O)[C@H](Oc(c6)c(c(cc(O)6)2)cc(O[C@@H](C(O)5)O[C@@H]([C@H](O)C(O)5)COC(=O)C=Cc(c4)ccc(O)c(OC)4)c(c(c3)ccc(c(O)3)O)[o+1]2)1	Metabolomics	Cyanidin 3- (6"-ferulylglucoside) -5-glucoside
FL7AACGL0068	[C@@H](C(COC(=O)C=Cc(c7)ccc(c7OC)O)1)(O)[C@@H](O)[C@@H](O[C@H](O6)[C@@H](O)[C@H]([C@@H](O)C6CO)O)[C@@H](Oc(c2)c(c(c5)ccc(c(O)5)O)[o+1]c(c4)c(c(cc4O)O[C@@H]([C@@H](O)3)OC([C@@H]([C@@H]3O)O)CO)2)O1	Metabolomics	Cyanidin 3- (6"-ferulylsophoroside) -5-glucoside
FL7AACGL0041	O(C1Oc(c3)c(c(c5)cc(O)c(c5)O)[o+1]c(c4)c3c(cc4O)O)C(COC(=O)CC(O)=O)C(O)C(C1OC(O2)C(O)C(O)C(O)C2C(O)=O)O	Metabolomics	Cyanidin 3- (6"-malonyl-2"-glucuronosylglucoside)
FL7AACGL0059	c(c13)c(O)cc(c1cc(c(c(c4)cc(OC(C(O)6)OC(C(O)C(O)6)COC(=O)C=Cc(c5)cc(O)c(O)c5)c(O)c4)[o+1]3)OC(C2O)OC(C(C2O)O)COC(=O)CC(O)=O)O	Metabolomics	Cyanidin 3- (6"-malonylglucoside-3'- (6"'-caffeylglucoside)
FL7AACGL0044	c(c(O)5)(cc(cc5)c(c(OC(O4)C(C(C(C4COC(CC(O)=O)=O)O)O)O)1)[o+1]c(c3)c(c(cc3O)OC(O2)C(C(O)C(O)C2CO)O)c1)O	Metabolomics	Cyanidin 3- (6"-malonylglucoside) -5-glucoside
FL7AACGL0026	O=C(CC(O)=O)OCC(C(O)4)OC(C(C(O)4)O)Oc(c3)c([o+1]c(c32)cc(cc2O)O)c(c1)cc(c(c1)O)O	Metabolomics	Cyanidin 3- (6"-malonylglucoside), Cyanidin-3-O- (6-O-malonyl-beta-D-glucopyranoside)
FL7AACGL0083	OC(C5O)C(O)C(OC5)OC(C4O)C(OC(C4O)COC(CC(O)=O)=O)Oc(c2c(c3)ccc(c3O)O)cc(c1[o+1]2)c(cc(c1)O)O	Metabolomics	Cyanidin 3- (6"-malonylsambubioside)
FL7AACGL0065	[C@H]([C@H](Oc(c24)cc(O)cc2[o+1]c(c(O[C@H]([C@H](O[C@@H]([C@@H](O)6)OC(CO)[C@H](O)[C@H](O)6)5)OC(COC(=O)CC(O)=O)[C@@H](O)[C@H]5O)c4)c(c3)ccc(O)c3O)1)([C@@H](O)[C@H](C(CO)O1)O)O	Metabolomics	Cyanidin 3- (6"-malonylsophoroside) -5-glucoside
FL7AACGL0027	OC(C1O)C(O)C(COC(C(CC(O)=O)O)=O)OC1Oc(c4)c([o+1]c(c43)cc(cc3O)O)c(c2)cc(c(c2)O)O	Metabolomics	Cyanidin 3- (6"-malylglucoside)
FL7AACGL0075	O[C@H](C(COC(C=Cc(c8)ccc(c8)O)=O)5)[C@@H](O)[C@@H](O[C@H](O7)[C@H]([C@H]([C@@H](O)C(CO)7)O)OC(=O)C=Cc(c6)cc(c(c6OC)O)OC)[C@H](O5)Oc(c(c(c4)cc(c(O)c4)O)1)cc(c(O[C@H](O3)[C@@H](O)[C@H]([C@@H](O)C(CO)3)O)2)c(cc(c2)O)[o+1]1	Metabolomics	Cyanidin 3- (6"-p-coumaryl-2"-sinapylsophoroside) -5-glucoside
FL7AACGL0062	c(c(O)7)c([o+1]1)c(c(OC(C(O)8)OC(C(O)C(O)8)COC(CC(O)=O)=O)c7)cc(OC(C(OC(C5OC(=O)C=Cc(c6)cc(OC)c(O)c(OC)6)OCC(C(O)5)O)3)OC(COC(C=Cc(c4)ccc(c4)O)=O)C(C3O)O)c1c(c2)cc(O)c(O)c2	Metabolomics	Cyanidin 3- (6"-p-coumaryl-2"'-sinapylsambubioside) -5- (6-malonylglucoside)
FL7AACGL0056	O(C(Oc(c6)c(c(cc6O)4)cc(c(c(c5)ccc(c5O)O)[o+1]4)OC(O2)C(O)C(C(C2COC(C=Cc(c3)ccc(O)c3)=O)O)O)1)C(COC(=O)CC(O)=O)C(C(O)C1O)OC(=O)CC(O)=O	Metabolomics	Cyanidin 3- (6"-p-coumarylglucoside) -5-4"',6"'-dimalonylglucoside)
FL7AACGL0032	Oc(c6)c(cc(c6)c([o+1]1)c(OC(O3)C(OC(O5)C(O)C(C(O)C5)O)C(C(C3COC(C=Cc(c4)ccc(c4)O)=O)O)O)cc(c2O)c1cc(O)c2)O	Metabolomics	Cyanidin 3- (6"-p-coumarylsambubioside)
FL7AACGL0035	c(c6)(O)cc(c(c65)cc(c([o+1]5)c(c4)cc(O)c(c4)O)O[C@H](O1)C(O[C@H]([C@H](O)3)OC(CO)[C@H]([C@@H](O)3)O)C([C@@H](O)[C@H]1COC(C=Cc(c2)ccc(c2)O)=O)O)O	Metabolomics	Cyanidin 3- (6"-p-coumarylsophoroside)
FL7AACGL0066	O([C@H]1Oc(c24)cc(O)cc([o+1]c(c(O[C@H]([C@H](O[C@@H]([C@@H](O)7)OC(CO)[C@H](O)[C@H](O)7)5)OC(COC(C=Cc(c6)ccc(c6)O)=O)[C@@H](O)[C@H]5O)c4)c(c3)ccc(c(O)3)O)2)C([C@@H]([C@@H]([C@H](O)1)O)O)CO	Metabolomics	Cyanidin 3- (6"-p-coumarylsophoroside) -5-glucoside
FL7AACGL0069	c(c(O)1)c(c([o+1]5)c(cc(c(O[C@H](O7)[C@@H](O)[C@@H](O)[C@@H](O)C7CO)6)c5cc(O)c6)O[C@H]([C@@H]3O[C@@H]([C@H]4O)OC([C@H](O)[C@H](O)4)CO)OC([C@H]([C@H]3O)O)COC(C=Cc(c2)cc(OC)c(c(OC)2)O)=O)ccc1O	Metabolomics	Cyanidin 3- (6"-sinapylsophoroside) -5-glucoside
FL7AACGL0076	[C@@H]([C@H]8O)([C@@H](OC(COC(=O)CC(O)=O)[C@H](O)8)Oc(c1)c(c3)c([o+1]c(c(O[C@@H](C(O[C@@H](O6)[C@H](O)[C@@H]([C@@H](C(COC(=O)C=Cc(c7)ccc(c7)O)6)O)O)5)O[C@@H]([C@H](O)C5O)COC(=O)C=Cc(c4)ccc(O)c4)3)c(c2)cc(c(c2)O)O)cc1O)O	Metabolomics	Cyanidin 3- (6",6"'-di-p-coumarylsophoroside) -5- (6-malonylglucoside)
FL7AACGL0073	O=C(C=Cc(c8)cc(O)c(c8)O)OC[C@H]([C@H](O)1)O[C@@H](Oc(c6c(c7)ccc(c(O)7)O)cc(c([o+1]6)5)c(cc(O)c5)O[C@H](O4)[C@H]([C@@H](O)[C@H](C4CO)O)O)C(O[C@@H](O2)[C@H](O)[C@@H]([C@@H](C2COC(=O)C=Cc(c3)cc(O)c(c3)O)O)O)C(O)1	Metabolomics	Cyanidin 3- (6",6"'-dicaffeylsophoroside) -5-glucoside
FL7AACGL0078	Oc(c(OC)1)c(OC)cc(C=CC(OC[C@@H](O4)[C@@H](C(C([C@H](Oc(c7)c(c(c8)ccc(O)c(O)8)[o+1]c(c57)cc(cc5O[C@H](O6)[C@@H](O)[C@@H](O)[C@H](C(CO)6)O)O)4)O[C@H]([C@H](O)2)OC(COC(=O)C=Cc(c3)cc(c(O)c3OC)OC)[C@H]([C@H]2O)O)O)O)=O)c1	Metabolomics	Cyanidin 3- (6",6"'-disinapylsophoroside) -5-glucoside
FL7AACGL0111	O(C(O8)C(C(O)C(C8CO)O)O)c(c71)cc(O)cc([o+1]c(c(c7)OC(O3)C(OC(O5)C(O)C(O)C(O)C5COC(=O)C=Cc(c6)ccc(c6)O)C(C(O)C3COC(=O)C=Cc(c4)cc(O)c(c4)O)O)c(c2)ccc(O)c2O)1	Metabolomics	Cyanidin 3- [ 2- (6-p-coumarylglucosyl) -6-caffeoylglucoside ] -5-glucoside
FL7AACGL0109	c(c([o+1]8)c(cc(c78)c(cc(O)c7)OC(C6O)OC(C(C6O)O)CO)OC(C(OC(C(O)4)OC(COC(=O)C=Cc(c5)ccc(c5)O)C(C4O)O)3)OC(C(O)C3O)COC(C=Cc(c2)ccc(c2)O)=O)(c1)cc(c(O)c1)O	Metabolomics	Cyanidin 3- [ 2- (6-p-coumarylglucosyl) -6-p-coumarylglucoside) ] -5-glucoside
FL7AACGL0057	c(c(c7)ccc(O)c7O)(c(OC(O4)C(C(C(O)C(COC(C=Cc(c5)ccc(c(OC(O6)C(C(O)C(O)C6CO)O)5)O)=O)4)O)O)3)[o+1]c(c2)c(c3)c(cc(O)2)OC(O1)C(C(O)C(C1CO)O)O	Metabolomics	Cyanidin 3- [ 6- (3-glucosylcaffeyl) glucoside ] -5-glucoside
FL7AACGA0010	c(c(O)1)cc(C=CC(=O)OCC(O2)C(O)C(O)C(O)C(OCC(O3)C(O)C(C(OC(O7)C(O)C(O)C(C7)O)C(Oc(c4)c(c(c6)ccc(O)c6O)[o+1]c(c5)c4c(O)cc5O)3)O)2)cc1OC	Metabolomics	Cyanidin 3- [ 6- (6-ferulylglucosyl) -2-xylosylgalactoside ]
FL7AACGA0009	C(OC(O7)C(C(C(O)C7)O)O)(C6O)C(OC(C(O)6)COC(C5O)OC(C(C(O)5)O)COC(=O)C=Cc(c4)ccc(c4)O)Oc(c2c(c3)ccc(c(O)3)O)cc(c([o+1]2)1)c(O)cc(O)c1	Metabolomics	Cyanidin 3- [ 6- (6-p-coumarylglucosyl) -2-xylosylgalactoside ]
FL7AACGA0008	C(C(O)6)(O)C(OC(COC(c(c7)ccc(O)c7)=O)C(O)6)OCC(O2)C(O)C(C(C2Oc(c5)c([o+1]c(c45)cc(O)cc4O)c(c3)ccc(c(O)3)O)OC(O1)C(O)C(C(O)C1)O)O	Metabolomics	Cyanidin 3- [ 6- (6-p-hydroxybenzoylglucosyl) -2-xylosylgalactoside ]
FL7AACGA0011	Oc(c(OC)1)c(OC)cc(C=CC(OCC(C2O)OC(OCC(O3)C(O)C(O)C(OC(O7)C(O)C(O)C(C7)O)C3Oc(c4)c(c(c6)ccc(O)c6O)[o+1]c(c5)c4c(O)cc5O)C(C2O)O)=O)c1	Metabolomics	Cyanidin 3- [ 6- (6-sinapylglucosyl) -2-xylosylgalactoside ]
FL7AACGL0070	OCC(O1)C(C(O)C(O)C1OC(C(O)6)C(OC(COC(=O)C=Cc(c7)ccc(OC(C(O)8)OC(C(O)C8O)CO)c7)C(O)6)Oc(c5)c([o+1]c(c53)cc(O)cc3OC(O4)C(C(O)C(C4CO)O)O)c(c2)ccc(c(O)2)O)O	Metabolomics	Cyanidin 3- [ 6"- (4-glucosyl-p-coumaryl) sophoroside ] -5-glucoside
FL7AACGL0071	[C@@H]([C@H]1O)([C@H](Oc(c2O)ccc(C=CC(=O)OCC(O3)[C@H]([C@@H](O)[C@@H](O[C@@H]([C@@H](O)8)OC([C@@H]([C@@H]8O)O)CO)[C@H]3Oc(c5)c([o+1]c(c6)c(c(O[C@H](O7)[C@@H](O)[C@@H](O)[C@H](C7CO)O)cc(O)6)5)c(c4)ccc(c4O)O)O)c2)OC(CO)[C@@H]1O)O	Metabolomics	Cyanidin 3- [ 6"- (4-glucosylcaffeyl) sophoroside ] -5-glucoside
FL7AACGL0072	O[C@@H]([C@H]1O)[C@H](Oc(c8OC)ccc(c8)C=CC(=O)OCC([C@H]3O)O[C@H](Oc(c7)c([o+1]c(c75)cc(O)cc5O[C@@H]([C@@H](O)6)OC([C@@H]([C@@H]6O)O)CO)c(c4)cc(c(O)c4)O)[C@@H]([C@@H]3O)O[C@H](O2)[C@@H](O)[C@@H](O)[C@@H](O)C2CO)OC([C@H](O)1)CO	Metabolomics	Cyanidin 3- [ 6"- (4-glucosylferulyl) -sophoroside ] -5-glucoside
FL7AACGO0001	C(O1)(Oc(c(c(c4)cc(c(O)c4)O)3)cc(c2[o+1]3)c(cc(O)c2)O)C(O)C(C(O)C1)O	Metabolomics	Cyanidin 3-arabinoside
FL7AACGO0005	c(c5)(ccc(O)c(O)5)c([o+1]3)c(OC(O4)C(C(O)C(O)C4)O)cc(c31)c(OC(O2)C(C(C(O)C2CO)O)O)cc(c1)O	Metabolomics	Cyanidin 3-arabinoside-5-glucoside
FL7AACGA0007	C(C(C6O)OC(C(C(O)6)O)Oc(c2)c(c4)c([o+1]c(c(OC(O5)C(C(O)C(C(CO)5)O)O)4)c(c3)ccc(O)c(O)3)cc2O)OC(C=Cc(c1)ccc(c1)O)=O	Metabolomics	Cyanidin 3-galactoside-5- (6-p-coumarylglucoside)
FL7AACGA0004	Oc(c(O)1)ccc(c(c4OC(O5)C(C(O)C(C5CO)O)O)[o+1]c(c3)c(c4)c(cc3O)OC(O2)C(C(C(O)C2CO)O)O)c1	Metabolomics	Cyanidin 3-galactoside-5-glucoside
FL7AACGL0008	Oc(c(O)1)ccc(c([o+1]2)c(O[C@H](O4)C(O)C(O)[C@@H](O)[C@@H](CO[C@@H](C5O)O[C@@H]([C@@H](C(O)5)O)CO)4)cc(c3O)c2cc(O)c3)c1	Metabolomics	Cyanidin 3-gentiobioside
FL7AACGL0058	OC(C6O)C(OC(C(O)6)COC(C=Cc(c5)ccc(c5O)O)=O)Oc(c1)c(ccc1c([o+1]3)c(cc(c(O)4)c(cc(c4)O)3)OC(C(O)2)OC(CO)C(O)C2O)O	Metabolomics	Cyanidin 3-glucoside-3'- (6"-caffeylglucoside)
FL7AACGL0117	OCC(C(O)1)OC(Oc(c(c(c5)ccc(O)c5O)4)cc(c([o+1]4)2)c(OC(O3)C(O)C(O)C(C3COC(C)=O)O)cc(O)c2)C(O)C1O	Metabolomics	Cyanidin 3-glucoside-5- (6-acetylglucoside)
FL7AACGL0012	Oc(c(O)5)ccc(c5)c(c3OC(O4)C(C(O)C(C4CO)O)O)[o+1]c(c1c3)cc(OC(O2)C(O)C(O)C(O)C2C)cc1O	Metabolomics	Cyanidin 3-glucoside-7-rhamnoside
FL7AACGA0005	C(C(C6O)OC(C(O)C6O)OCC(C4O)OC(C(OC(O5)C(C(C(C5)O)O)O)C4O)Oc(c3)c([o+1]c(c32)cc(cc2O)O)c(c1)cc(O)c(c1)O)O	Metabolomics	Cyanidin 3-glucosyl- (1->6) - [ xylosyl- (1->2) -galactoside ]
FL7AACGL0007	Oc(c(O)5)ccc(c5)c([o+1]1)c(O[C@@H](C(O)3)O[C@@H]([C@H](O)C3O[C@H]([C@H](O)4)OC([C@@H](O)[C@@H](O)4)CO)CO)cc(c2O)c1cc(O)c2	Metabolomics	Cyanidin 3-laminaribioside
FL7AACGA0002	Oc(c(O)1)ccc(c(c3OC(C4OC(C5O)OCC(C5O)O)OC(C(C4O)O)CO)[o+1]c(c2c3)cc(O)cc2O)c1	Metabolomics	Cyanidin 3-lathyroside
FL7AACGL0126	O(C5CO)C(C(O)C(C(O)5)O)OC(C1O)C(O)C(COC(CC(O)=O)=O)OC1Oc(c(c(c4)cc(c(O)c4)O)3)cc(c2[o+1]3)c(cc(c2)O)O	Metabolomics	Cyanidin 3-malonylglucuronylglucoside, Cyanidin 3-O- (6-O-malonyl-4-O- (beta-D-glucuronyl) -beta-D-glucopyranoside)
FL7AACGL0009	Oc(c(O)1)ccc(c(c3OC(O5)C(C(C(C5CO)O)O)OC(C4O)OC(C)C(C4O)O)[o+1]c(c2c3)cc(O)cc2O)c1	Metabolomics	Cyanidin 3-neohesperidoside, Cyanidin 3- (2-rhamnosylglucoside)
FL7AACGA0013	O(C(COC(C(O)6)OC(C(O)C6O)C)2)C(Oc(c(c(c5)ccc(c5O)O)3)cc(c4O)c(cc(c4)O)[o+1]3)C(C(O)C(O)2)OC(c(c1)cc(O)c(O)c1O)=O	Metabolomics	Cyanidin 3-O- (2"-O-galloyl-6"-O-alpha-rhamnopyranosyl-beta-galactopyranoside
FL7AACGL0093	OC(=O)CCC(OC[C@H]([C@H](O)4)O[C@H](C(C(O)4)O)Oc(c3)c([o+1]c(c32)cc(cc2O)O)c(c1)cc(c(c1)O)O)=O	Metabolomics	Cyanidin 3-O- (6"-O-succinyl-beta-glucopyranoside)
FL7AACGL0103	C(O)(C(O)1)C(C(OC1Oc(c2)cc(O)c(c3)c2[o+1]c(c(c6)ccc(c(O)6)O)c3OC(C(OC(O5)C(O)C(C(C5)O)O)4)OC(C(O)C(O)4)COC(CC(O)=O)=O)CO)O	Metabolomics	Cyanidin 3-O- [ (6-O-malonyl-2-O-beta-D-xylopyranosyl) -beta-D-glucopyranoside ] -7-O-beta-D-glucopyranoside
FL7AACGL0084	OC(CC(=O)OCC(C9O)OC(C(O)C9O)Oc(c81)cc(cc([o+1]c(c(c8)OC(O5)C(C(O)C(C5COC(=O)C=Cc(c7)ccc(c7)OC(O6)C(O)C(C(C(CO)6)O)O)O)OC(C(OC(=O)C=Cc(c4)cc(OC)c(O)c(OC)4)3)OCC(O)C3O)c(c2)cc(c(O)c2)O)1)O)=O	Metabolomics	Cyanidin 3-O- [ 2-O- (2-O- (sinapoyl) -beta-D-xylopyranosyl) 6-O- (4-O- (beta-D-glucopyranosyl) -p-coumaroyl-beta-D-glucopyranoside ] 5-O- [ 6-O- (malonyl) beta-D-glucopyranoside ]
FL7AACGL0102	O(C[C@@H](O3)[C@@H](C(O)C(O)[C@H](O[C@H]([C@@H]4Oc(c6)c(c(c9)ccc(c9O)O)[o+1]c(c7)c6c(O[C@@H]([C@H]8O)OC([C@H](O)[C@@H]8O)CO)cc7O)[C@H]([C@H](C(COC(C=Cc(c5)cc(O)c(O)c5)=O)O4)O)O)3)O)C(=O)C=Cc(c1)cc(O[C@H](O2)C(C([C@H]([C@H]2CO)O)O)O)c(O)c1	Metabolomics	Cyanidin 3-O- [ 2-O- (6-O- (trans-3-O- (beta-D-glucopyranosyl) caffeyl) -beta-D-glucopyranosyl) -6-O- (trans-caffeyl) -beta-D-glucopyranoside ] -5-O- [ beta-D-glucopyranoside ]
FL7AACGL0100	C(O1)(C(O)C(C(O)C1Oc(c92)cc(O)cc2[o+1]c(c(c%10)ccc(c%10O)O)c(c9)OC(C(OC(C8O)OC(C(O)C8O)COC(C=Cc(c7)ccc(c7)O)=O)6)OC(C(O)C(O)6)COC(C=Cc(c5)cc(c(c5)OC(C3O)OC(COC(C=Cc(c4)ccc(c4)O)=O)C(C3O)O)O)=O)O)CO	Metabolomics	Cyanidin 3-O- [ 2-O- (6-O-E-coumaroyl-beta-D-glucopyanosyl) ] -{6-O- [ 4-O- (6-O-E-coumaroyl-beta-D-glucopyranosyl) -E-caffeoyl ] -beta-D-glucopyranosyl}-5-O-beta-D-glucopyranoside
FL7AACGL0090	c([o+1]7)(c(c8)ccc(c8O)O)c(cc(c75)c(OC(C6O)OC(C(C6O)O)CO)cc(c5)O)OC(C2OC(O3)C(OC(C=Cc(c4)cc(OC)c(O)c(OC)4)=O)C(C(O)C3)O)OC(C(C(O)2)O)COC(=O)C=Cc(c1)ccc(O)c1	Metabolomics	Cyanidin 3-O- [ 2"-O- (2"'-O- (sinapoyl) xylosyl) 6"-O- (p-coumaroyl) glucoside ] 5-O-glucoside
FL7AACGL0091	C(O)(C1COC(C=Cc(c8)ccc(OC(C9O)OC(CO)C(C9O)O)c8)=O)C(O)C(OC(O7)C(C(C(C7)O)O)OC(=O)C=Cc(c6)cc(OC)c(c6OC)O)C(Oc(c3)c([o+1]c(c5)c3c(cc(O)5)OC(O4)C(C(O)C(O)C4CO)O)c(c2)ccc(c(O)2)O)O1	Metabolomics	Cyanidin 3-O- [ 2"-O- (2"'-O- (sinapoyl) xylosyl) 6"-O- (p-O- (glucosyl) p-coumaroyl) glucoside ] 5-O-glucoside
FL7AACGL0086	C(OC(C(Oc(c7)c([o+1]c(c75)cc(O)cc(OC(O6)C(C(C(O)C6CO)O)O)5)c(c4)cc(O)c(c4)O)3)C(C(O)C(CO)O3)O)(O1)C(OC(=O)C=Cc(c2)cc(c(O)c2OC)OC)C(C(C1)O)O	Metabolomics	Cyanidin 3-O- [ 2"-O- (2"'-O- (sinapoyl) xylosyl) glucoside ] 5-O-glucoside
FL7AACGL0087	C(C2OC(O7)C(C(O)C(O)C7)O)(O)C(C(OC2Oc(c(c(c6)cc(c(O)c6)O)3)cc(c4OC(O5)C(C(O)C(O)C5COC(CC(O)=O)=O)O)c(cc(c4)O)[o+1]3)COC(C=Cc(c1)ccc(O)c1)=O)O	Metabolomics	Cyanidin 3-O- [ 2"-O- (xylosyl) -6"-O- (p-coumaroyl) glucoside ] 5-O-malonylglucoside
FL7AACGL0088	c(c23)(cc(OC(O6)C(C(C(O)C6COC(C=Cc(c7)ccc(OC(O8)C(O)C(O)C(O)C8CO)c7)=O)O)OC(O5)C(O)C(O)C(C5)O)c(c(c4)ccc(O)c4O)[o+1]3)c(cc(c2)O)OC(O1)C(C(O)C(C1CO)O)O	Metabolomics	Cyanidin 3-O- [ 2"-O- (xylosyl) -6"-O- (p-O- (glucosyl) -p-coumaroyl) glucoside ] 5-O-glucoside
FL7AACGL0089	C(C1O)(COC(=O)CC(O)=O)OC(Oc(c82)cc(cc2[o+1]c(c(c8)OC(C(OC(C(O)7)OCC(O)C(O)7)4)OC(COC(C=Cc(c5)ccc(OC(O6)C(O)C(O)C(C(CO)6)O)c5)=O)C(O)C(O)4)c(c3)cc(O)c(O)c3)O)C(O)C1O	Metabolomics	Cyanidin 3-O- [ 2"-O- (xylosyl) 6"-O- (p-O- (glucosyl) p-coumaroyl) glucoside ] 5-O- [ 6"'-O- (malonyl) glucoside ]
FL7AACGL0085	C(C(CO)1)(C(O)C(OC(O6)C(C(C(O)C6)O)O)C(Oc(c(c(c5)ccc(c(O)5)O)2)cc(c3OC(O4)C(O)C(O)C(C4COC(CC(O)=O)=O)O)c(cc(c3)O)[o+1]2)O1)O	Metabolomics	Cyanidin 3-O- [ 2"-O- (xylosyl) glucoside ] 5-O- (6"'-O-malonyl) glucoside
FL7AACGL0092	c(c(OC(O5)C(C(O)C(C5COC(C6O)OC(C(O)C(O)6)C)O)O)3)c(c([o+1]c3c(c4)ccc(O)c4O)1)c(cc(OC(O2)C(C(C(C(CO)2)O)O)O)c1)O	Metabolomics	Cyanidin 3-O-beta-rutinoside-7-O-beta-glucoside
FL7AACGO0003	c(c(O)4)c(O)c(c(c4)2)cc(c(c(c3)cc(c(O)c3)O)[o+1]2)OC(O1)C(O)C(O)C(O)C(C)1	Metabolomics	Cyanidin 3-rhamnoside
FL7AACGO0006	c(c4O)c(OC(O5)C(C(C(O)C5CO)O)O)c(c(c4)1)cc(OC(O3)C(C(O)C(O)C(C)3)O)c(c(c2)ccc(O)c(O)2)[o+1]1	Metabolomics	Cyanidin 3-rhamnoside-5-glucoside
FL7AACGA0003	Oc(c(O)1)ccc(c([o+1]2)c(OC(O4)C(O)C(O)C(O)C4COC(O5)C(C(O)C(O)C5C)O)cc(c3O)c2cc(O)c3)c1	Metabolomics	Cyanidin 3-robinobioside
FL7AACGA0012	C(C(O)1)(C(OCC(O2)C(C(O)C(O)C2Oc(c4)c([o+1]c(c7)c4c(cc7O)OC(O5)C(O)C(C(C(COC(=O)C=Cc(c6)ccc(O)c6)5)O)O)c(c3)ccc(O)c3O)O)OC(C)C(O)1)O	Metabolomics	Cyanidin 3-robinobioside-5- (6-p-coumarylglucoside)
FL7AACGL0019	c(c1)(O)c(cc(c([o+1]6)c(cc(c64)c(OC(O5)C(C(C(O)C(CO)5)O)O)cc(O)c4)OC(O2)C(C(O)C(O)C2COC(C3O)OC(C(O)C(O)3)C)O)c1)O	Metabolomics	Cyanidin 3-rutinoside-5-glucoside
FL7AACGL0017	OCC(O1)C(O)C(C(O)C1Oc(c52)cc(cc2[o+1]c(c(c6)ccc(O)c6O)c(c5)OC(O4)C(C(O)C(O)C4CO)OC(O3)C(C(C(O)C3)O)O)O)O	Metabolomics	Cyanidin 3-sambubioside-5-glucoside, Cyanidin 3-(2-O-xylosylglucoside)-5-O-glucoside
FL7AACGL0018	OCC(O1)C(O)C(C(O)C1Oc(c6)c(c3)c(cc(O)6)[o+1]c(c(OC(C4OC(C(O)5)OC(CO)C(O)C5O)OC(C(O)C4O)CO)3)c(c2)cc(c(O)c2)O)O	Metabolomics	Cyanidin 3-sophoroside-5-glucoside
FL7AACGL0006	Oc(c(O)1)ccc(c(c(O[C@H](O4)C(O[C@H]([C@@H]5O)OC([C@H]([C@H]5O)O)CO)C([C@H]([C@H]4CO)O)O)3)[o+1]c(c2c3)cc(O)cc2O)c1	Metabolomics	Cyanidin 3-sophoroside, cyanidin 3-glucosyl-(1->2)-glucoside
FL7AACGL0108	C(C1O)(C(O)C(Oc(c2)c(ccc2c([o+1]3)c(OC(O7)C(O)C(O)C(O)C7CO)cc(c(O)4)c(cc(OC(C(O)6)OC(C(O)C(O)6)COC(C=Cc(c5)cc(O)c(O)c5)=O)c4)3)O)OC1CO)O	Metabolomics	Cyanidin 3,3'-di-glucoside-7- (6"-caffeoylglucoside)
FL7AACGL0045	OC(C1O)C(O)C(COC(C)=O)OC1Oc(c24)cc(cc([o+1]c(c(OC(O5)C(C(C(O)C5COC(C)=O)O)O)c4)c(c3)cc(c(O)c3)O)2)O	Metabolomics	Cyanidin 3,5-di- (6-acetylglucoside)
FL7AACGL0047	c(c5)(O)c(cc(c5)c(c(OC(C4O)OC(COC(=O)CC(O)=O)C(C(O)4)O)1)[o+1]c(c2)c(c(OC(O3)C(O)C(O)C(O)C3COC(CC(O)=O)=O)cc(O)2)c1)O	Metabolomics	Cyanidin 3,5-di- (6-malonylglucoside)
FL7AACGL0098	OC(C6O)C(O4)OC(C6O)COC(C(CC(=O)OCC(O1)C(O)C(C(O)C1Oc(c3)c([o+1]c(c5)c(c(cc5O)4)3)c(c2)cc(c(O)c2)O)O)O)=O	Metabolomics	Cyanidin 3,5-diglucoside (6",6"'-malyl diester)
FL7AACGL0110	c(c1c(c3OC(C(O)5)OC(C(O)C5O)COC(C4OC(C)=O)OC(C)C(O)C(O)4)[o+1]c(c(c3)2)cc(cc(O)2)O)cc(c(c1)O)O	Metabolomics	Cyanidin-3- (2'-acetylrutinoside)
FL7AACNS0001	Oc(c1)cc([o+1]2)c(cc(O)c2c(c3)cc(O)c(O)c3)c(O)1	Metabolomics	Cyanidin, Cyanidol
FL3FALNP0010	c(c54)(cc(O)c(c5)O)OC(C=C(C)C)C(=C43)C(c(c2O3)c(c(C=1)c(c(CC=C(C)C)2)OC(C1)(C)C)O)=O	Metabolomics	Cycloheterophyllin
FL3FACGS0007	c(c1)c(C(=C4)Oc(c3C(=O)4)cc(cc(O)3)O[C@H](O2)[C@@H](O)[C@@H](O)[C@@H](O)C2CO)cc(c(O)1)O	Metabolomics	Cynaroside, Luteoloside, Nephrocizine, Luteolin-7-glucoside, Luteolin-7-O-glucoside
FL2FACNM0001	Oc(c3)c(O)cc(c3)C(C2)Oc(c(C)1)c(C(=O)2)c(O)c(C)c(O)1	Metabolomics	Cyrtominetin
FL63ACGCN001	c(c(O)5)(c(O2)c(c(c5)O)CC(OC(C4O)OC(C(O)C4O)CO)C(c(c3)cc(c(c3)O)O)2)C(N1)CCC(=O)1	Metabolomics	Davallioside A
FL7AAGGL0005	[C@@H]([C@H](O)5)([C@H](OC(C)[C@H]5O)OC([C@@H]1Oc(c2)c(c(c4)cc(O)c(c(O)4)O)[o+1]c(c3)c(c(cc3O)O)2)C([C@H]([C@H](O1)CO)O)O)O	Metabolomics	Delhpinidin 3-neohesperidoside, Delhpinidin 3- (2rhamnosylglucoside)
FL7AAGGL0007	c(c5O)c([o+1]2)c(c(c5)OC(O4)C(C(C(O)C4CO)O)O)cc(c2c(c3)cc(O)c(c(O)3)O)OC(O1)C(C(O)C(C1CO)O)O	Metabolomics	Delphin, Awobanin A, Delphinidin 3,5-diglucoside
FL7AAGGL0043	c(c(OC(C4OC(O5)C(O)C(O)C(O)C5C)OC(C(C4O)O)COC(=O)CC(O)=O)1)c(c(O)3)c(cc(O)c3)[o+1]c(c(c2)cc(c(c(O)2)O)O)1	Metabolomics	Delphinidin 3- (2-rhamnosyl-6-malonylglucoside)
FL7AAGGA0015	OC(C6O)C(OC(COC(C)=O)C6O)Oc(c14)cc(O)cc1[o+1]c(c(c5)cc(c(c5O)O)O)c(c4)OC(C(OC(C3O)OCC(C3O)O)2)OC(C(C(O)2)O)CO	Metabolomics	Delphinidin 3- (2-xylosylgalactoside) -5- (6-acetylglucoside)
FL7AAGGA0016	c(c23)(cc(cc2[o+1]c(c(c6)cc(c(O)c(O)6)O)c(OC(C4OC(C5O)OCC(O)C5O)OC(CO)C(O)C4O)c3)O)OC(C(O)1)OC(CO)C(O)C1O	Metabolomics	Delphinidin 3- (2-xylosylgalactoside) -5-glucoside
FL7AAGGA0006	C(O)C(O1)C(C(O)C(OC(c(c5)cc(O)c(O)c5O)=O)C(Oc(c4)c([o+1]c(c43)cc(O)cc3O)c(c2)cc(c(c2O)O)O)1)O	Metabolomics	Delphinidin 3- (2"-galloylgalactoside)
FL7AAGGL0009	Oc(c13)cc(O)cc([o+1]c(c(OC(C(OC(C6O)OCC(C6O)O)4)OC(COC(O5)C(O)C(O)C(C5C)O)C(C(O)4)O)c3)c(c2)cc(O)c(O)c(O)2)1	Metabolomics	Delphinidin 3- (2G-xylosylrutinoside)
FL7AAGGL0065	c(c1c([o+1]4)c(cc(c5OC(O6)C(O)C(O)C(O)C(COC(CC(O)=O)=O)6)c4cc(c5)O)OC(C(O)3)OC(C(O)C(O)3)COC(C=Cc(c2)ccc(O)c2)=O)c(O)c(O)c(c1)O	Metabolomics	Delphinidin 3- (6- (Z) -p-coumaroylglucoside) -5- (6-malonylglucoside)
FL7AAGGL0060	Oc(c1)cc(OC(C5O)OC(C(O)C5O)CO)c(c2)c([o+1]c(c(c4)cc(O)c(c4O)O)c2OC(O3)C(O)C(C(C3COC(CC(O)=O)=O)O)O)1	Metabolomics	Delphinidin 3- (6-malonylglucoside) -5-glucoside
FL7AAGGL0061	OC(C1Oc(c(c(c8)cc(c(c(O)8)O)OC(O6)C(O)C(O)C(O)C6COC(C=Cc(c7)cc(c(O)c7OC)OC)=O)5)cc(c([o+1]5)2)c(O)cc(OC(O3)C(O)C(O)C(C3COC(=O)C=Cc(c4)cc(OC)c(O)c4OC)O)c2)C(O)C(O)C(O1)COC(=O)CC(O)=O	Metabolomics	Delphinidin 3- (6-malonylglucoside) -7,3'-di- (6-sinapoylglucoside)
FL7AAGGA0017	C(C(O1)[C@@H]([C@@H]([C@H](O)[C@@H]1Oc(c2)c(c(c4)cc(O)c(O)c(O)4)[o+1]c(c3)c(c(O)cc(O)3)2)O)O)OC(C)=O	Metabolomics	Delphinidin 3- (6-O-acetylgalactoside)
FL7AAGGL0051	Oc(c(O)7)c(O)cc(c7)c([o+1]6)c(cc(c65)c(cc(O)c5)OC(C(O)4)OC(COC(CC(O)=O)=O)C(C4O)OC(C(O)3)OC(C(O)C(O)3)C)OC(C(O)1)OC(COC(C=Cc(c2)ccc(c2)O)=O)C(O)C1O	Metabolomics	Delphinidin 3- (6-p-coumaroylglucoside) -5- [ 6- (malonyl) -4- (rhamnosyl) glucoside) ]
FL7AAGGL0015	C(C(O1)C(C(C(O)C1Oc(c2)c(c(c4)cc(O)c(O)c(O)4)[o+1]c(c3)c(c(O)cc(O)3)2)O)O)OC(C)=O	Metabolomics	Delphinidin 3- (6"-acetylglucoside)
FL7AAGGL0016	O=C(CC(O)=O)OCC(C(O)1)OC(Oc(c(c(c4)cc(c(c(O)4)O)O)2)cc(c3O)c(cc(c3)O)[o+1]2)C(C(O)1)O	Metabolomics	Delphinidin 3- (6"-malonylglucoside)
FL7AAGGL0020	OC(=O)CC(OCC(O1)C(O)C(O)C(C(Oc(c24)cc(cc([o+1]c(c(OC(O5)C(C(O)C(C(COC(=O)CC(O)=O)5)O)O)c4)c(c3)cc(O)c(c(O)3)O)2)O)1)O)=O	Metabolomics	Delphinidin 3- (6"-malonylglucoside) -5-malonylglucoside
FL7AAGGL0029	OC(C(OC(O5)C(C(O)C(C5)O)O)1)C(O)C(OC(Oc(c3c(c4)cc(c(c4O)O)O)cc(c([o+1]3)2)c(O)cc(O)c2)1)COC(CC(O)=O)=O	Metabolomics	Delphinidin 3- (6"-malonylsambubioside)
FL7AAGGL0037	C(C(C(O)=O)O)C(=O)OCC(O1)C(C(C(C1Oc(c(c(c5)cc(O)c(c(O)5)O)4)cc(c3[o+1]4)c(cc(O)c3)OC(O2)C(O)C(O)C(O)C2COC(=O)C(CC(O)=O)O)O)O)O	Metabolomics	Delphinidin 3- (6"-O-4-malyl-glucoside) -5- (6"'-O-1-malyl-glucoside)
FL7AAGGL0035	Oc(c1)cc(OC(C5O)OC(C(O)C5O)CO)c(c2)c([o+1]c(c(c4)cc(O)c(c4O)O)c2OC(C(O)3)OC(C(O)C(O)3)COC(=O)CC(C(O)=O)O)1	Metabolomics	Delphinidin 3- (6"-O-4-malyl-glucosyl) -5-glucoside
FL7AAGGL0027	[C@H]([C@@H](O)1)(Oc(c8)c(c3)c(cc8O)[o+1]c(c(O[C@H](O6)C(C([C@@H](O)[C@@H](COC(=O)C=Cc(c7)ccc(O)c7)6)O)O[C@H]([C@H](O)4)OC(COC(=O)C=Cc(c5)ccc(O)c5)[C@H]([C@H]4O)O)3)c(c2)cc(c(O)c2O)O)OC([C@H](O)[C@@H]1O)COC(CC(O)=O)=O	Metabolomics	Delphinidin 3- (6",6"'-di-p-coumarylsophoroside) -5- (6-malonylglucoside)
FL7AAGGL0066	Oc(c1)cc(OC(O8)C(C(O)C(O)C8CO)O)c(c3)c1[o+1]c(c3OC(O4)C(OC(O6)C(C(C(C6COC(=O)C=Cc(c7)cc(c(O)c7)OC)O)O)O)C(O)C(O)C4COC(=O)C=Cc(c5)ccc(O)c5OC)c(c2)cc(c(O)c2O)O	Metabolomics	Delphinidin 3- (diferuloyl) sophoroside-5-glucoside
FL7AAGGL0042	C(C8O)(OC(C(C8O)OC(O6)C(O)C(O)C(O)C(COC(=O)C=Cc(c7)cc(OC)c(c7)O)6)Oc(c4)c(c(c5)cc(O)c(O)c(O)5)[o+1]c(c42)cc(cc2OC(O3)C(O)C(C(C(COC(=O)CC(O)=O)3)O)O)O)COC(C=Cc(c1)cc(c(O)c1)OC)=O	Metabolomics	Delphinidin 3- [ 2- (6- (feruloylglucoside) -6-feruloylglucoside ] -5- (6-malonylglucoside)
FL7AAGGL0041	O(C5COC(C=Cc(c8)ccc(O)c8)=O)C(C(OC(C6O)OC(COC(C=Cc(c7)ccc(O)c(OC)7)=O)C(O)C6O)C(C5O)O)Oc(c3)c(c(c4)cc(O)c(O)c4O)[o+1]c(c13)cc(O)cc1OC(C(O)2)OC(C(C(O)2)O)COC(CC(O)=O)=O	Metabolomics	Delphinidin 3- [ 2- (6-feruloylglucoside) -6-p-coumaroylglucoside ] -5- (6-malonylglucoside)
FL7AAGGL0045	C(O)(C5O)C(OC(C(O)5)COC(C4OC(C)=O)OC(C)C(O)C(O)4)Oc(c1)c(c(c3)cc(c(O)c3O)O)[o+1]c(c2)c1c(O)cc(O)2	Metabolomics	Delphinidin 3- [ 6- (2-acetylrhamnosyl) glucoside ]
FL7AAGGL0046	C(O1)(OCC(C5O)OC(C(C5O)O)Oc(c2)c(c(c4)cc(c(O)c4O)O)[o+1]c(c3)c2c(O)cc(O)3)C(O)C(C(O)C1C)OC(C)=O	Metabolomics	Delphinidin 3- [ 6- (3-acetylrhamnosyl) glucoside ]
FL7AAGGL0049	C(C1O)(C(C(COC(C(O)7)OC(C)C(C7O)OC(=O)C=Cc(c6)cc(c(O)c6)O)OC1Oc(c3c(c5)cc(c(c(O)5)O)O)cc(c2OC(C4O)OC(C(C(O)4)O)CO)c([o+1]3)cc(c2)O)O)O	Metabolomics	Delphinidin 3- [ 6- (4- (caffeoylrhamnosyl) glucoside ] -5-glucoside
FL7AAGGO0001	C(O1)(Oc(c(c(c4)cc(O)c(O)c(O)4)3)cc(c2[o+1]3)c(cc(O)c2)O)C(O)C(C(O)C1)O	Metabolomics	Delphinidin 3-arabinoside
FL7AAGGL0018	c(c1)(c(c(cc1c([o+1]5)c(cc(c45)c(cc(c4)O)O)OC(C(O)2)OC(COC(=O)C=Cc(c3)ccc(O)c3O)C(C2O)O)O)O)O	Metabolomics	Delphinidin 3-caffeylglucoside
FL7AAGGA0007	OC(C6CO)C(C(O)C(O6)Oc(c5)c([o+1]c(c25)cc(cc2OC(C4O)OC(C(O)C4O)COC(C=Cc(c3)ccc(c3)O)=O)O)c(c1)cc(O)c(c1O)O)O	Metabolomics	Delphinidin 3-galactoside-5- (6"- (E) -p-coumarylglucoside)
FL7AAGGL0038	C(Oc(c4)c([o+1]c(c5)c(c(cc5O)O)4)c(c3)cc(O)c(c(O)3)O)(O1)C(O)C(O)C(O)C(COC(C2O)OC(C(C(O)2)O)CO)1	Metabolomics	Delphinidin 3-gentiobioside
FL7AAGGL0067	C(C5O)(C(O)C(OC5CO)Oc(c3c(c4)cc(c(O)c4O)O)cc(c1[o+1]3)c(OC(O2)C(O)C(O)C(C2COC(C)=O)O)cc(c1)O)O	Metabolomics	Delphinidin 3-glucoside-5- (6-acetylglucoside)
FL7AAGGL0068	C(C7O)(C(C(OC7COC(C=Cc(c8)ccc(O)c(O)8)=O)Oc(c21)cc(O)cc1[o+1]c(c(c4)cc(c(O)c(OC(C(O)5)OC(COC(=O)C=Cc(c6)ccc(c6)O)C(O)C5O)4)O)c(OC(C3O)OC(C(O)C3O)CO)c2)O)O	Metabolomics	Delphinidin 3-glucoside-5- (6-caffeoylglucoside) -3'- (6- (E) -p-coumaroylglucoside)
FL7AAGGL0070	c(c2)([o+1]3)c(cc(OC(O5)C(C(C(C5CO)O)O)O)c3c(c4)cc(O)c(c4O)O)c(cc2O)OC(O1)C(O)C(C(O)C1COC(CC(O)=O)=O)O	Metabolomics	Delphinidin 3-glucoside-5- (6-malonylglucoside)
FL7AAGGL0071	O(c(c1)c(O)c(OC)cc(C=CC(OCC(O2)C(C(O)C(O)C(Oc(c8)cc(c4c(O)8)[o+1]c(c(c7)cc(c(c7O)O)OC(O5)C(O)C(C(O)C(COC(C=Cc(c6)cc(c(c6OC)O)OC)=O)5)O)c(c4)OC(C3O)OC(CO)C(C3O)O)2)O)=O)1)C	Metabolomics	Delphinidin 3-glucoside-7,3'-di- (6- (E) -sinapoylglucoside)
FL7AAGGA0002	C(C(O)1)(C(OC(C5O)OCC(C5O)O)C(Oc(c2)c(c(c4)cc(O)c(c(O)4)O)[o+1]c(c3)c(c(cc3O)O)2)OC1CO)O	Metabolomics	Delphinidin 3-lathyroside
FL7AAGGL0044	c(c5)(OC(C6O)OC(C(O)C(O)6)COC(=O)CC(O)=O)cc(c(c51)cc(OC(O4)C(C(C(O)C4CO)O)OC(C(O)3)OC(C)C(O)C3O)c(c(c2)cc(O)c(c2O)O)[o+1]1)O	Metabolomics	Delphinidin 3-neohesperidoside-7- (6-malonylglucoside)
FL7AAGGA0014	c(c5O)c(cc(c5O)O)c(c2OC(C3OC(=O)c(c4)cc(c(c4O)O)O)OC(COC(C)=O)C(C3O)O)[o+1]c(c1)c(c2)c(O)cc1O	Metabolomics	Delphinidin 3-O- (2"-O-galloyl-6"-O-acetyl-beta-galactopyranoside)
FL7AAGGA0011	C(=O)(OC(C(O)=O)C(O)C(O)=O)CC(=O)OCC(C8O)OC(C(C8O)OC(C(OC(=O)C=Cc(c7)cc(O)c(O)c7)6)OC(CO)C(O)C6O)Oc(c4c(c5)cc(c(c(O)5)O)O)cc(c3O)c([o+1]4)cc(c3)OC(O1)C(C(O)C(C(COC(C=Cc(c2)cc(O)c(O)c2)=O)1)O)O	Metabolomics	Delphinidin 3-O- [ 2-O- (2-O- (trans-caffeoyl) -beta-D-glucopyranosyl) -6-O- (2-O- (tartaryl) malonyl) -beta-D-galactopyranoside ] -7-O- [ 6-O- (trans-caffeoyl) -beta-D-glucopyranoside ]
FL7AAGGA0013	O=C(OCC(C3O)OC(Oc(c7c(c8)cc(OC(C(O)9)OC(C(=O)O)C(O)C9O)c(O)c8O)cc(c4O)c([o+1]7)cc(OC(O5)C(C(C(C5COC(=O)C=Cc(c6)cc(c(c6)O)O)O)O)O)c4)C(C3O)OC(O2)C(C(O)C(O)C(CO)2)OC(=O)C=Cc(c1)ccc(O)c1O)CC(=O)O	Metabolomics	Delphinidin 3-O- [ 2-O- (2-O- (trans-caffeoyl) -beta-D-glucopyranosyl) -6-O- (malonyl) -beta-D-galactopyranoside ] -7-O- [ 6-O- (trans-caffeoyl) -beta-D-glucopyranoside ] -3'-O- [ beta-D-glucuronopyranoside ]
FL7AAGGA0012	c(c76)c(c([o+1]c(cc(OC(C(O)8)OC(COC(C=Cc(c9)cc(c(c9)O)O)=O)C(O)C(O)8)cc7O)6)c(c4)cc(O)c(O)c(OC(O5)C(C(O)C(C5C(=O)O)O)O)4)OC(C(OC(O3)C(C(C(C3CO)O)O)OC(C=Cc(c2)ccc(O)c2O)=O)1)OC(CO)C(O)C1O	Metabolomics	Delphinidin 3-O- [ 2-O- (2-O- (trans-caffeoyl) -beta-D-glucopyranosyl) -beta-D-galactopyranoside ] -7-O- [ 6-O- (trans-caffeoyl) -beta-D-glucopyranoside ] -3'-O- [ beta-D-glucuronopyranoside ]
FL7AAGGL0047	OC(C5O)C(C(OC(COC(C9O)OC(C(C9O)OC(=O)C=Cc(c6)ccc(OC(C8O)OC(C(O)C8O)COC(C=Cc(c7)ccc(O)c(O)7)=O)c6)C)5)Oc(c2c(c4)cc(c(c4O)O)O)cc(c1OC(C(O)3)OC(C(O)C3O)CO)c([o+1]2)cc(c1)O)O	Metabolomics	Delphinidin 3-O- [ 6-O- (4-O- (4-O- (6-O- (trans-caffeoyl) -beta-D-glucopyranosyl) -trans-p-coumaroyl) -alpha-L-rhamnopyranosyl) -beta-D-glucopyranoside ] -5-O- [ beta-D-glucopyranoside ]
FL7AAGGL0048	C(C(C(O)8)OC(C(O)C8O)Oc(c1)ccc(C=CC(=O)OC(C7O)C(C)OC(C7O)OCC(C6O)OC(C(O)C6O)Oc(c(c(c5)cc(c(O)c(O)5)O)4)cc(c3[o+1]4)c(cc(c3)O)OC(O2)C(C(O)C(C(CO)2)O)O)c1)O	Metabolomics	Delphinidin 3-O- [ 6-O- (4-O- (4-O- (beta-D-glucopyranosyl) -trans-p-coumaroyl) -alpha-L-rhamnopyranosyl) -beta-D-glucopyranoside ] -5-O- [ beta-D-glucopyranoside ]
FL7AAGGA0010	c(c1)(c(c(cc1c([o+1]5)c(cc(c45)c(cc(c4)O)O)OC(C(O)3)OC(C(C3O)O)COC(C=Cc(c2)ccc(O)c2)=O)O)O)O	Metabolomics	Delphinidin 3-O-beta-D- (6-O- (E) -p-coumaryl) galactopyranoside
FL7AAGGL0063	Oc(c9)ccc(c9)C=CC(OCC(O1)C(C(C(O)C1Oc(c8)cc(O)c(c82)cc(OC(O6)C(O)C(O)C(C6COC(O7)C(O)C(C(C(C)7)O)O)O)c(c(c3)cc(c(c3OC(C5O)OC(C(C5O)O)COC(C=Cc(c4)ccc(c4)O)=O)O)O)[o+1]2)O)O)=O	Metabolomics	Delphinidin 3-O-rutinoside-7,3'-di-O- (6-O-p-coumaroyl-beta-D-glucopyranoside)
FL7AAGGO0002	c(c(O)4)c(O)c(c(c4)2)cc(c(c(c3)cc(O)c(O)c(O)3)[o+1]2)OC(O1)C(O)C(O)C(O)C(C)1	Metabolomics	Delphinidin 3-rhamnoside
FL7AAGGO0005	c(c5O)c([o+1]1)c(c(c5)OC(O4)C(C(C(O)C4CO)O)O)cc(OC(O3)C(C(O)C(O)C(C)3)O)c1c(c2)cc(O)c(c(O)2)O	Metabolomics	Delphinidin 3-rhamnoside-5-glucoside
FL7AAGGA0009	OC(C2O)C(OC(Oc(c6c(c7)cc(c(c7O)O)O)cc(c([o+1]6)3)c(OC(C5O)OC(C(C5O)O)COC(C=Cc(c4)ccc(c4OC)O)=O)cc(O)c3)C2O)COC(O1)C(C(C(O)C1C)O)O	Metabolomics	Delphinidin 3-robinobioside-5- (6- (E) -ferulylglucoside)
FL7AAGGA0008	O(C(Oc(c3)c(c5)c([o+1]c(c5OC(O6)C(C(C(O)C6COC(O7)C(C(C(O)C7C)O)O)O)O)c(c4)cc(c(c4O)O)O)cc3O)1)C(COC(=O)C=Cc(c2)ccc(O)c2)C(O)C(O)C1O	Metabolomics	Delphinidin 3-robinobioside-5- (6- (E) -p-coumarylglucoside)
FL7AAGGA0004	O(C(C6O)OC(C(C6O)O)COC(C5O)OC(C(O)C(O)5)C)c(c(c(c4)cc(O)c(O)c(O)4)3)cc(c2[o+1]3)c(cc(c2)O)OC(O1)C(O)C(C(O)C(CO)1)O	Metabolomics	Delphinidin 3-robinobioside-5-glucoside
FL7AAGGL0064	C(O)(C8O)C(OC(C(O)8)C)OCC(C(O)7)OC(C(C7O)O)Oc(c(c(c5)cc(O)c(c5OC(O6)C(O)C(O)C(C6CO)O)O)4)cc(c([o+1]4)1)c(cc(OC(C(O)2)OC(COC(=O)C=Cc(c3)ccc(O)c3)C(O)C2O)c1)O	Metabolomics	Delphinidin 3-rutinoside-7- (6-p-coumaroylglucoside) -3'-glucoside
FL7AAGGL0004	C([C@@H]1Oc(c3)c(c(c5)cc(O)c(c(O)5)O)[o+1]c(c4)c(c(cc4O)O)3)(O[C@H]([C@@H]2O)OC([C@H]([C@H]2O)O)CO)C([C@H]([C@H](O1)CO)O)O	Metabolomics	Delphinidin 3-sophoroside
FL7AAGGL0011	c(c61)(c(cc(c6)O)OC(C(O)5)OC(CO)C(O)C5O)cc(OC(O4)C(C(O)C(C(CO)4)O)OC(C3O)OC(CO)C(C3O)O)c(c(c2)cc(c(O)c2O)O)[o+1]1	Metabolomics	Delphinidin 3-sophoroside-5-glucoside
FL7AAGGL0039	c(c35)(cc(cc3[o+1]c(c(c6)cc(O)c(c6OC(C7O)OC(CO)C(C7O)O)O)c(c5)OC(C4O)OC(C(O)C4O)CO)O)OC(C(O)2)OC(C(C2O)O)COC(=O)C=Cc(c1)ccc(O)c1O	Metabolomics	Delphinidin 3,3'-di-glucoside-5- (6-caffeoylglucoside)
FL7AAGGL0040	Oc(c7)ccc(c7)C=CC(OCC(C(O)1)OC(Oc(c23)cc(O)cc([o+1]c(c(c5)cc(O)c(c5OC(C6O)OC(CO)C(C6O)O)O)c(OC(C4O)OC(C(O)C4O)CO)c3)2)C(O)C(O)1)=O	Metabolomics	Delphinidin 3,3'-di-glucoside-5- (6-p-coumarylglucoside)
FL7AAGGL0019	OC(C1O)C(O)C(COC(C)=O)OC(Oc(c5)c(c2)c(cc(O)5)[o+1]c(c(c4)cc(O)c(c4O)O)c2OC(C(O)3)OC(C(O)C(O)3)COC(C)=O)1	Metabolomics	Delphinidin 3,5-di (6-acetylglucoside)
FL7AAGGL0036	OC(C63)C(O)C(O)C(O6)Oc(c2)c([o+1]c(c5)c(c(cc5O)OC(C(O)4)OC(C(C4O)O)COC(C(CC(=O)OC3)O)=O)2)c(c1)cc(O)c(c1O)O	Metabolomics	Delphinidin 3,5-diglucoside-6"-O-4, 6"'-O-1-cyclic-malyl diester
FL7AAGGL0008	O(c(c(c(c5)cc(O)c(c(O)5)O)4)cc(c3O)c([o+1]4)cc(c3)OC(C(O)2)OC(CO)C(O)C2O)C(O1)C(C(O)C(C1CO)O)O	Metabolomics	Delphinidin 3,7-diglucoside
FL7AAGGL0014	C(O1)(CO)[C@@H]([C@@H]([C@@H]([C@@H]1Oc(c2)cc([o+1]4)c(cc(c4c(c5)cc(O)c(c5O[C@@H]([C@@H](O)6)OC(CO)[C@@H]([C@@H]6O)O)O)O[C@@H](C3O)O[C@H](CO)[C@@H](C(O)3)O)c(O)2)O)O)O	Metabolomics	Delphinidin 3,7,3'-triglucoside
FL7AAGGO0007	O=C(c(c5)cc(c(c5O)O)O)OC(C4O)C(OC(COC(C)=O)C4O)Oc(c1)c(c(cc1c([o+1]3)c(cc(c23)c(O)cc(c2)O)O)O)O	Metabolomics	Delphinidin 3'-O- (2"-O-galloyl-6"-O-acetyl-beta-galactopyranoside)
FL7AAGGO0006	c(c3)(c([o+1]4)c(cc(c5O)c4cc(c5)O)O)cc(c(O)c3O)OC(O2)C(C(C(O)C2CO)O)OC(c(c1)cc(O)c(O)c(O)1)=O	Metabolomics	Delphinidin 3'-O- (2"-O-galloyl-beta-galactopyranoside)
FL7AAGNS0001	Oc(c1)cc([o+1]2)c(cc(O)c2c(c3)cc(O)c(O)c(O)3)c(O)1	Metabolomics	Delphinidin, 3,3',4',5,5',7-Hexahydroxyflavylium
FLIA2ANS0003	Oc(c3)ccc(c3)C(=C2)C(=O)c(c1)c(O2)cc(O)c(O)1	Metabolomics	Demethyltexasin
FLIA2AGS0001	c(c1C(C3=O)=COc(c4)c3cc(O)c(O)4)cc(OC(O2)C(O)C(O)C(O)C2CO)cc1	Metabolomics	Demethyltexasin 4'-O-glucoside
FL3FACNR0001	c(c5)c(cc(c(O)5)O)C(=C4)Oc(c(C(=O)4)1)cc(O3)c(C(C32)C(=C(C2=O)O)C)c1O	Metabolomics	Demethyltorosaflavone C
FL3FACNI0002	O(C(c(c3)cc(O)c(O)c3)=2)c(c(C(=O)C2)1)cc(c(c1O)C=CC(O)=O)O	Metabolomics	Demethyltorosaflavone D
FLIEACGS0001	c(c4)(OC(O5)C(O)C(O)C(O)C5CO)cc(c(c4O)1)OC(c(c32)c(oc2cc(O)c(O)c3)1)=O	Metabolomics	Demethylwedelolactone 3-O-glucoside
FL4DACNM0002	Oc(c3)c(O)cc(c3)C(O1)C(O)C(=O)c(c(O)2)c1c(C)c(O)c2	Metabolomics	Deodarin
FL3FACCS0040	c(c1)c(C(=C4)Oc(c3)c(C(=O)4)c(c(c(O)3)C(C(O)2)OC(C)C(=O)C2O)O)cc(c(O)1)O	Metabolomics	Derhamnosylmaysin
FL5FAGGS0013	C(OC(C4OC(c(c5)cc(O)c(O)c(O)5)=O)OC(C(C4O)O)C)(C(=O)2)=C(Oc(c3)c2c(O)cc3O)c(c1)cc(c(c(O)1)O)O	Metabolomics	Desmanthin 1
FL3FACNP0001	O(c42)C(=CC(c2c(c(C)c(c43)OC(C=C3)(C)C)O)=O)c(c1)cc(c(O)c1)O	Metabolomics	Desmodol
FL2FE9NS0001	Oc(c1)c(O)c(O)c(C(=O)3)c1OC(C3)c(c2)cccc2	Metabolomics	Dihydrobaicalein
FL2FE9GS0001	C(C(C(O)=O)4)(O)C(C(C(O4)Oc(c1O)cc(O2)c(C(=O)CC(c(c3)cccc3)2)c1O)O)O	Metabolomics	Dihydrobaicalein 7-O-glucuronide
FL1D1CNS0002	COc(c2)cc(O)c(c2)C(=O)CCc(c1)cc(O)c(O)c1	Metabolomics	Dihydrocalythropsin
FL3FALNR0001	C(C(C=23)Oc(c1C2Oc(c4CC=C(C)C)c(c(cc4OC)O)C3=O)cc(O)c(O)c1)=C(C)C	Metabolomics	Dihydrocycloartomunin
FL4DFCNS0001	COc(c3)c(OC)c(O1)c(c(O)3)C(=O)C(O)C1c(c2)cc(O)c(O)c2	Metabolomics	Dihydrogossypetin 7,8-dimethyl ether
FL2FF9NS0001	Oc(c3)c(O)c(O1)c(c(O)3)C(=O)CC(c(c2)cccc2)1	Metabolomics	Dihydronorwogonin
FL4DBCGS0001	C(C(=O)2)(OC(O4)C(O)C(C(O)C4)O)C(Oc(c3)c2c(cc(OC)3)O)c(c1)cc(c(O)c1)O	Metabolomics	Dihydrorhamnetin 3-O-beta-D-arabinopyranoside
FL4D1GNS0001	Oc(c3)cc(O1)c(c3)C(=O)C(O)C1c(c2)cc(O)c(O)c(O)2	Metabolomics	Dihydrorobinetin
FL2FCHNS0001	COc(c3)cc(O1)c(c(O)3)C(=O)CC1c(c2)cc(OC)c(O)c(O)2	Metabolomics	Dihydrotricetin 7,3'-dimethyl ether
FL7AAGGL0025	c(c(OC(C(O)6)OC(C(OC(CC(O)=O)=O)C(O)6)COC(=O)CC(O)=O)1)c(cc([o+1]2)c1cc(OC(O4)C(C(C(O)C4COC(=O)C=Cc(c5)ccc(c5)O)O)O)c(c(c3)cc(c(O)c3O)O)2)O	Metabolomics	Dimalonylawobanin
FL6DAGGS0001	O(C(C3c(c4)cc(O)c(O)c(O)4)C(O)c(c(O3)2)c(cc(O)c2)O)C(C(O)1)OC(CO)C(O)C1O	Metabolomics	Diospyrin
FL4DACNI0003	c(c(C(C(O)3)Oc(c(C(=O)3)2)cc(c(CC=C(C)CCC=C(C)C)c2O)O)1)cc(c(c1)O)O	Metabolomics	Diplacol
FL2FACNI0006	c(c3)(O)c(cc(c3)C(C2)Oc(c(C(=O)2)1)cc(c(c(O)1)CC=C(C)CCC=C(C)C)O)O	Metabolomics	Diplacone, Nymphaeol A, (2S)-2-[2-[(2E)-3,7-Dimethyl-2,6-octadienyl]-3,4-dihydroxyphenyl]-5,7-dihydroxy-6-(3-methyl-2-butenyl)-2H-1-benzopyran-4(3H)-one
FLIA4ANS0001	COc(c3)ccc(c3)C(=C2)C(=O)c(c1)c(O2)c(O)c(O)c(OC)1	Metabolomics	Dipteryxin
FL5FPTNS0003	COc(c(O)4)c(O)c(C(=O)1)c(c4)OC(c32)=C(OC(=O)c(c(O)c(O)cc3)2)1	Metabolomics	Distemonanthin
FL5FELNS0016	COc(c1)c(C(O2)=C(C(c(c(O)3)c2cc(OC)c3O)=O)OC)cc(OC)c1OC	Metabolomics	Distemonatin
FL4DACNS0001	Oc(c3)cc(O1)c(c(O)3)C(=O)C(O)C1c(c2)cc(O)c(O)c2	Metabolomics	Distylin, Dihydroquercetin, (2R,3R) -Taxifolin
FL5FACNP0007	C(=C4)c(c3OC4(C)C)c(c(c(c3CC=C(CCC=C(C)C)C)O)1)OC(c(c2)ccc(O)c2O)=C(O)C1=O	Metabolomics	Dorsmanin C
FL2FACNP0010	O(c31)C(c(c5)cc(c(c5)O)O)CC(=O)c1c(O4)c(CCC(C)(C)4)c(c23)OC(CC2)(C)C	Metabolomics	Dorsmanin E
FL2FACNF0003	C(C(O4)Cc(c43)c(c1c(O)c3CC=C(C)C)OC(c(c2)cc(c(c2)O)O)CC1=O)(C)(C)O	Metabolomics	Dorsmanin F
FL2FACNF0004	C(c13)(CC(c(c4)cc(c(c4)O)O)Oc(c(c(c(c3O)2)OC(C2)C(C)(C)O)CC=C(C)C)1)=O	Metabolomics	Dorsmanin G
FL2FACNI0017	C(C2)(=O)c(c(O)1)c(OC2c(c3)cc(c(c3)O)O)c(CC(O)C(C)=C)c(O)c1CC=C(C)C	Metabolomics	Dorsmanin H
FL2FACNP0008	c(c4)(O)c(O)cc(c4)C(O3)CC(c(c32)c(O)c(c1c2CC=C(C)C)C=CC(O1)(C)C)=O	Metabolomics	Dorsmanin I
FL2FACNP0009	c(c4)(O)c(O)cc(c4)C(O3)CC(c(c32)c(O)c(c1c2CC=C(C)C)CCC(O1)(C)C)=O	Metabolomics	Dorsmanin J
FL1AECNS0001	c(c1OC)c(o2)c(c(c2=Cc(c3)cc(O)c(O)c3)=O)c(c1OC)OC	Metabolomics	DR 30, Hamiltrone
FL63ACNM0001	OC(=O)CC(C(O)1)c(c(O)3)c(cc(O)c3)OC(c(c2)cc(O)c(O)c2)1	Metabolomics	Dryopteric acid
FL63ACNM0002	Oc(c4)c(O)cc(c4)C(O1)C(O)C(C3)c(c2OC(=O)3)c(cc(O)c2)1	Metabolomics	Dryopterin
FL63AGNS0003	Oc(c1)cc(O2)c(CC(O)C2c(c3)cc(O)c(O)c(O)3)c(O)1	Metabolomics	EGC, Epigallocatechin, (-)-Epigallocatechin
FL63AGNS0001	C(c32)C([H])(OC(c(c4)cc(O)c(O)c(O)4)=O)C(Oc(cc(O)cc3O)2)(c(c1)cc(O)c(O)c(O)1)[H]	Metabolomics	EGCG, (-)-Epigallocatechin gallate, epi-Gallocatechin 3-O-gallate, (-)-Epigallocatechin 3-gallate
FL7AAGGL0074	Oc(c9)c(O)cc(c9)C(O8)=CC(=O)c(c81)c(cc(OC(C(O)2)OC(COC(CC(=O)OCC(C7O)OC(C(C(O)7)O)OCC(O3)C(O)C(C(C3Oc(c5)c(c(c6)cc(O)c(O)c(O)6)[o+1]c(c54)cc(cc4O)O)O)O)=O)C(C2O)O)c1)O	Metabolomics	Eichhornia anthocyanin B, Malonic acid 1- [1-O- [1-O- [2- (3,4,5-trihydroxyphenyl) -5,7-dihydroxy-1-benzopyrylium-3-yl] -6-deoxy-beta-D-glucopyranose-6-yl] -6-deoxy-beta-D-glucopyranose-6-yl] 3- [1-O- [2- (3,4-dihydroxyphenyl) -4-oxo-5-hydroxy-4H-1-benzopyran-7-yl] -6-deoxy-beta-D-glucopyranose-6-yl] ester
FL3FACCS0033	C(C(C5O)OC(C(C5O)O)c(c(O)1)c(c(C(O4)C(C(C(O)C4C)O)O)c(O2)c(C(=O)C=C2c(c3)ccc(O)c3O)1)O)O	Metabolomics	Elatin (flavonoid)
FL63GCNS0001	Oc(c3)c(O)cc(c3)C(C(O)2)Oc(c(O)1)c(C2)c(O)c(O)c(O)1	Metabolomics	Elephantorrhizol
FL7AAGGA0001	C(C1Oc(c(c(c4)cc(O)c(O)c(O)4)3)cc(c2[o+1]3)c(cc(O)c2)O)(O)C(O)C(O)C(O1)CO	Metabolomics	Empetrin, Delphinidin 3-galactoside, Delphinidin 3-O-beta-D-galactopyranoside
FL63ACGS0017	c(c4)(cc(c(O)c4)O)[C@@H](O3)[C@H](O)Cc(c13)c(cc(O[C@H](O2)[C@@H](O)[C@@H](O)[C@@H](O)C2CO)c1)O	Metabolomics	ent-Catechin 7-O-beta-D-glucopyranoside
FL63ACNS0004	Oc(c1)cc(O2)c(CC(O)C2c(c3)cc(O)c(O)c3)c(O)1	Metabolomics	ent-Catechin, (-) -Catechin
FL631CNS0003	Oc(c3)cc(O1)c(c3)CC(O)C1c(c2)cc(O)c(O)c2	Metabolomics	ent-Epifisetinidol
FL63AANS0004	c(c4)(ccc(c4)C(O2)C(Cc(c(O)3)c2cc(c3)O)OC(=O)c(c1)cc(O)c(O)c(O)1)O	Metabolomics	Epiafzelechin 3-O-gallate
FL63ACGS0003	Oc(c5)cc(O1)c(c5O)C[C@H](O[C@@H]([C@@H](OC(C=Cc(c4)cccc4)=O)3)OC(CO)[C@@H]([C@H](O)3)O)[C@H]1c(c2)ccc(O)c(O)2	Metabolomics	Epicatechin 3-O- (2-trans-cinnamoyl-beta-D-allopyranoside)
FL63ACNS0009	c(c1)(O)cc(O2)c(CC(OC(c(c4)cc(OC)c(c(O)4)O)=O)C2c(c3)ccc(c3O)O)c(O)1	Metabolomics	Epicatechin 3-O- (3-O-methylgallate)
FL63ACGS0004	C(=Cc(c5)cccc5)C(=O)OC(C1O)C(C(OC1OC(C(c(c4)ccc(O)c(O)4)2)Cc(c(O)3)c(cc(O)c3)O2)CO)O	Metabolomics	Epicatechin 3-O- (3-trans-cinnamoyl-beta-D-allopyranoside)
FL63ACNS0010	c(c1)(O)cc(O2)c(C[C@@H](OC(c(c4)cc(c(OC)c(O)4)O)=O)[C@H]2c(c3)ccc(c3O)O)c(O)1	Metabolomics	Epicatechin 3-O- (4-O-methylgallate)
FL63ACGS0002	C(C1OC(C(c(c4)cc(c(O)c4)O)3)Cc(c2O3)c(cc(O)c2)O)(O)C(O)C(O)C(O1)CO	Metabolomics	Epicatechin 3-O-beta-D-allopyranoside
FL63ACGS0006	C([C@@H]1O[C@@H]([C@@H](c(c4)cc(c(O)c4)O)3)Cc(c2O3)c(cc(O)c2)O)(O)C(O)[C@@H](O)[C@H](O1)CO	Metabolomics	Epicatechin 3-O-beta-D-glucopyranoside
FL63ACNS0022	C(C2)(OC(=O)c(c4)ccc(c4)O)C(Oc(c3)c2c(O)cc(O)3)c(c1)ccc(c1O)O	Metabolomics	Epicatechin 3-O-p-hydroxybenzoate
FL63ACNS0015	c(c1)(c(c(cc1C(OC(C(c(c5)cc(c(c5)O)O)4)Cc(c3O4)c(cc(O)c3)OC(c(c2)cc(c(c2O)O)O)=O)=O)O)O)O	Metabolomics	Epicatechin 3,5-di-O-gallate
FL63ACGS0025	C(C5O)(O)C(OC(C5O)Oc(c4)c(C1)c(cc4O)OC(c(c3)cc(c(c3)O)O)C1OC(c(c2)cccc2)=O)CO	Metabolomics	Epicatechin 5-O-beta-D-glucopyranoside-3-benzoate
FL63AGNS0005	c(c1)(O)cc(O3)c(CC(C(c(c4)cc(O)c(O)c(O)4)3)OC(c(c2)cc(OC)c(c(O)2)O)=O)c(O)1	Metabolomics	Epigallocatechin 3-O- (3-O-methylgallate)
FL63AGNS0006	O(C(C3)C(Oc(c4)c3c(cc(O)4)O)c(c2)cc(c(c(O)2)O)O)C(=O)c(c1)cc(OC)c(c(OC)1)O	Metabolomics	Epigallocatechin 3-O- (3,5-di-O-methylgallate)
FL63AGNS0015	c(c1)(O)cc(O3)c(CC(C(c(c4)cc(O)c(O)c(O)4)3)OC(=O)c(c2)ccc(c2)O)c(O)1	Metabolomics	Epigallocatechin 3-O- (4-hydroxybenzoate)
FL63AGNN0003	O=C(C=Cc(c4)cc(O)c(c4)O)OC(C2)C(c(c3)cc(c(c(O)3)O)O)Oc(c21)cc(cc(O)1)O	Metabolomics	Epigallocatechin 3-O-caffeate
FL63AGNN0001	O=C(C=Cc(c4)cccc4)OC(C2)C(c(c3)cc(c(c(O)3)O)O)Oc(c21)cc(cc(O)1)O	Metabolomics	Epigallocatechin 3-O-cinnamate
FL63AGNN0002	O=C(C=Cc(c4)ccc(O)c4)OC(C2)C(c(c3)cc(c(c(O)3)O)O)Oc(c21)cc(cc(O)1)O	Metabolomics	Epigallocatechin 3-O-p-coumarate
FL63AGNS0016	c(c4)(O)c(cc(c4)C(=O)OC(C1)C(c(c3)cc(O)c(O)c(O)3)Oc(c2)c1c(O)cc(O)2)OC	Metabolomics	Epigallocatechin 3-O-vanillate
FL63AGNS0010	c(c(O)1)c(O2)c(CC(OC(c(c5)cc(c(c5O)O)O)=O)C2c(c3)cc(OC(c(c4)cc(c(c4O)O)O)=O)c(O)c3O)c(O)c1	Metabolomics	Epigallocatechin 3,3',-di-O-gallate
FL63AGNS0011	c(C(C4OC(c(c5)cc(c(c5O)O)O)=O)Oc(c3)c(C4)c(cc(O)3)O)(c1)cc(O)c(OC(=O)c(c2)cc(c(c2O)O)O)c1O	Metabolomics	Epigallocatechin 3,4',-di-O-gallate
FL63AGNS0009	C(c32)C(C(c(c5)cc(c(c5O)O)O)Oc(cc(cc3OC(c(c4)cc(c(c4O)O)O)=O)O)2)OC(c(c1)cc(c(c1O)O)O)=O	Metabolomics	Epigallocatechin 3,5,-di-O-gallate
FL63BINS0001	O([C@H](C4)[C@H](Oc(c34)cc(cc(OC)3)O)c(c2)cc(c(O)c(OC)2)OC)C(=O)c(c1)cc(c(c1O)O)O	Metabolomics	Epigallocatechin 5,3',5'-trimethyl ether 3-O-gallate
FL63AGNS0012	O=C(Oc(c2)cc(OC(=O)c(c5)cc(c(c(O)5)O)O)c(C4)c(OC(C(O)4)c(c3)cc(c(c(O)3)O)O)2)c(c1)cc(c(c1O)O)O	Metabolomics	Epigallocatechin 5,7,-di-O-gallate
FL63AGNS0007	Oc(c(O)4)cc(cc(O)4)C(=O)Oc(c1)cc(O2)c(CC(O)C2c(c3)cc(O)c(c3O)O)c(O)1	Metabolomics	Epigallocatechin 7-O-gallate
FL3FACNI0004	C(=C(C)C)Cc(c1)c(c(O)cc1C(=C3)Oc(c(C(=O)3)2)c(c(O)cc2O)CC=C(C)C)O	Metabolomics	Epimedokoreanin B
FL6D3CNS0002	Oc(c3)c(O)cc(c3)C(O1)C(O)C(O)c(c2)c1c(O)c(O)c2	Metabolomics	Epimesquitol-4alpha-ol
FL6D3CNS0006	CCOC(C(O)2)c(c1)c(OC(c(c3)cc(O)c(O)c3)2)c(O)c(O)c1	Metabolomics	Epimesquitol-4alpha-ol 4-ethyl ether
FL6D3ANS0002	Oc(c3)ccc(c3)C(O1)C(O)C(O)c(c2)c1c(O)c(O)c2	Metabolomics	Epioritin-4alpha-ol
FL4DCCNS0002	COc(c3)cc(O1)c(c(O)3)C(=O)[C@@H](O)[C@H]1c(c2)cc(O)c(O)c2	Metabolomics	Epipadmatin
FL2FACGS0008	O(C1C)C(OCC(O2)C(O)C(C(O)C(Oc(c3)cc(O)c(C(=O)5)c3OC(C5)c(c4)cc(c(O)c4)O)2)O)C(C(O)C(O)1)O	Metabolomics	Eriocitrin, Eriodictioside, Eriodictyol 7-O-rutinoside
FL2FACGS0005	c(c1)c(C(C4)Oc(c3C(=O)4)cc(cc(O)3)OC(O2)C(O)C(O)C(O)C(C)2)cc(c(O)1)O	Metabolomics	Eriodictin
FL2FBCGS0001	C(c12)(=O)CC(c(c5)cc(c(c5)O)O)Oc(cc(OC(C(O)3)OCC(OC(C4O)OCC(C4O)O)C3O)cc(OC)2)1	Metabolomics	Eriodictyol 5-methyl ether 7-O-xylosyl- (1->4) -arabinoside
FL2FACGS0003	[C@@H]([C@@H]1Oc(c4)c(C(=O)3)c(cc(O)4)OC(C3)c(c2)cc(c(O)c2)O)(O)[C@@H](O)[C@@H](O)C(O1)CO	Metabolomics	Eriodictyol 5-O-glucoside
FL2FACGS0002	C(=O)(C3)c(c2OC3c(c4)cc(c(O)c4)O)c(cc(O)c2)OC(O1)C(O)C(O)C(O)C(C)1	Metabolomics	Eriodictyol 5-O-rhamnoside
FL2FACGS0010	C(C(Oc(c4)cc(c(c4O)3)OC(CC(=O)3)c(c2)cc(c(O)c2)O)1)(O)C(O)C(C(C(O)=O)O1)O	Metabolomics	Eriodictyol 7-glucuronide
FL2FACGS0004	c(c1)c(C(C4)Oc(c3C(=O)4)cc(cc(O)3)O[C@H](O2)[C@@H](O)[C@@H](O)[C@@H](O)C2CO)cc(c(O)1)O	Metabolomics	Eriodictyol 7-O-glucoside
FL2FACNS0001	Oc(c3)cc(O1)c(c(O)3)C(=O)CC([H])1c(c2)cc(O)c(O)c2	Metabolomics	Eriodictyol, Huazhongilexone, 3',4',5,7-Tetrahydroxyflavanone
FL2F18NC0001	O(c51)C(C=Cc(cc(c(c5CC=C(C)C)2)C(=O)CC(c(c3O)c(O)c(c(c4)c(O)cc(O)c4)cc3O)O2)1)(C)C	Metabolomics	Eriosemaone C
FLIG1LNI0005	c(O)(c4)c(O)c(c(c43)oc(c32)Oc(c1C(=O)2)c(c(O)cc1O)CC=C(C)C)CC=C(C)C	Metabolomics	Euchretin B
FLIG1LNI0007	O(c31)c(c4CC=C(C)C)c(c(c(c(O)4)CC=C(C)C)O)C(=O)c(c(c2)c(o3)c(c(O)c2O)CC=C(C)C)1	Metabolomics	Euchretin C
FL5FECGS0021	C(=C(c(c4)cc(c(O)c4)O)3)(C(=O)c(c2O)c(O3)cc(c2OC)OC)O[C@@H](O1)[C@@H](O)[C@@H]([C@H](O)C(C)1)O	Metabolomics	Eupatolin
FL5FECGS0020	c(c(C(=C(OC(O4)C(C(O)(CO)C4)O)3)Oc(c2C3=O)cc(c(c2O)OC)OC)1)cc(c(c1)O)O	Metabolomics	Eupatolitin 3-apioside
FL5FECGA0004	O(C(=C(c(c4)cc(c(O)c4)O)3)C(=O)c(c2O)c(O3)cc(c2OC)OC)[C@H](O1)C(O)C([C@H]([C@@H](CO)1)O)O	Metabolomics	Eupatolitin 3-galactoside
FL5FECNSS005	COc(c3)c(OC)c(O)c(c32)C(=O)C(OS(O)(=O)=O)=C(O2)c(c1)cc(O)c(O)c1	Metabolomics	Eupatolitin 3-O-sulfate
FL5FECNS0013	COc(c1)c(OC)c(O)c(C(=O)2)c1OC(c(c3)cc(O)c(O)c3)=C(O)2	Metabolomics	Eupatolitin, 3,3',4',5-tetrahydroxy-6,7-dimethoxyflavone
FL5FACGS0108	c(c25)(cc(O)cc5O)OC(=C(OC(O4)C(C(C(C(CO)4)O)OC(C3O)OC(C(C(O)3)O)COC(C)=O)O)C2=O)c(c1)ccc(c1O)O	Metabolomics	Euphorbianin, Quercetin 3- (6"-acetylglucosyl) - (1->3) -galactoside
FL5FCGNS0001	COc(c3)cc(O1)c(c(O)3)C(=O)C(O)=C1c(c2)cc(O)c(O)c(O)2	Metabolomics	Europetin
FL5FCGGA0001	OC(C4O)[C@@H](O[C@H](CO)[C@@H]4O)OC(C(=O)3)=C(Oc(c32)cc(cc2O)OC)c(c1)cc(O)c(O)c(O)1	Metabolomics	Europetin 3-galactoside
FL5FCGGS0001	OC(C1OC(C(=O)4)=C(Oc(c43)cc(cc3O)OC)c(c2)cc(O)c(O)c(O)2)C(C(O)C(C)O1)O	Metabolomics	Europetin 3-rhamnoside
FL7ABHNS0001	COc(c1)c(O)c(O)cc1c([o+1]2)c(O)cc(c(OC)3)c(cc(O)c3)2	Metabolomics	Europinidin
FL7ABHGA0001	[C@@H](Oc(c3)c([o+1]c(c4)c(c(cc4O)OC)3)c(c2)cc(OC)c(O)c(O)2)(C(O)1)O[C@H](CO)[C@@H](C1O)O	Metabolomics	Europinidin 3-galactoside
FL3F1GGS0002	c(C(=C4)Oc(c3C(=O)4)cc(cc3)O[C@H](O2)[C@@H](O)[C@@H](O)[C@@H](O)C2CO)(c1)cc(O)c(O)c(O)1	Metabolomics	evolvuside B
FL5FACGA0041	c(c6O)c(c5c(O)c6)OC(=C(C5=O)OC(C(O)4)OC(C(O)C4O)COC(C(O)2)OC(C(C2OC(O3)C(C(C(C3CO)O)O)O)OC(C)=O)C)c(c1)ccc(O)c1O	Metabolomics	Faratroside
FL5FPTNS0004	Oc(c4)cc(O1)c(c4)C(=O)C(O2)=C1c(c3)c(cc(O)c(O)3)C(O)2	Metabolomics	Fasciculiferin
FL3FA9NCN001	c(c(O)2)(C(=O)4)c(OC(=C4)c(c3)cccc3)c(c(O)c2)C(C1)(N(CC1)C)[H]	Metabolomics	Ficine
FL5F1CGL0001	C([C@@H]1OC(C2=O)=C(c(c4)cc(c(O)c4)O)Oc(c3)c(ccc(O)3)2)(O)C(O)[C@@H](O)[C@H](O1)CO	Metabolomics	Fisetin 3-glucoside
FL5F1CNS0002	COC(C(=O)2)=C(Oc(c3)c(ccc(O)3)2)c(c1)cc(O)c(O)c1	Metabolomics	Fisetin 3-methyl ether
FL5F1CGL0002	OC(C1Oc(c5)ccc(c35)C(=O)C(=C(c(c4)ccc(O)c4O)O3)OC(O2)C(O)C(O)C(C2CO)O)C(O)C(O)C(O1)CO	Metabolomics	Fisetin 3,7-diglucoside
FL5F1CGS0001	c(c4)(cc(c(O)c4)O)C(=C3O)Oc(c(C3=O)2)cc(cc2)OC(O1)C(O)C(O)C(O)C1CO	Metabolomics	Fisetin 7-glucoside
FL5F1CGS0003	O(C1C)C(OCC(O2)C(O)C(O)C(O)C2Oc(c3)ccc(C(=O)4)c3OC(c(c5)ccc(c5O)O)=C4O)C(C(O)C(O)1)O	Metabolomics	Fisetin 7-rutinoside
CHEMBL31574	O=c1c(O)c(-c2ccc(O)c(O)c2)oc2cc(O)ccc12	CHEMBL	FISETIN, NSC-407010
FL6D1CNS0001	Oc(c3)cc(O1)c(c3)C([H])(O)C([H])(O)C([H])1c(c2)cc(O)c(O)c2	Metabolomics	Fisetinidol-4beta-ol
CHEMBL300814	O=c1cc(-c2ccccc2)oc2cc(O)c(O)cc12	CHEMBL	FLAVANONE, 6,7-Dihydroxy Flavone, 6,7-Dihydroxyflavone
FL4DACGS0026	O(C1C)C(OCC(O2)C(O)C(C(C(Oc(c3)cc(O)c(C4=O)c3OC(c(c5)ccc(c5O)O)C4O)2)O)O)C(C(O)C(O)1)O	Metabolomics	Flavoplatycoside
FL1C98NI0001	Oc(c1)c(C=CC(=O)c(c2)c(O)c(c(c2)CC=C(C)CCC=C(C)C)O)ccc1	Metabolomics	Flemiwallichin E
FL2FFANI0001	C(=O)(C2)c(c1OC(c(c3)cc(c(O)c3)CC=C(C)C)2)c(cc(c(O)1)O)O	Metabolomics	Flowerone
FL4D1CGS0001	C(C1OC(C2=O)C(c(c4)cc(c(O)c4)O)Oc(c3)c(ccc(O)3)2)(O)C(O)C(O)C(O1)CO	Metabolomics	Fustin 3-glucoside
FL4D1CGS0003	C([C@@H](O1)[C@@H](C(O)C([C@@H]1OC(C(c(c5)ccc(O)c5O)4)C(=O)c(c(O4)2)ccc(O[C@H](O3)[C@@H](O)[C@@H](O)[C@@H](O)C3CO)c2)O)O)O	Metabolomics	Fustin 3,7-diglucoside
FL4D1CNS0004	COc(c3)cc(O1)c(c3)C(=O)C(OC)C1c(c2)cc(O)c(O)c2	Metabolomics	Fustin 3,7-dimethyl ether
FL4D1CGS0002	C(O1)(Oc(c4)cc(c2c4)OC(c(c3)cc(c(O)c3)O)C(C2=O)O)C(O)C(O)C(O)C(C)1	Metabolomics	Fustin 7-rhamnoside
FL63AGNS0008	Oc(c(O)4)cc(cc(O)4)C(Oc(c1)c(O)c(O)cc(C(C(O)3)Oc(c2C3)cc(cc2O)O)1)=O	Metabolomics	Gallocatechin 3'-O-gallate
FL63AGNS0013	C(c(c5)cc(c(O)c5O)O)(Oc(c4)cc(c(c(O)4)3)OC(C(C3)O)c(c2)cc(c(O)c2O)OC(c(c1)cc(c(c1O)O)O)=O)=O	Metabolomics	Gallocatechin 7,3'-di-O-gallate
FL63AGNS0014	C(c(c5)cc(c(O)c5O)O)(Oc(c4)cc(c(c41)CC(O)C(c(c3)cc(O)c(c3O)OC(c(c2)cc(c(c2O)O)O)=O)O1)O)=O	Metabolomics	Gallocatechin 7,4'-di-O-gallate
FL3FACGS0002	[C@@H]([C@@H]1Oc(c4)c(C(=O)3)c(cc(O)4)OC(=C3)c(c2)cc(c(O)c2)O)(O)[C@@H](O)[C@@H](O)C(O1)CO	Metabolomics	Galuteolin, Luteolin 5-glucoside
FL2FACNI0008	C(=C(C)C)Cc(c1)c(c(O)cc1C(C3)Oc(c(C(=O)3)2)c(c(O)cc2O)CC=C(C)C)O	Metabolomics	Gancaonin E
FLIAACNI0004	c(c3)(O)c(C1=O)c(c(CC=C(C)C)c3O)OC=C(c(c2)cc(c(O)c2)O)1	Metabolomics	Gancaonin L
FL5FACNI0001	C(c(c3O)c(O)cc(c31)OC(c(c2)cc(c(O)c2)O)=C(C1=O)O)C=C(C)C	Metabolomics	Gancaonin P
FL7AACGL0051	C(COC(C=Cc(c6)ccc(c(O)6)O)=O)(C(O)1)OC(Oc(c2)c(c4)c([o+1]c(c(OC(O5)C(C(O)C(C(CO)5)O)O)4)c(c3)ccc(O)c(O)3)cc2O)C(O)C(O)1	Metabolomics	Gentiocyanin A, Cyanidin 3-glucoside-5- (6-caffeoylglucoside)
FL7AACGL0081	Oc(c1)c(O)ccc(C=CC(OCC(O2)C(C(O)C(O)C2Oc(c3)c(ccc(c([o+1]4)c(OC(C(O)8)OC(CO)C(O)C(O)8)cc(c(OC(C6O)OC(COC(C=Cc(c7)ccc(O)c7O)=O)C(C6O)O)5)c4cc(c5)O)3)O)O)=O)1	Metabolomics	Gentiocyanin B, Cyanidin 3-glucoside-5,3'-di- (caffeoylglucoside)
FL7AAGGL0001	c(c(O)1)(O)c(OC(C7O)OC(COC(C=Cc(c8)cc(O)c(O)c8)=O)C(C7O)O)cc(c([o+1]3)c(cc(c4OC(O5)C(C(C(C5COC(C=Cc(c6)ccc(O)c(O)6)=O)O)O)O)c3cc(c4)O)OC(C2O)OC(C(C2O)O)CO)c1	Metabolomics	Gentiodelphin, Delphinidin 3-glucoside-5,3'-di- (6-caffeoylglucoside)
FL4DACNC0003	Oc(c1)c(O)ccc1C(C(O)2)Oc(c(Cc(c5)ccc(c5)O)4)c(c(c(c4O)Cc(c3)ccc(c3)O)O)C2=O	Metabolomics	Gericudranin A
FL4DACNC0002	C(C3O)(=O)c(c(O)2)c(OC3c(c4)ccc(c4O)O)c(c(c2)O)Cc(c1)ccc(c1)O	Metabolomics	Gericudranin B
FL4DACNC0001	c(c4)c(ccc4O)Cc(c1O)c(cc(O2)c1C(C(O)C(c(c3)ccc(c3O)O)2)=O)O	Metabolomics	Gericudranin C
FLIABCNI0001	COc(c3)c(c(cc(O)3)1)C(C(c(c2)cc(c(O)c(O)2)CC=C(C)C)=CO1)=O	Metabolomics	Glisoflavone
FL63AGGC0001	Oc(c1)c(O)c(O)cc(C(=O)OC(C(c(c(O)8)c(O)cc(O)c8)2)C(c(c7)cc(c(c7O)O)O)Oc(c3)c2c(O)cc(OC(C5OC(c(c6)cc(c(O)c6O)O)=O)OC(C(O)C5O)COC(c(c4)cc(c(c4O)O)O)=O)3)1	Metabolomics	Glochiin C1
FL5FFCNS0001	Oc(c3)c(O)cc(c3)C(O1)=C(O)C(=O)c(c(O)2)c1c(O)c(O)c2	Metabolomics	Gossypetin
FL5FFCGA0001	c(c42)(c(O)c(O)cc4O)OC(=C(OC(C(O)3)OC(CO)C(O)C3O)C2=O)c(c1)cc(c(O)c1)O	Metabolomics	Gossypetin 3-galactoside
FL5FFCGS0002	C(C(C(O)=O)1)(O)C(C(C(OC(=C3c(c4)cc(c(O)c4)O)C(c(c2O3)c(cc(c2O)O)O)=O)O1)O)O	Metabolomics	Gossypetin 3-glucuronide
FL5FFCGS0007	O(C1OC(C(=O)3)=C(Oc(c(OC(C5O)OC(C(C(O)5)O)CO)4)c(c(O)cc4O)3)c(c2)ccc(c2O)O)C(C(C(C1O)O)O)C(O)=O	Metabolomics	Gossypetin 3-glucuronide-8-glucoside
FL5FFCNS0002	COC(C(=O)2)=C(Oc(c(O)3)c(c(O)cc(O)3)2)c(c1)cc(O)c(O)c1	Metabolomics	Gossypetin 3-methyl ether
FL5FFCNSS001	Oc(c3)c(O)cc(c3)C(O1)=C(OS(O)(=O)=O)C(=O)c(c(O)2)c1c(O)c(O)c2	Metabolomics	Gossypetin 3-O-sulfate
FL5FFCGL0002	C(OC(O5)C(C(O)C(O)C5C)O)C(O1)C(C(O)C(O)C1OC(=C2c(c4)ccc(c(O)4)O)C(=O)c(c(O)3)c(c(c(c3)O)O)O2)O	Metabolomics	Gossypetin 3-rutinoside
FL5FFCGL0003	OC(C(CO)1)C(O)C(O)C(OC(C6O)C(OC(C6O)CO)OC(C(=O)4)=C(c(c5)ccc(c(O)5)O)Oc(c24)c(OC(O3)C(C(C(O)C3CO)O)O)c(cc(O)2)O)O1	Metabolomics	Gossypetin 3-sophoroside-8-glucoside
FL5FFCNS0008	COc(c(O)3)cc(cc3)C(O1)=C(OC)C(=O)c(c(O)2)c1c(O)c(O)c2	Metabolomics	Gossypetin 3,3'-dimethyl ether
FL5FFCNS0009	COc(c3)c(O)cc(c3)C(O1)=C(OC)C(=O)c(c(O)2)c1c(O)c(O)c2	Metabolomics	Gossypetin 3,4'-dimethyl ether
FL5FFCNS0006	COc(c3)c(O)c(O1)c(c(O)3)C(=O)C(OC)=C1c(c2)cc(O)c(O)c2	Metabolomics	Gossypetin 3,7-dimethyl ether, 5,8,3',4',-Tetrahydroxy-3,7-dimethoxyflavone
FL5FFCGS0025	c(c1O)(c(O3)c(C(=O)C(OC)=C3c(c4)ccc(c4O)O)c(OC(C(O)2)OC(CO)C(C2O)O)c1)OC	Metabolomics	Gossypetin 3,8-dimethyl ether 5-glucoside
FL5FFCNS0007	COc(c(O)3)c(O1)c(c(O)c3)C(=O)C(OC)=C1c(c2)cc(O)c(O)c2	Metabolomics	Gossypetin 3,8-dimethyl ether, 5,7,3',4'-Tetrahydroxy-3,8-dimethoxyflavone
FL5FFCGS0003	[C@@H]([C@@H]1Oc(c4O)cc(c(c34)C(C(O)=C(O3)c(c2)cc(c(O)c2)O)=O)O)(O)[C@@H](O)[C@@H](O)C(O1)CO	Metabolomics	Gossypetin 7-glucoside
FL5FFCGS0008	C(C4O)(C)OC(C(C4OC(O5)C(O)C(O)C(O)C5CO)O)Oc(c(O)1)cc(c(C(=O)2)c1OC(c(c3)ccc(c(O)3)O)=C(O)2)O	Metabolomics	Gossypetin 7-glucosyl- (1->3) -rhamnoside
FL5FFCNS0026	c(c21)(O)cc(c(c(OC(c(c3)cc(O)c(O)c3)=C(C2=O)O)1)OC(C)=O)OC	Metabolomics	Gossypetin 7-methyl ether 8-acetate
FL5FFCGS0004	c(c23)(OC(c(c4)cc(c(O)c4)O)=C(C3=O)O)c(c(cc2O)OC(O1)C(O)C(O)C(O)C(C)1)O	Metabolomics	Gossypetin 7-rhamnoside
FL5FFCGS0009	c(c5)(ccc(c(O)5)O)C(=C(O)1)Oc(c2OC(C(O)4)OC(CO)C(O)C(O)4)c(c(O)cc2OC(C3O)OC(C)C(C(O)3)O)C(=O)1	Metabolomics	Gossypetin 7-rhamnoside-8-glucoside
FL5FFCGL0009	O(C(C(=O)2)=C(c(c4)cc(c(O)c4)O)Oc(c3OC)c(c(O)cc3OC)2)[C@H](O1)C(O)C([C@H]([C@@H](CO)1)O)O	Metabolomics	Gossypetin 7,8-dimethyl ether 3-glucoside
FL5FFCGSS001	c(O)(c4)c(c(c(c4O)3)OC(=C(OS(O)(=O)=O)C3=O)c(c2)cc(c(O)c2)O)OC(C(O)1)OC(CO)C(O)C1O	Metabolomics	Gossypetin 8-glucoside-3-sulfate
FL5FFCGS0006	C(C(C(O)=O)4)(O)C(C(C(O4)Oc(c(O)3)c(c(c(c3)O)1)OC(c(c2)cc(c(O)c2)O)=C(C1=O)O)O)O	Metabolomics	Gossypetin 8-glucuronide
FL5FFCGSS002	C(C(C(O)=O)4)(O)C(C(C(O4)Oc(c(O)3)c(c(c(c3)O)2)OC(=C(OS(O)(=O)=O)C2=O)c(c1)cc(c(O)c1)O)O)O	Metabolomics	Gossypetin 8-glucuronide-3-sulfate
FL5FFCGS0024	O(C(OC(C2OC(C(=O)4)=C(Oc(c5OC)c4c(O)cc5O)c(c3)ccc(c3O)O)C(O)C(C(C)O2)O)1)CC(C(O)C1O)O	Metabolomics	Gossypetin 8-methyl ether 3-xylosyl- (1->2) -rhamnoside
FL5FFCGS0001	c(O)(c4)c(c(c(c4O)2)OC(c(c3)cc(c(O)c3)O)=C(C2=O)O)OC(O1)C(O)C(O)C(O)C(C)1	Metabolomics	Gossypetin 8-rhamnoside
FL5FFCGS0005	c(O)(c4)c(c(c(c4O)2)OC(c(c3)cc(c(O)c3)O)=C(C2=O)O)O[C@@H]([C@@H](O)1)OC(CO)[C@H](O)[C@@H]1O	Metabolomics	Gossypin, Gossypetin 8-glucoside
FL5FACGS0002	C(C(=O)2)(OC(O4)C(O)C(C(O)C4)O)=C(Oc(c3)c2c(cc(O)3)O)c(c1)cc(c(O)c1)O	Metabolomics	Guaijaverin
FLNB3CNS0001	Oc(c4)c(O)cc(c41)C([H])(c32)C(O)(COc(c(O)c(O)cc3)2)C1	Metabolomics	Haematoxylin
FL1CECNS0003	c(c1C(=O)C=Cc(c2)cc(O)c(O)c2)(O)cc(c(c1OC)OC)OC	Metabolomics	Hamilcone
FL5FFCNS0005	COc(c(O)3)cc(cc3)C(O1)=C(O)C(=O)c(c(O)2)c1c(O)c(O)c2	Metabolomics	Haplogenin
FL5FFCGL0008	C(C1O)(O)C(C(OC(C5=O)=C(Oc(c54)c(O)c(O)cc4O)c(c3)ccc(O)c(OC)3)OC1COC(O2)C(C(C(O)C(C)2)O)O)O	Metabolomics	Haplogenin 3-rutinoside
FL5FACGL0059	C(c(c5)ccc(O)c5)=CC(OCC(C4O)OC(C(C4O)O)OC(C3=O)=C(Oc(c32)cc(cc2O)O)c(c1)ccc(c(O)1)O)=O	Metabolomics	Helichrysoside
FL5FACGS0085	Oc(c31)cc(O)cc1OC(=C(OC(C(OC(C6O)OC(COC(O7)C(O)C(O)C(C7)O)C(O)C6O)4)OC(C(OC(C5O)OCC(C(O)5)O)C(O)4)C)C(=O)3)c(c2)cc(c(c2)O)O	Metabolomics	Helieianeoside C, Quercetin 3-xylosyl- (1->4) - [ xylosyl- (1->6) -glucosyl- (1->2) -rhamnoside ]
FL1AFANS0001	Oc(c3)ccc(c3)C=c(o1)c(=O)c(c(O)2)c1c(O)c(O)c2	Metabolomics	Helmon
FL5FFANS0001	Oc(c3)ccc(c3)C(O1)=C(O)C(=O)c(c(O)2)c1c(O)c(O)c2	Metabolomics	Herbacetin
FL5FFAGS0025	c(c42)(c(O)c(O)cc4O)OC(=C(OC(O3)C(C(C3(C(O)CO)[H])O)O)C2=O)c(c1)ccc(O)c1	Metabolomics	Herbacetin 3-beta-D-glucofuranoside
FL5FFAGL0001	c(c42)(c(O)c(O)cc4O)OC(=C(O[C@@H](C(O)3)O[C@H](CO)[C@H](O)C3O)C2=O)c(c1)ccc(O)c1	Metabolomics	Herbacetin 3-glucoside
FL5FFAGS0009	c(c1)(O)c(C2=O)c(OC(c(c3)ccc(OC(O4)C(O)C(O)C(O)C4CO)c3)=C2O)c(O)c(O)1	Metabolomics	Herbacetin 4'-glucoside
FL5FFANS0006	COc(c3)ccc(c3)C(O1)=C(O)C(=O)c(c(O)2)c1c(O)c(O)c2	Metabolomics	Herbacetin 4'-methyl ether
FL3FALNP0018	c(c1O)(C(O2)=C(CC=C(C)C)C(c(c3O)c2c(CC=C(C)C)c(O4)c3C=CC4(C)C)=O)cc(O)c(O)c1	Metabolomics	Heterophyllin
FL5FFGNS0001	Oc(c1)c(O)c(O)cc1C(O2)=C(O)C(=O)c(c(O)3)c2c(O)c(O)c3	Metabolomics	Hibiscetin
FL5FFCGL0014	c(c42)(c(O)c(O)cc4O)OC(=C(O[C@@H](C(O)3)O[C@H](CO)[C@H](O)C3O)C2=O)c(c1)cc(O)c(O)c(O)1	Metabolomics	Hibiscetin 3-glucoside
FL5FFGGS0001	O[C@H]([C@H]1OC(=C(c(c4)cc(O)c(O)c(O)4)3)C(=O)c(c(O3)2)c(O)cc(c2OC)O)[C@@H]([C@H](O)C(C)O1)O	Metabolomics	Hibiscetin 8-methyl ether 3-rhamnoside, 8-Hydroxymyricetin 8-methyl ether 3-rhamnoside
FL5FFGGS0002	O[C@H]([C@H]1OC(=C(c(c4)cc(OC)c(O)c(O)4)3)C(=O)c(c(O3)2)c(O)cc(c2OC)O)[C@@H]([C@H](O)C(C)O1)O	Metabolomics	Hibiscetin 8,3'-dimethyl ether 3-rhamnoside, 8-Hydroxymyricetin 8,5'-dimethyl ether 3-rhamnoside
FL5FACGL0001	O(C(C(=O)3)=C(Oc(c4)c3c(cc(O)4)O)c(c2)cc(c(O)c2)O)[C@@H](C(O)1)O[C@H](CO)[C@H](O)C1O	Metabolomics	Hirsutrin, Isoquercetin, Isoquercitrin, 3-Glucosylquercetin, Quercetin 3-glucoside, Quercetin 3-beta-D-glucoside
FL5FACGS0067	c(c5O)c(cc(c53)OC(c(c4)ccc(O)c4O)=C(C3=O)OC(C1OC(O2)C(C(O)C(O)C(C)2)O)OC(C)C(C1O)O)O	Metabolomics	Horridin (flavone), Quercetin 3-rhamnosyl- (1->2) -rhamnoside
FL4DAHNS0001	COc(c1)c(O)c(O)cc1C(O2)C(O)C(=O)c(c(O)3)c(cc(O)c3)2	Metabolomics	Hovenitin I
FL4DACGS0023	C(C2c(c5)ccc(O)c5O)(OC(O4)C(C(C(O)C4C)OC(O3)C(O)C(O)C(O)C3CO)O)C(c(c1O2)c(O)cc(c1)O)=O	Metabolomics	Huangqioside E
FL7AACGL0030	c(c12)c(O)cc(c1cc(OC(C(O)4)OC(COC(C=Cc(c5)ccc(O)c5)=O)C(C(O)4)O)c(c(c3)cc(O)c(c3)O)[o+1]2)O	Metabolomics	Hyacinthin, Cyanidin 3- (6-O-p-coumarylglucoside)
FL3FFCNS0001	Oc(c3)c(O)cc(c3)C(=C1)Oc(c(O)2)c(c(O)cc(O)2)C(=O)1	Metabolomics	Hypolaetin
FL3FFCNS0003	COc(c(O)3)cc(cc3)C(=C1)Oc(c(O)2)c(c(O)cc(O)2)C(=O)1	Metabolomics	Hypolaetin 3'-methyl ether
FL3FFCGSS003	S(O)(=O)(=O)Oc(c(OC(C(O)4)OC(CO)C(O)C4O)1)cc(c(C(=O)3)c(OC(=C3)c(c2)cc(c(O)c2)O)1)O	Metabolomics	Hypolaetin 7-sulfate-8-glucoside, 8-Hydroxyluteolin 7-sulfate-8-glucoside
FL3FFCGS0022	c(c1)(O)c(C(=O)4)c(OC(=C4)c(c3)cc(c(O)c3)O)c(OC(O2)C(O)C(O)C(O)C(C)2)c1O	Metabolomics	Hypolaetin 8-rhamnoside
FL5F2GNS0001	COc(c(O)3)cc(C(=O)2)c(c3)OC(=C(O)2)c(c1)cc(OC)c(O)c(O)1	Metabolomics	Inucrithmin
FL7AAAGL0058	O(CC(O2)C(O)C(O)C(C(OC(C(Oc(c7)c(c(c8)ccc(c8)O)[o+1]c(c75)cc(O)cc5OC(O6)C(O)C(C(O)C6CO)O)3)C(O)C(C(COC(C=Cc(c4)cc(O)c(c4)O)=O)O3)O)2)O)C(=O)C=Cc(c1)ccc(O)c(O)1	Metabolomics	Ipomoea Red anthocyanin 4, Pelargonidin 3- (2- (6-caffeylglucosyl) -6-caffeylglucoside) -5-glucoside, Pelargonidin 3-O- [ 2-O- (6- (E) -caffeoyl-beta-D-glucopyranosyl) -6-O- (E) -caffeoyl-beta-D-glucopyranoside ] -5-O- (beta-D-glucopyranoside)
FL3FAGCS0001	C(=O)(C=3)c(c2OC(c(c4)cc(O)c(O)c(O)4)3)c(c(c(O)c2)[C@@H]([C@@H](O)1)OC(CO)[C@H](O)[C@@H]1O)O	Metabolomics	Isoaffinetin
FLIAACNI0005	C(O3)=C(C(=O)c(c32)c(O)c(CC=C(C)C)c(c2)O)c(c1)cc(c(c1O)O)CC=C(C)C	Metabolomics	Isoangustone A
FL3FACCS0021	C(C5O)OC(C(C5O)O)c(c3O)c(c(c1c3C(O4)C(C(C(O)C4CO)O)O)C(C=C(c(c2)ccc(O)c2O)O1)=O)O	Metabolomics	Isocarlinoside
FL2FFANS0001	Oc(c3)ccc(c3)C(C1)Oc(c(O)2)c(c(O)cc(O)2)C(=O)1	Metabolomics	Isocarthamidin
FL2F1CGS0003	c(c1)c(C(C4)Oc(c3C(=O)4)cc(cc3)OC(O2)C(O)C(O)C(O)C2CO)cc(c(O)1)O	Metabolomics	Isocoreopsin
FL3FALNS0001	Oc(c3)cc(O1)c(c(O)3)C(=O)C=C1c(c2)c(O)cc(O)c(O)2	Metabolomics	Isoetin
FL3FALGS0005	Oc(c(O)1)cc(OC(O4)C(C(C(OC(C)=O)C4)O)O)c(C(O3)=CC(c(c32)c(O)cc(O)c2)=O)c1	Metabolomics	Isoetin 2'- (4"-acetylxyloside)
FL3FALGS0002	C(O1)(Oc(c2)c(C(=C3)Oc(c4)c(c(cc(O)4)O)C(=O)3)cc(O)c(O)2)C(O)C(C(O)C1)O	Metabolomics	Isoetin 2'-xyloside
FL3FALNS0008	COc(c1)cc(O2)c(C(=O)C=C2c(c3)c(O)cc(O)c(O)3)c(OC)1	Metabolomics	Isoetin 5,7-dimethyl ether
FL3FALGS0001	c(c(O)1)c(c(C(=C4)Oc(c3C(=O)4)cc(cc(O)3)OC(O2)C(O)C(O)C(O)C2CO)cc(O)1)O	Metabolomics	Isoetin 7-glucoside
FL3FALGS0006	c(c4O)c(OC(C5O)OC(CO)C(O)C5O)cc(c41)OC(c(c(OC(C3O)OCC(C3O)OC(C)=O)2)cc(O)c(c2)O)=CC1=O	Metabolomics	Isoetin 7-glucoside-2'- (4"-acetylxyloside)
FL3FALGS0004	c(c(C(=C3)Oc(c4)c(c(cc(OC(C(O)5)OC(CO)C(O)C5O)4)O)C3=O)2)(cc(O)c(O)c2)OC(C(O)1)OCC(O)C1O	Metabolomics	Isoetin 7-glucoside-2'-xyloside
FL3FA9NCN002	c(C(=O)4)(c(OC(=C4)c(c3)cccc3)1)c(c(C(C2)(N(CC2)C)[H])c(O)c1)O	Metabolomics	Isoficine
FL4DACGS0008	O(C(C(=O)3)C(Oc(c4)c3c(cc(O)4)O)c(c2)cc(c(O)c2)O)C(C(O)1)OC(CO)C(O)C1O	Metabolomics	Isoglucodistylin
FL2FACNI0023	CC(C)=CCCC(C)=CCc(c1)c(O)c(O)cc1C(C2)Oc(c3)c(c(O)cc(O)3)C(=O)2	Metabolomics	Isonymphaeol B
FL2F3CNS0001	Oc(c3)c(O)cc(c3)C(C1)Oc(c(O)2)c(ccc(O)2)C(=O)1	Metabolomics	Isookanin
FL2F3CGS0001	c(c1)c(C(C2)Oc(c3O)c(ccc3OC(O4)C(O)C(O)C(O)C4CO)C(=O)2)cc(c(O)1)O	Metabolomics	Isookaninglucoside, Isookanin-7-O-glucoside
FL2F3CGS0002	c(c1)c(C(C2)Oc(c3O)c(ccc3OC(O4)C(O)C(O)C(O)C(C)4)C(=O)2)cc(c(O)1)O	Metabolomics	Isookaninrhamnoside
FL3FACCS0035	O=C(C=Cc(c5)ccc(c5)O)O[C@H]([C@@H]1c(c4O)c(c(c(c4)3)C(=O)C=C(O3)c(c2)cc(O)c(O)c2)O)[C@H]([C@H](C(O1)CO)O)O	Metabolomics	Isoorientin 2"-O- (E) -p-coumarate
FL3FACCS0031	C([C@@H]([C@H]1O)O[C@H](O[C@@H]([C@H]2O)[C@H](c(c3O)c(cc(O4)c(C(C=C(c(c5)ccc(c5O)O)4)=O)3)O)OC([C@@H]2O)CO)C(O)C(O)1)O	Metabolomics	Isoorientin 2"-O-alpha-D-mannoside
FL3FACCS0050	c(c1)c(c(cc1C(=C5)Oc(c2)c(C5=O)c(c(C(O3)C(OC(C(O)4)OCC4(O)CO)C(C(O)C(CO)3)O)c2O)O)O)O	Metabolomics	Isoorientin 2"-O-apiofuranoside
FL3FACCS0017	C(O)C(C(O)5)OC(C(O)5)OC(C1O)C(c(c2O)c(cc(O3)c(C(C=C(c(c4)ccc(c4O)O)3)=O)2)O)OC(C1O)CO	Metabolomics	Isoorientin 2"-O-beta-L-arabinofuranoside
FL3FACCS0056	c(c5O)(ccc(c5)C(O1)=CC(=O)c(c(O)2)c1cc(O)c(C(O3)C(OC(c(c4)cc(O)c(O)c4O)=O)C(O)C(C(CO)3)O)2)O	Metabolomics	Isoorientin 2"-O-gallate
FL3FACCS0027	c(c1)c(c(cc1C(=C5)Oc(c4)c(C5=O)c(c(c4O)C(C(OC(C(O)3)OC(C)C(C(O)3)O)2)OC(C(O)C2O)CO)O)O)O	Metabolomics	Isoorientin 2"-O-rhamnoside
FL3FACCS0016	c(c3O)(c(cc(O4)c(C(C=C(c(c5)ccc(c5O)O)4)=O)3)O)C(C1OC(O2)C(C(O)C(O)C2)O)OC(CO)C(O)C1O	Metabolomics	Isoorientin 2"-O-xyloside
FL3FACCS0034	c(c5O)(ccc(c5)C(O1)=CC(=O)c(c2O)c1cc(c2[C@@H]([C@H]3OC(c(c4)ccc(c4)O)=O)OC([C@H](O)[C@@H]3O)CO)O)O	Metabolomics	Isoorientin 2"-p-hydroxybenzoate
FL3FACCS0012	C(O1)(c(c2O)c(O)c(C(=O)3)c(OC(c(c4)cc(c(c4)O)O)=C3)c2)C(C(C(C1COC(C)=O)O)O)OC(C)=O	Metabolomics	Isoorientin 2",6"-diacetate, 2",6"-Di-O-acetylisoorientin
FL3FACDS0017	OC(C(CO)6)C(O)C(C(O6)Oc(c1)c(cc(C(=C2)Oc(c5)c(c(O)c(c5O)C(C(OC(C=Cc(c4)ccc(O)c(O)4)=O)3)OC(C(C(O)3)O)CO)C2=O)c1)O)O	Metabolomics	Isoorientin 4'-O-glucoside-2"-O- (E) -caffeate
FL3FACCS0057	C(C(=O)3)=C(c(c4)ccc(c4O)O)Oc(c31)cc(c(C(C(O)2)OC(COC(C)=O)C(C(O)2)O)c(O)1)O	Metabolomics	Isoorientin 6"-O-acetate
FL3FACCS0015	c(c1)(O)c(cc(C(O2)=CC(=O)c(c(O)3)c(cc(O)c3C(C5O)OC(C(C5O)O)OC(O4)C(O)C(O)C(O)C4)2)c1)O	Metabolomics	Isoorientin 6"-O-alpha-L-arabinoside
FL3FACCS0058	c(c5)c(cc(O)c(O)5)C(=C4)Oc(c3)c(C(=O)4)c(c(c3O)C(C1O)OC(COC(=O)C=Cc(c2)ccc(O)c2O)C(C1O)O)O	Metabolomics	Isoorientin 6"-O-caffeate
FL3FACCS0030	O(C=1c(c5)ccc(c5O)O)c(c2)c(c(c(C(O3)C(C(O)C(O)C(COC(C4O)OC(C(C(O)4)O)CO)3)O)c2O)O)C(C1)=O	Metabolomics	Isoorientin 6"-O-glucoside
FL3FACCS0028	O(C=1c(c5)ccc(c5O)O)c(c2)c(c(c(C(O3)C(C(O)C(O)C(COC(O4)C(C(O)C(O)C4C)O)3)O)c2O)O)C(C1)=O	Metabolomics	Isoorientin 6"-O-rhamnoside
FL3FACDS0026	COc(c(O)6)cc(cc6)C=CC(OCC(C(O)1)OC(Oc(c3)c(c(c(C(=O)4)c(OC(c(c5)ccc(O)c(O)5)=C4)3)O)C(O2)C(O)C(O)C(C2CO)O)C(O)C(O)1)=O	Metabolomics	Isoorientin 7-O- (6"'-O- (E) -feruloyl) glucoside
FL3FACDS0022	O(C5)C(C(C5(O)CO)O)Oc(c(C(C(O)4)OC(C(O)C(O)4)CO)3)cc(c2c3O)OC(=CC2=O)c(c1)ccc(O)c1O	Metabolomics	Isoorientin 7-O-apiofuranoside
FL3FACDS0008	C(c(c5O)c(cc(c45)OC(=CC4=O)c(c3)ccc(O)c3O)OC(C2O)OC(C(O)C2O)CO)(C(O)1)OC(C(O)C(O)1)CO	Metabolomics	Isoorientin 7-O-galactoside
FL3FACDS0025	C(C5C)(O)C(O)C(O)C(O5)Oc(c2)c(c(c(C(=O)4)c2OC(=C4)c(c3)ccc(O)c3O)O)C(C(O)1)OC(C(O)C(O)1)CO	Metabolomics	Isoorientin 7-O-rhamnoside
FL3FACCSS002	C(C1O)(O)C(O)C(CO)OC1c(c(OS(O)(=O)=O)4)c(c(C(=O)3)c(c4)OC(=C3)c(c2)cc(c(O)c2)O)O	Metabolomics	Isoorientin 7-O-sulfate
FL3FACDS0001	O(c(c5)c(c(O)c(c54)C(=O)C=C(O4)c(c3)ccc(O)c3O)C(C(O)2)OC(C(O)C(O)2)CO)C(C(O)1)OCC(O)C1O	Metabolomics	Isoorientin 7-O-xyloside
FL63ACNN0001	C(c(c6)ccc(c6O)O)CC([H])(O)CC(OC(C4c(c5)cc(c(c5)O)O)Cc(c1O4)c(O3)c(C(CC3=O)c(c2)ccc(O)c(O)2)c(O)c1)=O	Metabolomics	Isophylloflavanine
FL5FE9NM0001	c(c3)ccc(c3)C(O1)=C(O)C(=O)c(c(O)2)c1c(C)c(O)c(O)2	Metabolomics	Isoplatanin
FL5FADGL0037	[C@@H](OC(=C4c(c5)cc(OC)c(O)c5)C(=O)c(c(O4)3)c(cc(O)c3)O)(C2O)O[C@@H]([C@H](O)C2O)COC(=O)c(c1)cc(O)c(c(O)1)O	Metabolomics	Isorhamnetin 3- (6"-galloylglucoside)
FL3FFANS0001	Oc(c3)ccc(c3)C(=C1)Oc(c(O)2)c(c(O)cc(O)2)C(=O)1	Metabolomics	Isoscutellarein, 8-Hydroxyapigenin, 4',5,7,8-Tetrahydroxyflavone
FL3FCCCS0002	O[C@@H]([C@H]1O)[C@H](O)[C@H](c(c42)c(cc(O)c(C(=O)C=C(O4)c(c3)ccc(c3O)O)2)OC)OC1CO	Metabolomics	Isoswertiajaponin
FL3FAADS0043	Oc(c3C(C(O)6)OC(C(C(O)6)O)CO)c(c2cc(OC(O4)C(O)C(O)C(O)C4COC(C=Cc(c5)ccc(c(O)5)O)=O)3)C(C=C(O2)c(c1)ccc(O)c1)=O	Metabolomics	Isovitexin 7-O- (6"'-caffeoyl) -beta-D-glucopyranoside
FL5FAAGL0089	C(C(O)1)(O)C(OC(OC(=C(c(c6)ccc(O)c6)5)C(=O)c(c4O5)c(cc(c4)OC(O3)C(C(C(C3C)O)O)O)O)C1OC(C=Cc(c2)ccc(c2O)O)=O)CO	Metabolomics	Kaempferol 3- (2"-caffeylglucoside) -7-rhamnoside
FL5FAAGL0098	c(c(C=CC(=O)OC(C2OC(=C6c(c7)ccc(c7)O)C(c(c(O6)4)c(O)cc(OC(C(O)5)OC(C)C(C(O)5)O)c4)=O)C(OC(O3)C(O)C(C(C(CO)3)O)O)C(C(CO)O2)O)1)cc(O)c(c1)O	Metabolomics	Kaempferol 3- (2"-caffeyllaminaribioside) -7-rhamnoside
FL5FAAGS0045	O(C(C(O)2)C(OC(C(=O)3)=C(c(c5)ccc(c5)O)Oc(c4)c3c(O)cc(O)4)OCC2O)C(c(c1)cc(O)c(O)c(O)1)=O	Metabolomics	Kaempferol 3- (2"-galloyl-alpha-L-arabinopyranoside)
FL5FAAGL0064	C(=C2c(c5)ccc(c5)O)(O[C@@H](O3)[C@H](OC(=O)c(c4)cc(O)c(O)c4O)[C@@H]([C@H](O)C(CO)3)O)C(c(c(O2)1)c(cc(O)c1)O)=O	Metabolomics	Kaempferol 3- (2"-galloylglucoside)
FL5FAAGS0138	C(O)(C(O)2)C(C(OC2Oc(c8)cc(O)c(c83)C(C(OC(C(OC(C6OC(=O)C=Cc(c7)ccc(c7O)O)OC(C(C6O)O)CO)5)OC(CO)C(C(O)5)O)=C(c(c4)ccc(c4)O)O3)=O)CO)OC(C1O)OC(C(O)C(O)1)CO	Metabolomics	Kaempferol 3- (2"'- (E) -caffeoylglucosyl) - (1->2) -glucoside-7-cellobioside
FL5FAAGL0094	c(O)(c7O)cc(cc7)C=CC(OC(C(O)6)[C@@H](O[C@@H]([C@@H]6O)CO)O[C@@H]([C@@H](O)5)[C@@H](OC(CO)[C@@H]5O)OC(=C3c(c4)ccc(O)c4)C(c(c2O3)c(cc(c2)O[C@@H](O1)C(O)C([C@H](O)[C@H](CO)1)O)O)=O)=O	Metabolomics	Kaempferol 3- (2"'- (E) -caffeylsophoroside) -7-glucoside
FL5FAAGL0099	C(C5OC(C7O)OC(C(O)C7O)CO)(O)C(OC(CO)C5OC(C=Cc(c6)ccc(O)c6O)=O)OC(=C3c(c4)ccc(c4)O)C(c(c(O3)2)c(cc(c2)OC(O1)C(C(O)C(C1C)O)O)O)=O	Metabolomics	Kaempferol 3- (4"-caffeyllaminaribioside) -7-rhamnoside
FL5FAAGS0106	C(OC(=C3c(c5)ccc(c5)O)C(c(c(O)4)c(cc(O)c4)O3)=O)(C(O)1)OC(COC(=O)C=Cc(c2)ccc(O)c2O)C(O)C(O)1	Metabolomics	Kaempferol 3- (6"-caffeoylglucoside)
FL5FAAGS0116	C(C(O)4)(OC(O5)C(C(O)C(O)C(COC(C=Cc(c6)ccc(O)c(O)6)=O)5)O)C(C)OC(C4O)OC(=C2c(c3)ccc(c3)O)C(c(c(O2)1)c(O)cc(O)c1)=O	Metabolomics	Kaempferol 3- (6"-caffeoylglucosyl) - (1->4) -rhamnoside
FL5FAAGA0029	Oc(c1)c(c(O)cc1C(OCC(C(O)5)OC(C(O)C5O)OC(=C3c(c4)ccc(O)c4)C(c(c(O3)2)c(cc(O)c2)O)=O)=O)O	Metabolomics	Kaempferol 3- (6"-galloylgalactoside)
FL5FAAGA0032	C(OC(C(O)6)C(OC(C6O)CO)OC(C3=O)=C(c(c5)ccc(O)c5)Oc(c4)c3c(cc4O)O)(C(O)2)OC(C(C(O)2)O)COC(C=Cc(c1)cc(O)c(c1)O)=O	Metabolomics	Kaempferol 3- (6"'-caffeylglucosyl) - (1->2) -galactoside
FL5FAAGS0134	c(c13)(O)cc(OC(C(OC(=O)C=Cc(c7)cc(c(c7)O)O)5)OC(COC(C(O)6)OC(C(O)C6O)C)C(O)C5O)cc1OC(=C(OC(O4)C(C(O)(C4)CO)O)C3=O)c(c2)ccc(O)c2	Metabolomics	Kaempferol 3-apioside-7-rhamnosyl- (1->6) - (2"- (E) -caffeoylgalactoside)
FL5FAAGA0046	OC(C(O)2)C(OC(C(=O)7)=C(Oc(c76)cc(cc6O)OC(C(O)5)OC(C)C(O)C(O)5)c(c4)ccc(c4)O)OC(C(OC(C=Cc(c3)cc(O)c(O)c3)=O)2)COC(C(O)1)OC(C)C(C(O)1)O	Metabolomics	Kaempferol 3-caffeylrobinobioside-7-rhamnoside
FL5FAAGL0080	OC(C1OC(C=Cc(c6)ccc(c6O)O)=O)[C@@H](O)[C@H](O[C@H]1O[C@@H]([C@H]2O)[C@H](OC(=C(c(c5)ccc(O)c5)4)C(c(c(O4)3)c(O)cc(O)c3)=O)OC(CO)[C@@H]2O)CO	Metabolomics	Kaempferol 3-caffeylsophoroside
FL5FAAGS0059	C(C(O)4)(O)C(C(OC4COC(=O)c(c5)cc(O)c(c(O)5)O)Oc(c1)cc(O)c(C(=O)3)c1OC(=C3O)c(c2)ccc(c2)O)O	Metabolomics	Kaempferol 7- (6"-galloylglucoside)
FL5FAAGL0107	C(O)C(O1)C(O)C(O)C(C1OC(C(=O)3)=C(Oc(c4)c3c(O)cc4OC(O5)C(OC(O6)C(C(C(O)C6COC(C=Cc(c7)ccc(O)c7O)=O)O)O)C(O)C(C5C)O)c(c2)ccc(O)c2)O	Metabolomics	Kaempferol 7-O- (6-trans-caffeoyl) -beta-glucopyranosyl- (1->3) -alpha-rhamnopyranoside-3-O-beta-glucopyranoside
FL5FECGS0042	c(O)(c5O)ccc(c5)C(O2)=C(C(c(c(O)4)c(cc(c4OC)OC(C3OC(C)=O)OC(C)C(C(O)3)O)2)=O)OC(C1O)OC(C(C(O)1)O)C	Metabolomics	Kalambroside B, Patuletin 3-rhamnoside-7- (2"'-acetylrhamnoside)
FL2FACNI0018	C(=O)(C2)c(c(OC2c(c3)ccc(c3O)O)1)c(cc(O)c(CC=C(COC(C)=O)C)1)O	Metabolomics	Kanzonol S
FL6F1CNI0001	C(C2)c(c1OC2(c(c(CC=C(C)C)3)cc(c(O)c3O)CC=C(C)C)[H])ccc(c1)O	Metabolomics	Kazinol A
FL6F1CNI0002	C(=CCc(c(O)3)c(c(cc3O)C(O2)CCc(c12)cc(C(C)(C)C=C)c(c1)O)CC=C(C)C)(C)C	Metabolomics	Kazinol E
FL6F1CNI0003	c(c1CC=C(C)C)(C(O2)CCc(c3)c(cc(c(C(C)(C)C=C)3)O)2)cc(c(c1O)O)CC=C(C)C	Metabolomics	Kazinol Q
FL3FALNP0014	Oc(c1)c(O)cc(O)c1C(=C(CC=C(C)C)4)Oc(c23)c(C(=O)4)c(cc2OC(C=C3)(C)C)O	Metabolomics	KB 3, Artonin E
FL3FALNP0013	Oc(c1)c(O)cc(O)c1C(O4)=C(C(=O)c(c43)c(cc(c32)OC(C=C2)(C)C)O)CCC(C)(C)O	Metabolomics	KB-2
FL5FCCCS0001	c(c2OC)(c(O)c(C3=O)c(OC(c(c4)ccc(c4O)O)=C3O)c2)[C@H](O1)[C@@H](O)[C@H]([C@H](C1CO)O)O	Metabolomics	Keyakinin B
FLIA1LNS0006	COc(c3)c(O)c(O)c(c3)C(=C1)C(=O)c(c2)c(cc(O)c2)O1	Metabolomics	Koparin
FL3FEANS0007	COc(c3)ccc(c3)C(=C2)Oc(c1)c(C(=O)2)c(O)c(O)c(OC)1	Metabolomics	Ladanein
FL1C3CNS0002	COc(c(O)2)c(O)c(cc2)C(=O)C=Cc(c1)cc(O)c(O)c1	Metabolomics	Lanceoletin
FL1C3CGS0018	OC(C1O)C(Oc(c(OC)2)ccc(C(=O)C=Cc(c3)cc(c(O)c3)O)c(O)2)OC(CO)C1O	Metabolomics	Lanceolin
FL5FAHNS0001	COc(c1)c(O)c(O)cc1C(O2)=C(O)C(=O)c(c(O)3)c(cc(O)c3)2	Metabolomics	Laricitrin
FL5FAHGS0005	c(O)(c(OC)1)c(O)cc(C(O3)=C(C(c(c(O)4)c(cc(c4)O)3)=O)OC(C2O)OC(C)C(C2O)OC(=O)CC(O)=O)c1	Metabolomics	Laricitrin 3- (4"-malonylrhamnoside), Myricetin 3' methyl ether 3- (4"-malonylrhamnoside)
FL5FAHGL0006	C(O[C@H](O4)C(O)C(O)[C@@H](O)[C@H]4COC(C)=O)(=C2c(c3)cc(c(O)c(O)3)OC)C(c(c1O2)c(O)cc(c1)O)=O	Metabolomics	Laricitrin 3- (6"-acetylglucoside)
FL5FAHGS0004	O(C(=C3c(c4)cc(OC)c(O)c(O)4)C(=O)c(c(O3)2)c(cc(O)c2)O)C(C(O)1)OC(CO)C1O	Metabolomics	Laricitrin 3-alpha-L-arabinofuranoside, Myricetin 3' methyl ether 3-alpha-L-arabinofuranoside
FL5FAHGA0001	c(C(=O)1)(c4O)c(cc(c4)O)OC(c(c3)cc(OC)c(O)c(O)3)=C1O[C@H](O2)C(O)C([C@H]([C@@H](CO)2)O)O	Metabolomics	Laricitrin 3-galactoside
FL5FAHGS0001	OC(C1OC(C3=O)=C(c(c4)cc(OC)c(O)c(O)4)Oc(c32)cc(cc2O)O)C(C(O)C(C)O1)O	Metabolomics	Laricitrin 3-rhamnoside
FL5FAHGL0002	C(O)(C(OC(=C(c(c5)cc(OC)c(c5O)O)3)C(=O)c(c(O)4)c(cc(c4)O)O3)1)C(C(C(COC(O2)C(C(C(O)C(C)2)O)O)O1)O)O	Metabolomics	Laricitrin 3-rutinoside
FL5FAHGL0004	C(C(O)6)(OC(C(O)C(O)6)Oc(c1)cc(c(C3=O)c1OC(=C(OC(C5O)OC(C(C(O)5)O)COC(C4O)OC(C)C(C4O)O)3)c(c2)cc(c(c2OC)O)O)O)CO	Metabolomics	Laricitrin 3-rutinoside-7-glucoside
FL5FAHGS0002	[C@H]([C@@H]1O)([C@H](C(O[C@H]1Oc(c4)cc(c3c4O)OC(=C(C(=O)3)O)c(c2)cc(OC)c(O)c(O)2)CO)O)O	Metabolomics	Laricitrin 7-glucoside
FL1A3CNS0002	COc(c(O)3)c(o1)c(cc3)c(=O)c(=Cc(c2)cc(O)c(O)c2)1	Metabolomics	Leptosidin
FL1A3CGS0009	C(O)C(C(O)5)OC(C(O)C(O)5)OC(C(C)1)C(O)C(C(Oc(c(OC)2)ccc(c(=O)3)c(oc3=Cc(c4)ccc(O)c(O)4)2)O1)O	Metabolomics	Leptosidin 6-glucosyl- (1->4) -rhamnoside
FL1A3CGS0008	O=c(c25)c(oc2c(c(cc5)OC(C(O)4)OCC(C4O)OC(C3O)OCC(C3O)O)OC)=Cc(c1)cc(c(O)c1)O	Metabolomics	Leptosidin 6-xylosyl- (1->4) -arabinoside
FL1A3CGS0007	O(C)c(c23)c(ccc2c(c(=Cc(c4)ccc(O)c4O)o3)=O)O[C@@H]([C@@H](O)1)OC(CO)[C@@H]([C@@H]1O)O	Metabolomics	Leptosin
FL3FGCNS0016	COc(c(OC)1)c(O)c(O2)c(C(=O)C=C2c(c3)cc(O)c(O)c3)c(O)1	Metabolomics	Leucanthogenin, 5,8,3',4'-Tetrahydroxy-6,7-dimethoxyflavone
FL3FCCCS0001	C(C(=O)2)=C(Oc(c3)c2c(O)c(C(O4)C(O)C(C(C4CO)O)O)c3OC)c(c1)ccc(c1O)O	Metabolomics	Leucanthoside, Swertiajaponin
FL6DAGNS0001	Oc(c3)cc(O1)c(c(O)3)C(O)C(O)C1c(c2)cc(O)c(O)c(O)2	Metabolomics	Leuco-delphinidin, Gallocatechin-4beta-ol
FL6DACNS0001	Oc(c3)c(O)cc(c3)[C@H](O1)[C@@H](O)[C@@H](O)c(c(O)2)c(cc(O)c2)1	Metabolomics	Leucocyanidin, Catechin-4beta-ol, 2- (3,4-Dihydroxyphenyl) -3,4-dihydro-2H-1-benzopyran-3,4,5,7-tetrol
FL6DAGGS0003	C(C)(O1)C(OC(O5)C(O)C(O)C(C5CO)O)C(C(O)C(OC(C(c(c4)cc(c(c(O)4)O)O)2)C(O)c(c3O)c(cc(c3)O)O2)1)O	Metabolomics	Leucodelphinidin 3-O- (beta-D-glucopyranosyl- (1->4) -alpha-L-rhamnopyranoside)
FL6DAGGS0002	C(C3OC(O4)C(O)C(O)C(O)C(C)4)(Oc(c2)c(C3O)c(cc(O)2)O)c(c1)cc(O)c(O)c(O)1	Metabolomics	Leucodelphinidin 3-O-alpha-L-rhamnopyranoside
FL6DAGGS0004	c(c1O)(O)cc(C(OC(C(COC(c(c7)cc(c(O)c7OC(=O)c(c8)cc(O)c(O)c(O)8)O)=O)2)C(C(OC(c(c6)cc(c(O)c6O)O)=O)C(OC(C(O)3)c(c5O)c(cc(c5)O)OC3c(c4)cc(O)c(c4O)O)O2)O)=O)cc1O	Metabolomics	Leucodelphinidin 4-O- [ 2,4-bisgalloyl-6- (3-galloylgalloyl) -beta-D-glucopyranoside ]
FL1CRTNI0004	c(OC)(c(C=CC(=O)c(c2)ccc(c2O)O)1)c(c(O)cc1)CC=C(C)C	Metabolomics	Licoagrochalcone C
FL1CRTNS0004	COc(c(O)1)c(C=CC(=O)c(c2)ccc(O)c2)ccc(O)1	Metabolomics	Licochalcone B
FL1CRTNI0003	COc(c1O)c(C=CC(=O)c(c2)ccc(O)c2CC=C(C)C)ccc(O)1	Metabolomics	Licochalcone D
FL2FACNI0016	C(=O)(C2)c(c1OC2c(c3)cc(c(O)c3)O)c(cc(O)c(CC=C(CO)C)1)O	Metabolomics	Licoleafol
FL5FAANCN001	N(C([H])1c(c(O)4)c(c(c(O)c4)2)OC(c(c3)ccc(O)c3)=C(C2=O)O)C(C(C1)([H])C)=O	Metabolomics	Lilaline
FL5FAAGS0101	O(C(=O)c(c6)cc(c(c(O)6)O)O)CC(O1)C(O)C(C(OC(c(c5)cc(c(O)c5O)O)=O)C1OC(C4=O)=C(Oc(c43)cc(cc(O)3)O)c(c2)ccc(c2)O)O	Metabolomics	Loropetalin D, Kaempferol 3- (2",6"-digalloylglucoside)
FL3FACCS0032	O[C@@H]([C@H]1O)[C@H](c(c4O)c(c(C(=O)2)c(c4[C@H](O5)[C@H]([C@H]([C@H](C5CO)O)O)O)OC(c(c3)ccc(O)c3O)=C2)O)OC(CO)[C@@H]1O	Metabolomics	Lucenin 2
FL3FACCS0020	C(C(C1O)OC(c(c4O)c(c(c(c4C(O5)C(O)C(O)C(O)C5)2)C(C=C(c(c3)ccc(O)c3O)O2)=O)O)C(C1O)O)O	Metabolomics	Lucenin 5, Carlinoside, Luteolin 6-C-beta-D-glucopyranoside-8-C-alpha-L-arabinopyranoside
FL3FACDS0023	C(O)(C(O)1)C(OC(c(c(OC(C(O)6)OC(C(C6O)O)C)4)c(O2)c(c(O)c(C(C(O)5)OC(C(O)C5O)CO)4)C(=O)C=C2c(c3)ccc(c3O)O)C1O)CO	Metabolomics	Lucenin-2,7-O-rhamnoside
FLIE2ANS0001	Oc(c4)cc(o1)c(c4)c(C(=O)2)c1c(c3)c(cc(O)c(O)3)O2	Metabolomics	Lucernol
FL3FCCCS0003	O(c23)C(=CC(c2c(c([C@H](O5)[C@H]([C@@H](O)[C@@H](O)C5CO)O[C@@H]([C@@H](O)4)OC([C@H](O)[C@@H]4O)CO)c(OC)c3)O)=O)c(c1)cc(c(c1)O)O	Metabolomics	Luteoayamenin
FL64ACNS0001	Oc(c3)cc(O1)c(c(O)3)C(O)CC1c(c2)cc(O)c(O)c2	Metabolomics	Luteoforol
FL3FACGS0054	O=C(CC(O)=O)OCC(C(O)4)OC(C(C(O)4)O)Oc(c12)cc(cc1OC(c(c3)cc(c(c3)O)O)=CC2=O)O	Metabolomics	Luteolin 5- (6"-malonylglucoside)
FL3FACGS0003	C(C1Oc(c4)c(C(=O)3)c(cc(O)4)OC(=C3)c(c2)cc(c(O)c2)O)(O)C(O)C(O)C(O1)CO	Metabolomics	Luteolin 5-galactoside
FL3FACGS0004	C(C(C(O)=O)4)(O)C(C(C(O4)Oc(c3)c(C(=O)2)c(cc(O)3)OC(=C2)c(c1)cc(c(O)c1)O)O)O	Metabolomics	Luteolin 5-glucuronide
FL3FACGS0071	O=C(C(O1)C(O)C(O)C(O)C(Oc(c4)c(c(cc4O)2)C(=O)C=C(c(c3)ccc(c3O)O)O2)1)OC	Metabolomics	Luteolin 5-glucuronide-6"-methyl ester
FL3FBCNS0001	COc(c3)c(C(=O)2)c(cc(O)3)OC(=C2)c(c1)cc(O)c(O)c1	Metabolomics	Luteolin 5-methyl ether
FL3FBCGS0001	[C@H]([C@@H]1O)([C@H](C(O[C@H]1Oc(c4)cc(c(c42)C(C=C(c(c3)ccc(c3O)O)O2)=O)OC)CO)O)O	Metabolomics	Luteolin 5-methyl ether 7-glucoside
FL3FBCGS0002	c(c5O)c(ccc5O)C(O4)=CC(=O)c(c43)c(cc(c3)OC(C1O)OC(COC(O2)C(O)C(C(O)C2)O)C(O)C(O)1)OC	Metabolomics	Luteolin 5-methyl ether 7-xylosyl- (1->6) -glucoside
FL3FACGS0072	O(C1C)C(OCC(O2)C(O)C(C(O)C2Oc(c34)cc(O)cc3OC(c(c5)cc(c(c5)O)O)=CC4=O)O)C(C(O)C(O)1)O	Metabolomics	Luteolin 5-O-rutinoside, 5,7,3',4'-Tetrahydroxyflavone 5-O-rutinoside
FL3FACGS0059	c(c4)(O)c(cc(c4)C(=C3)Oc(c1)c(C3=O)c(cc(OC(C(C)O[C@@H]([C@@H](O)2)OC([C@H](O)[C@H](O)2)CO)=O)1)O)O	Metabolomics	Luteolin 7- (2"-glucosyllactate)
FL3FACGS0060	c(c4)(O)c(cc(c4)C(=C3)Oc(c1)c(C3=O)c(cc(OC(C(OC(C2O)OC(C(O)=O)C(C(O)2)O)C)=O)1)O)O	Metabolomics	Luteolin 7- (2"-glucuronosyllactate)
FL3FACGS0052	c(O)(c12)cc(OC(O5)C(C(C(C5CO)O)O)OC(=O)C=Cc(c4)ccc(c4)O)cc1OC(c(c3)cc(O)c(c3)O)=CC(=O)2	Metabolomics	Luteolin 7- (2"-p-coumaroylglucoside)
FL3FACGS0056	c(c1)c(c(O)cc1C(=C5)Oc(c4C(=O)5)cc(cc(O)4)OC(C(OC(O3)C(C(CO)(OC(C)=O)C3)O)2)OCC(O)C(O)2)O	Metabolomics	Luteolin 7- (3"'-acetylapiosyl- (1->2) -xyloside)
FL3FACGS0055	OC(C1O)C(Oc(c4)cc(c(c4O)2)OC(c(c3)ccc(c3O)O)=CC2=O)OC(COC(C)=O)C1O	Metabolomics	Luteolin 7- (6"-acetylglucoside)
FL3FACGS0061	C(C=4)(=O)c(c(OC4c(c5)cc(O)c(c5)O)1)c(O)cc(OC(C3O)OC(C(C(O)3)O)COC(C=Cc(c2)cccc2)=O)c1	Metabolomics	Luteolin 7- (6"-E-cinnamylglucoside)
FL3FACGS0063	C(C=4)(=O)c(c(OC4c(c5)cc(O)c(c5)O)1)c(O)cc(OC(O2)C(C(C(C2COC(=O)C=Cc(c3)cc(c(O)c3)OC)O)O)O)c1	Metabolomics	Luteolin 7- (6"-ferulylglucoside)
FL3FACGS0053	OC(C5C)C(C(C(O5)OC(C1O)C(Oc(c4)cc(c2c(O)4)OC(c(c3)cc(O)c(c3)O)=CC2=O)OC(C(O)1)COC(=O)CC(O)=O)O)O	Metabolomics	Luteolin 7- (6"-malonylneohesperidoside)
FL3FACGS0081	c(c1)ccc(C(OCC(O2)C(C(C(C2Oc(c5)cc(O3)c(c5O)C(C=C(c(c4)ccc(O)c4O)3)=O)O)O)O)=O)c1	Metabolomics	Luteolin 7- (6"-p-benzoylglucoside)
FL3FACGS0062	C(C=4)(=O)c(c(OC4c(c5)cc(O)c(c5)O)1)c(O)cc(OC(O2)C(C(O)C(C2COC(C=Cc(c3)ccc(O)c3)=O)O)O)c1	Metabolomics	Luteolin 7- (6"-p-coumarylglucoside)
FL3FACGS0057	O(CC(O1)C(C(C(C1OC(C5O)C(OC(C5O)CO)Oc(c2)cc(O3)c(C(C=C(c(c4)ccc(O)c4O)3)=O)c2O)O)O)O)C(C)=O	Metabolomics	Luteolin 7- (6"'-acetylallosyl- (1->2) -glucoside)
FL3FACGS0058	C(C=1)(=O)c(c5O)c(cc(c5)O[C@H](O4)[C@H]([C@H]([C@H](C4CO)O)O)O[C@H](O3)[C@H]([C@H]([C@@H](O)C3COC(C)=O)O)O)OC1c(c2)ccc(O)c2O	Metabolomics	Luteolin 7- (6"'-acetylsophoroside)
FL3FACGS0066	c(c3)(c(c(O)cc(OC(O4)C(O)C(C(C4COC(=O)C(CC)C)O)O)3)2)OC(=CC(=O)2)c(c1)cc(c(c1)O)O	Metabolomics	Luteolin 7- [ 6"- (2-methylbutyryl) glucoside ]
FL3FACGS0067	c(c3)(c(c(O)cc3O[C@@H]([C@@H](O)4)OC([C@H](O)[C@H](O)4)COC(=O)CC(CC(O)=O)(C)O)2)OC(=CC(=O)2)c(c1)cc(c(c1)O)O	Metabolomics	Luteolin 7- [ 6"- (3-hydroxy-3-methylglutaryl) glucoside ]
FL3FACGS0027	c(c1)c(c(O)cc1C(=C5)Oc(c(C(=O)5)2)cc(O[C@H](O4)[C@H]([C@@H](O)[C@H](C4CO)O)O[C@H](O3)[C@H]([C@@H](O)[C@H](C3CO)O)O)cc2O)O	Metabolomics	Luteolin 7-allosyl- (1->2) -glucoside
FL3FACGS0075	c(c3)(c(c(O)cc(OC(C(O)4)OC(COC(C5O)OCC5(CO)O)C(O)C4O)3)2)OC(=CC(=O)2)c(c1)cc(c(c1)O)O	Metabolomics	Luteolin 7-apiosyl (1->6) glucoside
FL3FACGS0022	c(C(=O)5)(c1OC(=C5)c(c4)cc(c(c4)O)O)c(O)cc(OC(O2)C(OC(O3)C(O)C(O)(C3)CO)C(O)C(C(CO)2)O)c1	Metabolomics	Luteolin 7-apiosyl- (1->2) -glucoside, Luteolin 7-O- [ 2- (beta-D-apiofuranosyl) -beta-D-glucopyranoside ]
FL3FACGS0019	c(c3)(c(c(O)cc(OC(C(O)4)OC(COC(C(O)5)OC(CO)C5O)C(O)C4O)3)2)OC(=CC(=O)2)c(c1)cc(c(c1)O)O	Metabolomics	Luteolin 7-arabinofuranosyl- (1->6) -glucoside
FL3FACGS0020	c(c3)(c(c(O)cc(OC(C4O)OC(COC(O5)C(O)C(C(O)C5)O)C(O)C4O)3)2)OC(=CC(=O)2)c(c1)cc(c(c1)O)O	Metabolomics	Luteolin 7-arabinopyranosyl- (1->6) -glucoside
FL3FACGS0008	c(c1)c(C(=C4)Oc(c3C(=O)4)cc(cc(O)3)OC(O2)C(O)C(O)C(O)C2CO)cc(c(O)1)O	Metabolomics	Luteolin 7-galactoside
FL3FACGS0064	c(c3)(c(c(O)cc(OC(C(O)4)OC(COC(C5O)OC(C(C(O)5)O)CO)C(O)C4O)3)2)OC(=CC(=O)2)c(c1)cc(c(c1)O)O	Metabolomics	Luteolin 7-galactosyl- (1->6) -galactoside
FL3FACGS0025	c(c3)(c(c(O)cc(O[C@@H]([C@@H](O)4)OC(CO[C@@H]([C@H]5O)OC([C@@H]([C@H](O)5)O)CO)[C@H](O)[C@@H]4O)3)2)OC(=CC(=O)2)c(c1)cc(c(c1)O)O	Metabolomics	Luteolin 7-gentiobioside
FL3FACGS0073	c(c1)c(c(O)cc1C(O5)=CC(=O)c(c45)c(O)cc(c4)OC(C(O)3)OCC(C3O)OC(O2)C(C(C(C2CO)O)O)O)O	Metabolomics	Luteolin 7-glucosyl (1->4) -alpha-L-arabinopyranoside
FL3FACGS0082	OCC(C1O)OC(OCC(O3)C(C(C(C(Oc(c4)cc(c(C(=O)5)c(OC(c(c6)ccc(O)c6O)=C5)4)O)3)O)O)OC(=O)C=Cc(c2)cc(c(c2)O)O)C(C(O)1)O	Metabolomics	Luteolin 7-glucosyl- (1->6) - (4"'-caffeoylglucoside)
FL3FACGS0009	C(C(Oc(c4)cc(c(c4O)3)OC(=CC(=O)3)c(c2)cc(c(O)c2)O)1)(O)C(O)C(C(C(O)=O)O1)O	Metabolomics	Luteolin 7-glucuronide
FL3FACGS0028	O(C=4c(c5)cc(c(c5)O)O)c(c(C(=O)C4)3)cc(cc3O)OC(O1)C(OC(O2)C(O)C(C(C2C(O)=O)O)O)C(O)C(C1C(O)=O)O	Metabolomics	Luteolin 7-glucuronosyl- (1->2) -glucuronide
FL3FACNS0002	c(OC(=O)C(C)O)(c3)cc(c(c(O)3)1)OC(c(c2)cc(O)c(O)c2)=CC1=O	Metabolomics	Luteolin 7-lactate
FL3FACGS0026	c(c1)c(c(O)cc1C(=C2)Oc(c3)c(c(cc3OC(C(O)4)OC(C(O)C4OC(C(O)5)OC(C(O)C(O)5)CO)CO)O)C(=O)2)O	Metabolomics	Luteolin 7-laminaribioside
FL3FCCGS0001	O(c(c32)cc(OC)cc2OC(c(c4)ccc(c4O)O)=CC3=O)[C@@H]([C@@H](O)1)OC(CO)[C@@H]([C@@H]1O)O	Metabolomics	Luteolin 7-methyl ether 5-glucoside
FL3FACGS0011	c(c3)(c(c(cc3OC(O4)C(O)C(C(O)C4C(OC)=O)O)O)1)OC(c(c2)ccc(c2O)O)=CC1=O	Metabolomics	Luteolin 7-methylglucuronide
FL3FACGS0024	c(C(=O)5)(c1OC(=C5)c(c4)cc(c(c4)O)O)c(O)cc(OC(C2OC(O3)C(C(O)C(O)C(C)3)O)OC(CO)C(C2O)O)c1	Metabolomics	Luteolin 7-neohesperidoside
FL3FACGS0070	C(C(OC(C6O)OCC6(O)CO)1)(C(OC(O5)C(O)C(C(O)C(CO)5)O)C(OC1Oc(c4)cc(c(c34)C(=O)C=C(O3)c(c2)ccc(O)c2O)O)COC(CC(O)=O)=O)O	Metabolomics	Luteolin 7-O- (2-apiofuranosyl-4-glucopyranosyl-6-malonyl) glucopyranoside, 7- [ [ O-D-apio-beta-D-furanosyl- (1->2) -O- [ beta-D-glucopyranosyl- (1->4) ] -6-O- (carboxyacetyl) -beta-D-glucopyranosyl ] oxy ] -2- (3,4-dihydroxyphenyl) -5-hydroxy-4H-1-benzopyran-4-one
FL3FACGS0001	O=C(CC(O)=O)OCC(C(O)4)OC(C(C4O)O)Oc(c3)cc(c1c(O)3)OC(c(c2)cc(c(c2)O)O)=CC1=O	Metabolomics	Luteolin 7-O- (6"-malonylglucoside)
FL3FACGS0006	c(c1)c(C(=C4)Oc(c3C(=O)4)cc(cc(O)3)OC(O2)C(O)C(O)C(O)C(C)2)cc(c(O)1)O	Metabolomics	Luteolin 7-rhamnoside
FL3FACGS0023	O(C1C)C(OCC(O2)C(O)C(C(O)C(Oc(c5)cc(O)c(c54)C(=O)C=C(O4)c(c3)cc(c(c3)O)O)2)O)C(C(O)C(O)1)O	Metabolomics	Luteolin 7-rutinoside
FL3FACGS0021	O(C1OC(C2Oc(c3)cc(c(C(=O)5)c3OC(=C5)c(c4)cc(c(c4)O)O)O)C(C(O)C(CO)O2)O)CC(C(O)C1O)O	Metabolomics	Luteolin 7-sambubioside
FL3FACGS0077	c(C(=O)5)(c1OC(=C5)c(c4)cc(c(c4)O)O)c(O)cc(OC(O3)C(C(O)C(C3CO)O)OC(O2)C(C(O)C(C2CO)O)O)c1	Metabolomics	Luteolin 7-sophoroside, Luteolin 7-glucosyl-(1->2)-glucoside, Luteolin 7-O- (beta-D-glucopyranosyl-2-glucopyranoside)
FL3FACGS0080	OC(C(CO)6)C(O)C(O)C(O6)OC(C(OC(C2Oc(c3)cc(c(C(=O)4)c3OC(c(c5)ccc(c(O)5)O)=C4)O)C(C(C(O2)CO)O)O)1)C(O)C(C(CO)O1)O	Metabolomics	Luteolin 7-sophorotrioside, Luteolin 7-O- (beta-D-glucopyranosyl-2-glucopyranoside)
FL3FACNSS001	Oc(c3)c(O)cc(c3)C(=C2)Oc(c1)c(C(=O)2)c(O)cc1OS(O)(=O)=O	Metabolomics	Luteolin 7-sulfate
FL3FACGS0005	c(c1)c(C(=C4)Oc(c3C(=O)4)cc(cc(O)3)OC(O2)C(O)C(C(O)C2)O)cc(c(O)1)O	Metabolomics	Luteolin 7-xyloside
FL3FACNS0001	Oc(c3)cc(O1)c(c(O)3)C(=O)C=C1c(c2)cc(O)c(O)c2	Metabolomics	Luteolin, Cyanidenon, Digitoflavone
FL7DACGO0005	c(c12)cc(c(c5)ccc(O)c5O)[o+1]c1cc(cc2OC(C(OC(C)=O)3)OC(C(C3OC(O4)C(O)C(C(O)C4CO)O)O)CO)O	Metabolomics	Luteolinidin 5- (3-glucoside-2-acetylglucoside)
FL7DACGO0001	C(C1Oc(c4)c(c(cc(O)4)3)ccc([o+1]3)c(c2)cc(c(O)c2)O)(O)C(O)C(O)C(O1)CO	Metabolomics	Luteolinidin 5-glucoside
FL7DACGO0004	C(C(O1)C(C(O)C(O)C1Oc(c4)cc([o+1]2)c(c4OC(O5)C(C(C(O)C5CO)O)O)ccc2c(c3)ccc(c(O)3)O)O)O	Metabolomics	Luteolinidin 5,7-diglucoside
FL7DACGO0002	c(c4)([o+1]c(c(c4)3)cc(cc3O)OC(O2)C(O)C(O)C(O)C2CO)c(c1)cc(c(O)c1)O	Metabolomics	Luteolinidin 7-glucoside
FL7DACNS0001	Oc(c1)cc([o+1]2)c(ccc2c(c3)cc(O)c(O)c3)c(O)1	Metabolomics	Luteolinidin, 3',4',5,7-Tetrahydroxyflavylium
FL3FACCS0002	C(C(O)1)(c(c(O)4)c(O2)c(c(O)c4)C(=O)C=C2c(c3)cc(c(O)c3)O)OC(CO)C(O)C1O	Metabolomics	Lutexin, Orientin, Luteolin 8-C-glucoside, Luteolin 8-C-beta-D-glucopyranoside, 8-beta-D-Glucopyranosyl-3',4',5,7-tetrahydroxyflavone
FL5F1CNP0002	C(=C1)c(c4)c(c(CC=C(C)C)c(c42)OC(c(c3)cc(c(O)c3)O)=C(O)C2=O)OC(C)(C)1	Metabolomics	Macaflavone I
FL5F1CNP0003	c(c2)(C4=O)c(OC(=C4OC)c(c3)ccc(O)c(O)3)c(CC=C(C)C)c(c21)OC(C=C1)(C)C	Metabolomics	Macaflavone II
FL5FDCGS0014	c(c1C(=C5OC)Oc(c(C5=O)4)cc(cc4O)OC(O2)C(O)C(O)C(O)C2COC(C(O)3)OC(C(O)C3O)CO)cc(c(c1)O)O	Metabolomics	Madreselvin A, Quercetin 3-methyl ether 7-gentiobioside
FL5FACGS0104	C(C4O)(COC(O5)C(C(C(O)C5COC(C=Cc(c6)ccc(O)c6O)=O)O)O)OC(C(O)C4O)OC(C2=O)=C(Oc(c3)c2c(cc3O)O)c(c1)ccc(O)c1O	Metabolomics	Madreselvin B, Quercetin 3- (6"'-caffeoylgentiobioside)
FL1CE9NP0001	c(c3)ccc(c3)C=CC(=O)c(c2O)c(O)c(C=1)c(c2O)OC(C1)(C)C	Metabolomics	Mallotus A
FL7AAGGL0023	c(c2)(c(c3)c([o+1]c(c(c6)cc(O)c(O)c6O)c3O[C@@H](C(O)5)O[C@@H]([C@H](O)C(O)5)COC(C=Cc(c4)ccc(O)c4)=O)cc2O)O[C@H](O1)[C@@H](O)[C@@H](O)[C@@H](O)C(COC(CC(O)=O)=O)1	Metabolomics	Malonylawobanin, Delphinidin 3- (6"- (E) -p-coumaroylglucoside) -5- (6"-malonylglucoside)
FL7AACGL0053	O(C(O6)C(O)C(O)C(O)C6COC(CC(O)=O)=O)c(c1)c(c2)c([o+1]c(c(c5)cc(c(c5)O)O)c2OC(O3)C(O)C(C(O)C3COC(=O)C=Cc(c4)ccc(O)c4)O)cc1O	Metabolomics	Malonylshisonin
FL7AAIGL0013	c(C=CC(OC[C@@H](O2)[C@@H](C(O)C(O)[C@H](Oc(c4c(c5)cc(OC)c(c(OC)5)O)cc(c([o+1]4)3)c(O)cc(c3)O)2)O)=O)(c1)cc(c(O)c1)O	Metabolomics	Malvidin 3- (6"-p-caffeylglucoside)
FL7AAIGL0023	c(c6)(O)cc(OC(O7)C(O)C(O)C(C7CO)O)c(c56)cc(c([o+1]5)c(c4)cc(OC)c(O)c4OC)OC(O1)C(C(O)C(C1COC(O3)C(C(O)C(C3C)OC(=O)C=Cc(c2)cc(O)c(c2)O)O)O)O	Metabolomics	Malvidin 3-caffeylrutinoside-5-glucoside
FL7ARXGL0005	C(C6O)(C(OC(C6O)Oc(c4c(c5)cc(OC)c(O)c(OC)5)c(C=2)c(c1[o+1]4)c(OC2c(c3)ccc(O)c3O)cc(c1)O)CO)O	Metabolomics	Malvidin 3-glucoside-4-vinylcatechol
FL7AAIGL0037	c(c6)(cc([o+1]1)c(c6O)cc(OC(C(O)5)OC(C(C5O)O)COC(C4O)OC(C(C(O)4)OC(=O)C=Cc(c3)cc(O)c(O)c3)C)c(c(c2)cc(c(O)c(OC)2)OC)1)O	Metabolomics	Malvidin 3-O- (6-O- (4-O-caffeoyl-alpha-rhamnopyranosyl) -beta-glucopyranoside)
FL7AAIGL0036	C(c(c8)ccc(O)c8O)=CC(=O)OCC(C(O)7)OC(C(O)C7O)Oc(c1)ccc(C=CC(=O)OC(C(C)2)C(C(C(OCC(O3)C(C(C(O)C3Oc(c6)c([o+1]c(c65)cc(O)cc5O)c(c4)cc(OC)c(O)c(OC)4)O)O)O2)O)O)c1	Metabolomics	Malvidin 3-O- [ 6-O- (4-O- (4-O- (6-O- (trans-caffeoyl) -beta-D-glucopyranosyl) -trans-p-coumaroyl) -alpha-L-rhamnopyranosyl) -beta-D-glucopyranoside ]
FL7AAIGL0025	c(c(O)1)(ccc(C=CC(OCC(O2)C(O)C(O)C(C2Oc(c9)ccc(c9)C=CC(OC(C(C)3)C(C(O)C(OCC(C(O)4)OC(Oc(c7)c(c(c8)cc(OC)c(O)c8OC)[o+1]c(c75)cc(cc5OC(C6O)OC(C(C6O)O)CO)O)C(O)C4O)O3)O)=O)O)=O)c1)O	Metabolomics	Malvidin 3-O- [ 6-O- [ 4-O- [ 4-O- (6-O-caffeoyl-beta-D-glucopyranosyl) -p-coumaroyl ] -alpha-L-rhamnosyl ] -beta-D-glucopyranoside ] -5-O-beta-D-glucopyranoside
FL7AAIGL0026	OC(C1OC(=O)C=Cc(c9)cc(O)c(c9)OC(O7)C(C(O)C(C7COC(=O)C=Cc(c8)ccc(c(O)8)O)O)O)C(C(OCC(C6O)OC(C(C6O)O)Oc(c(c(c5)cc(c(O)c5OC)OC)4)cc(c([o+1]4)3)c(cc(O)c3)OC(O2)C(O)C(O)C(C(CO)2)O)OC1C)O	Metabolomics	Malvidin 3-O- [ 6-O- [ 4-O- [ 4-O- (6-O-caffeoyl-beta-D-glucopyranosyl) caffeoyl ] -alpha-L-rhamnosyl ] -beta-D-glucopyranoside ] -5-O-beta-D-glucopyranoside
FL5FACGL0030	OC(C6O)C(C(OC6C)OC(C(OC(=C4c(c5)cc(c(c5)O)O)C(=O)c(c(O4)3)c(cc(O)c3)O)1)C(O)C(C(COC(C(O)2)OC(C)C(O)C(O)2)O1)O)O	Metabolomics	Manghaslin
FL1C3CGS0002	c(c2)(C(=O)C=Cc(c3)cc(c(O)c3)O)c(O)c(c(c2)OC(O1)C(O)C(O)C(O)C1CO)O	Metabolomics	Marein
FL1A3CGS0001	c(c1O)c(C=c(c(=O)2)oc(c3O)c2ccc3OC(O4)C(O)C(O)C(O)C4CO)ccc1O	Metabolomics	Maritimein
FL1A3CNS0001	Oc(c3)c(O)cc(c3)C=c(o1)c(=O)c(c2)c1c(O)c(O)c2	Metabolomics	Maritimetin
FL1A3CGS0002	O(C(COC(C)=O)1)[C@@H](Oc(c2O)ccc(c3=O)c2oc3=Cc(c4)ccc(O)c4O)[C@@H](O)[C@H]([C@H]1O)O	Metabolomics	Maritimetin 6- (6"-acetylglucoside)
FL1A3CGS0003	Oc(c1)c(ccc1C=c(c(=O)2)oc(c3O)c2ccc3O[C@@H]([C@H]5O)OC([C@H](O)[C@@H]5O)COC(C=Cc(c4)ccc(O)c4)=O)O	Metabolomics	Maritimetin 6- (6"-p-coumarylglucoside)
FL1A3CGS0011	c(c23)cc(c(O)c2oc(=Cc(c4)cc(c(O)c4)O)c3=O)OC(O1)C(O)C(C(C1COC(C)=O)OC(C)=O)OC(C)=O	Metabolomics	Maritimetin 6-O- (3",4",6"-tri-O-acetylglucoside)
FL1A3CGS0006	c(c24)(c(c(cc4)O)OC(C(O)3)OC(CO)C(O)C3O)oc(c(=O)2)=Cc(c1)ccc(c1O)O	Metabolomics	Maritimetin 7-glucoside
FL2FABGM0004	c(c(O)6)c(cc(O)c6O)C(=O)OC(C4COC(c(c5)cc(O)c(c(O)5)O)=O)C(C(O)C(O4)Oc(c3C)c(C)c(c(c(O)3)2)OC(CC2=O)c(c1)ccc(OC)c1)O	Metabolomics	Matteucinol-7-O- [ 4",6"-di-O-galloyl ] -beta-D-glucopyranoside
FL3FACCS0044	c(c5O)(c(cc(c54)OC(=CC4=O)c(c3)ccc(c3O)O)O)C(C(OC(C(O)2)OC(C)C(C2O)O)1)OC(C)C(=O)C1O	Metabolomics	Maysin
FL5F3CNS0001	Oc(c3)c(O)cc(c3)C(O1)=C(O)C(=O)c(c2)c1c(O)c(O)c2	Metabolomics	Melanoxetin, 3,7,8,3',4'-Pentahydroxyflavone
FL3FACCS0029	C(C(C1O)OC(OC(C2O)C(c(c3O)c(cc(O4)c(C(C=C(c(c5)ccc(c5O)O)4)=O)3)O)OC(C2O)CO)C(O)C(O)1)O	Metabolomics	Meloside L, Isoorientin 2"-O-glucopyranoside
FL633CNS0001	Oc(c3)c(O)cc(c3)C(O1)C(O)Cc(c2)c1c(O)c(O)c2	Metabolomics	Mesquitol
FL6D3CNS0004	COc(c(O)3)c(O1)c(cc3)[C@@H](O)[C@H](O)[C@H]1c(c2)cc(O)c(O)c2	Metabolomics	Mesquitol-4alpha-ol 8-methyl ether
FL6D3CNS0005	COc(c(O)3)c(O1)c(cc3)[C@H](O)[C@H](OC)[C@H]1c(c2)cc(O)c(O)c2	Metabolomics	Mesquitol-4beta-ol 3,8-dimethyl ether
FL1CQUNS0002	COc(c(=O)1)c(OC)c(=O)c(C(=O)C=Cc(c2)cccc2)c(O)1	Metabolomics	Methylpedicinin
FL5FACGS0008	C(C(C(O)=O)1)(O)C(C(C(OC(C(=O)3)=C(Oc(c4)c3c(cc(O)4)O)c(c2)cc(c(O)c2)O)O1)O)O	Metabolomics	Miquelianin, Querciturone, Quercetin 3-glucuronide
FL5FACGS0103	O(C(OC(C4=O)=C(c(c6)ccc(O)c6O)Oc(c5)c4c(O)cc5O)1)C(COC(C(OC(=O)C=Cc(c3)cc(O)c(O)c3)2)OCC(C2O)O)C(O)C(O)C1O	Metabolomics	Monepalin B, Quercetin 3- (2"- (E) -caffeoyl-alpha-L-arabinopyranosyl) - (1->6) -glucoside
FL7AAGGL0024	[C@H](O)([C@@H]1Oc(c6)c(c3cc6O)cc(O[C@@H](C5O)O[C@@H]([C@@H](C(O)5)O)COC(=O)C=Cc(c4)ccc(O)c4O)c([o+1]3)c(c2)cc(O)c(O)c2O)[C@@H](O)[C@@H](O)C(COC(CC(O)=O)=O)O1	Metabolomics	Monodemalonylsalviadelphin, Delphinidin 3- [ 6- (caffeoylglucoside) ] -5- [ 6- (malonylglucoside) ]
FL7AAAGL0036	c(c64)(c(cc(c6)O)O[C@@H]([C@H]5O)OC([C@@H]([C@@H]5O)O)COC(CC(O)=O)=O)cc(c([o+1]4)c(c3)ccc(O)c3)O[C@@H](C2O)O[C@@H]([C@H](O)C2O)COC(=O)C=Cc(c1)ccc(O)c1O	Metabolomics	Monodemalonylsalvianin
FL5FAGGS0017	OC(C(O)1)C(Oc(c(O)3)c(O)cc(C(O5)=C(OC(C6OC(O7)C(OC(C(O)9)OC(C(O)C9O)CO)C(O)C(O)C7COC(C=Cc(c8)cc(O)c(O)c8)=O)OC(C(O)C6O)C)C(=O)c(c45)c(cc(c4)O)O)c3)OCC(OC(C2O)OC(C(C2O)O)C)1	Metabolomics	Montbretin A
FL1CPTNS0002	Oc(c3)cc(O)c(c3)C(=O)C(O2)=Cc(c1)c(C2)c(O)c(O)c1	Metabolomics	Mopachalcone
FL6DPTNS0004	Oc(c4)cc(O1)c(c4)C(O)C(O3)C1c(c2)c(C3)c(O)c(O)c2	Metabolomics	Mopanan-4alpha-ol
FL5FPTNS0006	Oc(c4)cc(O1)c(c4)C(=O)C(O3)=C1c(c2)c(C3)c(O)c(O)c2	Metabolomics	Mopanin, Mopanine
FL4DPTNS0002	Oc(c4)cc(O1)c(c4)C(=O)C(O3)C1c(c2)c(C3)c(O)c(O)c2	Metabolomics	Mopanone
FLICQUNS0004	COc(c3)c(=O)cc(c(=O)3)[C@H](C2)Cc(c1)c(O2)c(OC)c(O)c1	Metabolomics	Mucroquinone
FLIE9CNM0001	Oc(c4)c(O)cc(c43)c(C(=O)1)c(o3)c(c(C)2)c(ccc2)O1	Metabolomics	Mutisifurocoumarin
FL3FCCNI0001	CC(C)=CCc(c1)c(c(cc1C(=C3)Oc(c(C(=O)3)2)c(C)c(c(C)c2O)OC)O)O	Metabolomics	Muxiangrin III, Muxiangrine III
FL4DAGNSS001	Oc(c(O)4)cc(cc(O)4)C(=O)OC(C1c(c3)cc(OS(O)(=O)=O)c(O)c3O)C(=O)c(c2O)c(cc(c2)O)O1	Metabolomics	Myricatin
FL5FAGGS0031	C(C)(C(O)1)OC(OC(C4=O)=C(Oc(c43)cc(cc3O)O)c(c2)cc(O)c(O)c(O)2)C(OC(C)=O)C(O)1	Metabolomics	Myricetin 3- (2"-acetylrhamnoside)
FL5FAGGA0006	O[C@@H]([C@H]4O)C(CO)O[C@@H]([C@@H]4OC(=O)c(c5)cc(O)c(O)c5O)OC(C2=O)=C(c(c3)cc(c(c3O)O)O)Oc(c12)cc(cc1O)O	Metabolomics	Myricetin 3- (2"-galloylgalactoside)
FL5FAGGS0029	O=C(c(c5)cc(O)c(O)c5O)OC(C(OC(C3=O)=C(c(c4)cc(c(c4O)O)O)Oc(c23)cc(cc2O)O)1)C(O)C(C(CO)O1)O	Metabolomics	Myricetin 3- (2"-galloylglucoside)
FL5FCGGS0003	Oc(c51)cc(OC)cc(OC(=C(C5=O)OC(C3OC(c(c4)cc(O)c(O)c(O)4)=O)OC(C(C3O)O)C)c(c2)cc(c(O)c2O)O)1	Metabolomics	Myricetin 3- (2"-galloylrhamnoside)
FL5FAGGS0028	c(c31)c(cc(O)c(C(=O)C(OC(O5)C(C(O)C(O)C5C)OC(c(c4)ccc(c4)O)=O)=C(O3)c(c2)cc(c(c(O)2)O)O)1)O	Metabolomics	Myricetin 3- (2"-p-hydroxybenzoylrhamnoside)
FL5FAGGS0033	C(OC(c(c6)cc(c(O)c(O)6)O)=O)(C(OC(c(c5)cc(c(O)c5O)O)=O)1)C(OC(C4=O)=C(Oc(c34)cc(O)cc3O)c(c2)cc(c(c(O)2)O)O)OC(C)C(O)1	Metabolomics	Myricetin 3- (2",3"-digalloylrhamnoside)
FL5FAGGS0035	CC(=O)OC(C4OC(C)=O)C(OC(C)=O)C(OC4)OC(C(=O)1)=C(c(c3)cc(c(c(O)3)O)O)Oc(c2)c1c(cc2O)O	Metabolomics	Myricetin 3- (2",3",4"-triacetylxyloside)
FL5FAGGS0025	O(C(C(O)6)OC(C)C(O)C(O)6)CC(O2)C(C(C(C(OC(C(=O)3)=C(c(c5)cc(c(c5O)O)O)Oc(c4)c3c(O)cc4O)2)OC(O1)C(C(O)C(C1C)O)O)O)O	Metabolomics	Myricetin 3- (2G-rhamnosylrutinoside), Myricetin 3-O- (2",6"-di-O-alpha-rhamnosyl) -beta-glucoside
FL5FAGGS0014	c(O)(c5O)c(cc(c5)C(=C(OC(C(O)3)OC(C(C3OC(c(c4)cc(O)c(O)c(O)4)=O)O)C)2)Oc(c1C(=O)2)cc(cc(O)1)O)O	Metabolomics	Myricetin 3- (3"-galloylrhamnoside)
FL5FAGGS0034	CC(=O)OC(C4OC(C)=O)C(C)OC(C4O)OC(C1=O)=C(c(c3)cc(c(c(O)3)O)O)Oc(c2)c1c(O)cc2O	Metabolomics	Myricetin 3- (3",4"-diacetylrhamnoside)
FL5FAGGS0036	C(OC(C)=O)(C(O)5)C(O)C(OC5COC(C)=O)OC(C(C)1)C(OC(C)=O)C(OC(C)=O)C(OC(C(=O)2)=C(c(c4)cc(c(c(O)4)O)O)Oc(c3)c2c(O)cc3O)O1	Metabolomics	Myricetin 3- (3"'-6"'-diacetylglucosyl) - (1->4) - (2",3"-diacetylrhamnoside)
FL5FAGGS0015	O=C(OC(C(O)2)C(C)OC(OC(C5=O)=C(Oc(c54)cc(cc(O)4)O)c(c3)cc(c(O)c3O)O)C2O)c(c1)cc(O)c(c(O)1)O	Metabolomics	Myricetin 3- (4"-galloylrhamnoside)
FL5FAGGS0027	Oc(c31)cc(cc1OC(c(c4)cc(c(c(O)4)O)O)=C(C3=O)OC(C2O)OC(C)C(C2O)OC(=O)CC(O)=O)O	Metabolomics	Myricetin 3- (4"-malonylrhamnoside)
FL5FAGGA0008	c(c7)c(ccc7O)C=CC(=O)OC(C(COC(C(O)6)OC(C)C(O)C(O)6)1)C(O)C(O)C(OC(=C(c(c5)cc(O)c(O)c(O)5)2)C(=O)c(c3O)c(cc(OC(C(O)4)OC(C(O)C(O)4)C)c3)O2)O1	Metabolomics	Myricetin 3- (4"-p-coumarylrobinobioside) -7-rhamnoside
FL5FAGGA0007	C(OC(=O)c(c5)cc(O)c(c(O)5)O)C(O1)C(O)C(C(C1OC(C3=O)=C(c(c4)cc(c(O)c4O)O)Oc(c23)cc(cc(O)2)O)O)O	Metabolomics	Myricetin 3- (6"-galloylgalactoside)
FL5FAGGS0030	C(c(c5)ccc(O)c5)=CC(OCC(C4O)OC(C(C(O)4)O)OC(=C2c(c3)cc(c(O)c(O)3)O)C(=O)c(c(O2)1)c(O)cc(O)c1)=O	Metabolomics	Myricetin 3- (6"-p-coumaroylglucoside)
FL5FAGGS0012	c(C(=O)2)(c4O)c(cc(c4)O)OC(=C2OC(C(O)3)OC(C(OC(C)=O)C(O)3)C)c(c1)cc(O)c(O)c(O)1	Metabolomics	Myricetin 3-acetylrhamnoside, Myricetin 3-O- (4"-acetyl) -alpha-L-rhamnopyranoside
FL5FAGGS0001	O(C(=C3c(c4)cc(O)c(O)c(O)4)C(=O)c(c(O3)2)c(cc(O)c2)O)C(C(O)1)OC(CO)C1O	Metabolomics	Myricetin 3-alpha-L-arabinofuranoside
FL5FAGGS0002	C(=C3OC(O4)C(O)C(C(O)C4)O)(Oc(c2)c(C3=O)c(cc(O)2)O)c(c1)cc(O)c(O)c(O)1	Metabolomics	Myricetin 3-alpha-L-arabinopyranoside
FL5FAGGA0001	O(C(=C3c(c4)cc(O)c(O)c(O)4)C(=O)c(c(O3)2)c(cc(O)c2)O)C(C(O)1)OC(CO)C(O)C1O	Metabolomics	Myricetin 3-galactoside
FL5FAGGA0004	C(C(C5O)OC(C(O)C(O)5)OC(=C2c(c3)cc(OC(O4)C(C(C(C4C)O)O)O)c(O)c3O)C(=O)c(c1O)c(O2)cc(c1)O)O	Metabolomics	Myricetin 3-galactoside-3'-rhamnoside
FL5FAGGL0004	c(c25)c(cc(c2C(C(=C(O5)c(c4)cc(c(c(O)4)O)O)O[C@@H](C(O)3)O[C@H](CO)[C@@H](C(O)3)O)=O)O)O[C@@H]([C@@H](O)1)OC(CO)[C@H](O)[C@@H]1O	Metabolomics	Myricetin 3-glucoside-7-galactoside
FL5FAGGS0026	C(O)(C1OC(C6O)OC(C(C6O)O)CO)C(O)C(OC(OC(C(=O)2)=C(c(c5)cc(O)c(O)c5O)Oc(c3)c(c(O)cc(OC(O4)C(O)C(C(O)C4CO)O)3)2)1)C	Metabolomics	Myricetin 3-glucosyl- (1->2) -rhamnoside-7-glucoside
FL5FAGGS0005	C(C(C(O)=O)1)(O)C(C(C(OC(=C3c(c4)cc(O)c(O)c(O)4)C(=O)c(c(O3)2)c(cc(O)c2)O)O1)O)O	Metabolomics	Myricetin 3-glucuronide
FL5FAGGS0023	C(C5O)(OC(C)C(C5O)O)OC(C1OC(=C(c(c4)cc(c(c(O)4)O)O)3)C(c(c2O3)c(cc(c2)O)O)=O)C(O)C(C(CO)O1)O	Metabolomics	Myricetin 3-neohesperidoside
FL5FAGGS0018	c(c31)c(cc(O)c(C(=O)C(OC(O4)C(OC(=O)c(c5)cc(O)c(c(O)5)O)C(C(C4C)OC(C)=O)O)=C(O3)c(c2)cc(c(c(O)2)O)O)1)O	Metabolomics	Myricetin 3-O- (4"-O-acetyl-2"-O-galloyl) -alpha-L-rhamnopyranoside
FL5FAGGS0024	O(C(C)5)C(C(O)C(O)C5O)OC(=C2c(c3)cc(OC(C4O)OC(CO)C(C4O)O)c(O)c3O)C(=O)c(c1O)c(O2)cc(c1)O	Metabolomics	Myricetin 3-rhamnoside-3'-glucoside
FL5FAGGS0010	C(C(O)5)(OC(CO)C(O)C5O)Oc(c1)cc(O3)c(C(=O)C(=C3c(c4)cc(c(c(O)4)O)O)OC(C(O)2)OC(C)C(C(O)2)O)c1O	Metabolomics	Myricetin 3-rhamnoside-7-glucoside
FL5FAGGS0022	O(C(=C(c(c5)cc(c(c(O)5)O)O)4)C(c(c(O4)3)c(cc(c3)O)O)=O)C(C1OC(O2)C(C(O)C(O)C(C)2)O)OC(C)C(C(O)1)O	Metabolomics	Myricetin 3-rhamnosyl- (1->2) -rhamnoside
FL5FAGGL0007	C(C(O)1)(C(O)C(OC1OC(C6O)C(C(OC6CO)OCC(O2)C(O)C(O)C(C(OC(C(=O)3)=C(c(c5)cc(c(O)c(O)5)O)Oc(c4)c3c(O)cc4O)2)O)O)C)O	Metabolomics	Myricetin 3-rhamnosyl- (1->3) -glucosyl- (1->6) -glucoside
FL5FAGGA0002	O(C1C)C(OCC(O2)C(C(O)C(C(OC(=C4c(c5)cc(c(c(O)5)O)O)C(=O)c(c3O)c(O4)cc(c3)O)2)O)O)C(C(O)C(O)1)O	Metabolomics	Myricetin 3-robinobioside
FL5FAGGA0005	O=C(C(OC(C5O)OC(COC(C6O)OC(C(C6O)O)C)C(O)C5O)=3)c(c1OC3c(c4)cc(O)c(c(O)4)O)c(cc(OC(C(O)2)OC(C)C(C2O)O)c1)O	Metabolomics	Myricetin 3-robinobioside-7-rhamnoside
FL5FAGGL0008	C(C6O)(O)C(OC(C6O)C)OCC(C(O)1)OC(OC(C(=O)5)=C(Oc(c54)cc(cc(O)4)OC(O3)C(O)C(C(O)C3CO)O)c(c2)cc(O)c(c(O)2)O)C(C1O)O	Metabolomics	Myricetin 3-rutinoside-7-glucoside
FL5FAGGL0003	O(C1C)C(OCC(O2)C(C(O)C(C(OC(=C4c(c5)cc(c(c(O)5)O)O)C(=O)c(c3O)c(O4)cc(c3)O)2)O)O)C(C(O)C(O)1)O	Metabolomics	Myricetin 3-rutinoside, 3- [ [ 6-O- (6-Deoxy-alpha-L-mannopyranosyl) -beta-D-glucopyranosyl ] oxy ] -5,7-dihydroxy-2- (3,4,5-trihydroxyphenyl) -4H-1-benzopyran-4-one
FL5FAGGL0002	C(OC(C(O)5)C(OC(CO)C5O)OC(=C(c(c4)cc(c(c(O)4)O)O)3)C(c(c2O3)c(cc(c2)O)O)=O)(C1O)OCC(C1O)O	Metabolomics	Myricetin 3-sambubioside
FL5FAGGS0009	c(c13)(OC(=C(OC(C4OC(O5)C(C(C(C5)O)O)O)OC(C)C(C(O)4)O)C3=O)c(c2)cc(c(c(O)2)O)O)cc(cc1O)O	Metabolomics	Myricetin 3-xylosyl- (1->2) -rhamnoside
FL5FAGGS0021	c(c1O)c(c(C3=O)c(OC(=C3OC(O5)C(C(C(O)C5C)OC(C(O)4)OCC(O)C4O)O)c(c2)cc(c(c(O)2)O)O)c1)O	Metabolomics	Myricetin 3-xylosyl- (1->3) -rhamnoside
FL5FAGGA0003	O([C@@H](Oc(c(O)5)cc(cc(O)5)C(O2)=C(O[C@@H](C(O)4)O[C@H](CO)[C@@H](C(O)4)O)C(=O)c(c3O)c2cc(c3)O)1)C(CO)[C@@H]([C@@H]([C@@H]1O)O)O	Metabolomics	Myricetin 3,3'-digalactoside
FL5FAGGS0011	c(c1)(OC(O5)C(C(C(O)C5C(O)=O)O)O)cc(c(C3=O)c1OC(=C3OC(C4O)OC(C(C4O)O)C(O)=O)c(c2)cc(c(c(O)2)O)O)O	Metabolomics	Myricetin 3,7-diglucuronide
FL5FDHNS0002	c(c21)(O)cc(OC)cc(OC(c(c3)cc(OC)c(O)c(O)3)=C(C2=O)OC)1	Metabolomics	Myricetin 3,7,3'-trimethyl ether, 3,7,3'-Trimethoxy-5,4',5'-trihydroxyflavone
FL5FAGGS0008	c(c(O)4)c(O)c(C3=O)c(c4)OC(=C3O)c(c1)cc(OC(O2)C(O)C(O)C(O)C2CO)c(O)c(O)1	Metabolomics	Myricetin 3'-glucoside
FL5FAGGL0011	c(C(=O)4)(c(O)5)c(cc(c5)O)OC(=C(O)4)c(c3)cc(c(c3O)O)OC(C(O)2)OC(C(O)C(O)2)COC(C=Cc(c1)ccc(O)c1)=O	Metabolomics	Myricetin 3'-O- (6"-p-coumaroyl) glucoside
FL5FAGGS0020	C(O1)(Oc(c2)c(O)c(O)cc(C(=C4O)Oc(c3)c(C4=O)c(cc(O)3)O)2)C(O)C(O)C(O)C(C)1	Metabolomics	Myricetin 3'-rhamnoside
FL5FAGGS0007	C(O1)(Oc(c2)c(O)c(O)cc(C(=C4O)Oc(c3)c(C4=O)c(cc(O)3)O)2)C(O)C(C(O)C1)O	Metabolomics	Myricetin 3'-xyloside
FL5FBGNS0001	COc(c3)c(C(=O)2)c(cc(O)3)OC(=C(O)2)c(c1)cc(O)c(O)c(O)1	Metabolomics	Myricetin 5-methyl ether
FL5FBGGA0001	O(C(C(=O)3)=C(Oc(c4)c(c(OC)cc4O)3)c(c2)cc(O)c(O)c(O)2)C(O1)C(O)C(C(C(CO)1)O)O	Metabolomics	Myricetin 5-methyl ether 3-galactoside
FL5FBGGS0001	OC(C1OC(C(=O)3)=C(Oc(c4)c(c(OC)cc4O)3)c(c2)cc(O)c(O)c(O)2)C(C(O)C(C)O1)O	Metabolomics	Myricetin 5-methyl ether 3-rhamnoside
FL5FBGGS0002	[C@H]([C@@H]1O)([C@H](C(O[C@H]1Oc(c4)cc(c(c42)C(C(=C(c(c3)cc(O)c(O)c(O)3)O2)O)=O)OC)CO)O)O	Metabolomics	Myricetin 5-methyl ether 7-glucoside
FL5FAGGS0032	C(C(O)1)(O)C(C(Oc(c5)cc(O)c(c35)C(=O)C(=C(c(c4)cc(O)c(c4O)O)O3)O)OC1COC(=O)c(c2)cc(O)c(c(O)2)O)O	Metabolomics	Myricetin 7- (6"-galloylglucoside)
FL5FAGGS0006	[C@@H](O1)(Oc(c4)cc(c3c4O)OC(=C(C(=O)3)O)c(c2)cc(O)c(O)c(O)2)[C@@H](O)[C@@H](O)[C@@H](O)C1CO	Metabolomics	Myricetin 7-glucoside
CHEMBL164	O=c1c(O)c(-c2cc(O)c(O)c(O)c2)oc2cc(O)cc(O)c12	CHEMBL	MYRICETIN, NSC-407290
FL5FAGGS0004	C(=C3OC(O4)C(O)C(O)C(O)C(C)4)(Oc(c2)c(C3=O)c(cc(O)2)O)c(c1)cc(O)c(O)c(O)1	Metabolomics	Myricitrin, Myricetin 3-rhamnoside, Myricetin 3-O-rhamnoside
FL2FAAGS0026	c(c(O)4)c(cc(O5)c(C(=O)CC5c(c6)ccc(c6)O)4)OC(C2O)OC(COC(=O)c(c3)cc(c(O)c3O)O)C(C(O)2)OC(c(c1)cc(O)c(O)c1O)=O	Metabolomics	Naringenin 7- (4,6-digalloylglucoside)
FL3FE9NS0003	COc(c1)c(O)c(O)c(C(=O)3)c1OC(=C3)c(c2)cccc2	Metabolomics	Negletein
FL2FACGS0001	C(C5)(Oc(c(C5=O)4)cc(cc4O)OC(C2OC(O3)C(C(O)C(O)C(C)3)O)OC(CO)C(C2O)O)(c(c1)ccc(O)c1O)[H]	Metabolomics	Neoeriocitrin
FL1C2CNS0001	Oc(c2)c(O)cc(c2)C=CC(=O)c(c1)c(O)cc(O)c(O)1	Metabolomics	Neoplathymenin
FL5F2CNI0001	c(c1)c(O)c(c(CC=C(C)C)c1C(=C3O)Oc(c2)c(C3=O)cc(O)c(O)2)O	Metabolomics	Neouralenol
FL1B3CNS0001	Oc(c3)c(O)cc(c3)CC(O)(O1)C(=O)c(c2)c(c(O)c(O)c2)1	Metabolomics	Nigrescin
FL2FEAGI0001	C(O)(C1Oc(c34)c(c(O)c(c(OC(c(c5)ccc(c5)O)CC4=O)3)CC=C(C)C)O)C(O)C(C(COC(C2O)OC(C(C(O)2)O)C)O1)O	Metabolomics	Nirurin
FLIC1LNP0012	O(c42)CC(Cc2ccc(c43)OC(C)(CCC=C(C)C)C=C3)c(c(O)1)ccc(c1O)OC	Metabolomics	Nitidulin, 3- [ 3,4-Dihydro-8-methyl-8- (4-methyl-3-pentenyl) -2H,8H-benzo [ 1,2-b:3,4-b' ] dipyran-3-yl ] -6-methoxy-1,2-benzenediol
FLNA29NS0004	O=C(O1)C=C(c(c3)cccc3)c(c2)c1cc(O)c(O)2	Metabolomics	Nordalbergin
FL3FECNS0003	Oc(c3)c(O)cc(c3)C(=C2)Oc(c1)c(C(=O)2)c(O)c(O)c(O)1	Metabolomics	Nornepetin, 6-Hydroxyluteolin, Demethylpedalitin
FLIIACNM0001	Oc(c3)cc(O)c(c(O)3)c(o1)c(C(O)=O)c(c2)c(cc(O)c(O)2)1	Metabolomics	Norwedelic acid
FLIEACNS0001	Oc(c4)cc(O3)c(c(O)4)c(o1)c(C(=O)3)c(c2)c(cc(O)c(O)2)1	Metabolomics	Norwedelolactone, Demethylwedelolactone, Desmethylwedelolactone
CHEMBL485250	O=c1cc(-c2ccccc2)oc2c(O)c(O)cc(O)c12	CHEMBL	NORWOGONIN, NSC-128304
FL3FECNS0012	COc(c3)c(O)cc(c3)C(=C2)Oc(c1)c(C(=O)2)c(O)c(O)c(OC)1	Metabolomics	Nuchensin, 5,6,3'-Trihydroxy-7,4'-dimethoxyflavone
FL5FAGGN0001	Oc(c1)c(c(O3)cc1C(O6)=C(C(c(c62)c(cc(O)c2C(c(c5)ccc(c5)O)([H])CC(OCC(C(O)4)OC3C(O)C(O)4)=O)O)=O)O)O	Metabolomics	Nympholide A
FL1C3CNS0001	Oc(c2)c(O)cc(c2)C=CC(=O)c(c1)c(O)c(O)c(O)c1	Metabolomics	Okanin
FL1C3CGS0019	O(C)c(c1)c(ccc(C=CC(=O)c(c2)c(c(O)c(O[C@@H]([C@@H](O)3)OC(CO)[C@@H]([C@@H]3O)O)c2)O)1)OC	Metabolomics	Okanin 3,4-dimethyl ether 4'-glucoside
FL1C3CGS0001	C(C1Oc(c2O)c(ccc2C(=O)C=Cc(c3)cc(c(O)c3)O)O)(O)C(O)C(O)C(O1)CO	Metabolomics	Okanin 3'-glucoside
FL1C3CGS0010	O=C(c(c3)c(c(c(OC(C4O)OC(CO)C(O)C4O)c3)OC(C(O)2)OC(C(O)C(O)2)CO)O)C=Cc(c1)cc(O)c(c1)O	Metabolomics	Okanin 3',4'-diglucoside
FL1C3CGS0016	C(C1O)(C(COC(C)=O)OC(Oc(c2)c(O)c(O)c(C(C=Cc(c3)cc(c(OC)c3)O)=O)c2)C1O)O	Metabolomics	Okanin 4-methyl ether 4'- (6"-acetylglucoside)
FL1C3CGS0015	c(c1)(c(ccc1C=CC(=O)c(c2)c(c(O)c(OC(C(O)3)OC(CO)C(C3O)O)c2)O)OC)O	Metabolomics	Okanin 4-methyl ether 4'-glucoside
FL1C3CGS0025	Oc(c1O)cc(C=CC(=O)OC(C(Oc(c(O)4)ccc(c(O)4)C(C=Cc(c3)ccc(OC)c(O)3)=O)2)C(C(C(COC(C)=O)O2)O)O)cc1	Metabolomics	Okanin 4-methyl ether 4'-O- (2"-O-caffeoyl-6"-O-acetylglucoside)
FL1C3CGS0024	C(O)(C3O)C(C(OC(COC(C=Cc(c4)ccc(O)c4)=O)3)Oc(c2)c(O)c(c(c2)C(C=Cc(c1)cc(c(c1)OC)O)=O)O)O	Metabolomics	Okanin 4-methyl ether 4'-O- (6"-O-p-coumaroylglucoside)
FL1C3CGS0017	O(c(c4)c(cc(c4)C=CC(c(c3)c(O)c(O)c(c3)OC(O1)C(O)C(O)C(O)C(COC(O2)C(O)C(C(O)C2)O)1)=O)O)C	Metabolomics	Okanin 4-methyl ether 4'-primveroside
FL1C3CGS0008	C(C(OCC(O2)C(C(C(C(Oc(c4)c(c(c(c4)C(=O)C=Cc(c3)cc(c(O)c3)O)O)O)2)OC(C)=O)O)OC(C)=O)=O)=Cc(c1)ccc(c1)O	Metabolomics	Okanin 4'- (2",4"-diacetyl-6"-p-coumarylglucoside)
FL1C3CGS0006	OC(C(OC(C)=O)1)C(OC(C)=O)C(COC(C)=O)OC1Oc(c3)c(c(c(c3)C(C=Cc(c2)ccc(c2O)O)=O)O)O	Metabolomics	Okanin 4'- (2",4",6"-triacetylglucoside)
FL1C3CGS0009	C(C)(=O)OC(C2O)C(C(OC(Oc(c3)c(c(c(C(=O)C=Cc(c4)cc(c(O)c4)O)c3)O)O)2)COC(C=Cc(c1)ccc(O)c1)=O)OC(C)=O	Metabolomics	Okanin 4'- (3",4"-diacetyl-6"-p-coumarylglucoside)
FL1C3CGS0007	CC(=O)OC(C(OC(C)=O)3)C(O)C(OC3COC(C)=O)Oc(c2)c(O)c(c(c2)C(C=Cc(c1)ccc(c1O)O)=O)O	Metabolomics	Okanin 4'- (3",4",6"-triacetylglucoside)
FL1C3CGS0005	C(O)(C2O)C(OC(C)=O)C(OC(Oc(c(O)4)ccc(c4O)C(C=Cc(c3)cc(O)c(O)c3)=O)2)COC(C=Cc(c1)ccc(O)c1)=O	Metabolomics	Okanin 4'- (4"-acetyl-6"-p-coumarylglucoside)
FL1C3CGS0003	C(C(C1O)OC(Oc(c2)c(c(c(C(=O)C=Cc(c3)cc(c(O)c3)O)c2)O)O)C(O)C1O)OC(C)=O	Metabolomics	Okanin 4'- (6"-acetylglucoside)
FL1C3CGS0004	C(O)(C3O)C(C(OC(COC(C=Cc(c4)ccc(O)c4)=O)3)Oc(c2)c(O)c(O)c(c2)C(C=Cc(c1)ccc(O)c1O)=O)O	Metabolomics	Okanin 4'- (6"-p-coumarylglucoside)
FL1C3CGS0011	c(O)(c2OC(C(O)4)OC(C(C(O)4)OC(O3)C(C(C3CO)O)O)CO)c(c(cc2)C(C=Cc(c1)ccc(c1O)O)=O)O	Metabolomics	Okanin 4'-alpha-L-arabinofuranosyl- (1->4) -glucoside
FL1C3CGS0012	C(O)(C3O)[C@H](O[C@@H](CO[C@@H]([C@H]4O)OC([C@@H]([C@H](O)4)O)CO)[C@@H](O)3)Oc(c2)c(O)c(c(c2)C(C=Cc(c1)ccc(c1O)O)=O)O	Metabolomics	Okanin 4'-gentiobioside
FL1C3CGS0022	c(c3O)(c(ccc(C(C=Cc(c4)cc(O)c(O)c4)=O)3)OC(C(OC(=O)C=Cc(c2)ccc(c(O)2)O)1)OC(C(O)C1O)COC(C)=O)O	Metabolomics	Okanin 4'-O- (2"-O-caffeoyl-6"-O-acetylglucoside)
FL1C3CGS0023	Oc(c5)ccc(c5)C=CC(OCC(C4O)OC(C(C4O)OC(C=Cc(c3)cc(O)c(O)c3)=O)Oc(c(O)2)ccc(c2O)C(=O)C=Cc(c1)ccc(c1O)O)=O	Metabolomics	Okanin 4'-O- (2"-O-caffeoyl-6"-O-p-coumaroylglucoside)
FL1C3CGS0021	CC(=O)OC(C1O)C(COC(C)=O)OC(Oc(c2)c(O)c(O)c(C(=O)C=Cc(c3)cc(O)c(c3)O)c2)C1O	Metabolomics	Okanin 4'-O- (4",6"-di-O-acetylglucoside)
FL3FFCNS0002	COc(c(O)3)c(O1)c(c(O)c3)C(=O)C=C1c(c2)cc(O)c(O)c2	Metabolomics	Onopordin, 8-Methoxyluteolin, 5,7,3',4'-Tetrahydroxy-8-methoxyflavone
FL7AACGL0024	OC(C(Oc(c3c(c4)ccc(c4O)O)cc(c(O)2)c([o+1]3)cc(O)c2)1)C(C(C(O1)COC(=O)C(O)=O)O)O	Metabolomics	Ophrysanin
FL2FG9NS0006	COc(c(O)1)c(C(=O)3)c(OC(C3)c(c2)cccc2)c(O)c(O)1	Metabolomics	Oresbiusin
FL3FACCS0008	Oc(c42)cc(O)c(c(OC(=CC(=O)4)c(c3)ccc(c3O)O)2)C(C(OC(C)=O)1)OC(C(C(O)1)O)CO	Metabolomics	Orientin 2"-acetate
FL3FACCS0063	c(c3C(O4)C(C(C(C4CO)O)O)OC(C(C)CC)=O)(O)cc(c(c23)C(C=C(O2)c(c1)ccc(O)c1O)=O)O	Metabolomics	Orientin 2"-O- (2"'-methylbutyrate)
FL3FACCS0013	C(O)C(C(O)1)OC(OC(C(O)2)C(c(c34)c(cc(c3C(C=C(c(c5)ccc(O)c5O)O4)=O)O)O)OC(C2O)CO)C(O)1	Metabolomics	Orientin 2"-O-beta-L-arabinofuranoside
FL3FACCS0061	O(C1c(c5O)c(c4c(c5)O)OC(=CC4=O)c(c3)cc(c(O)c3)O)C(CO)C(O)C(C1OC(=O)C=Cc(c2)ccc(O)c2O)O	Metabolomics	Orientin 2"-O-caffeate
FL3FACCS0062	c(c1)(C(O5)=CC(=O)c(c52)c(cc(O)c(C(O4)C(C(O)C(O)C4CO)OC(=O)c(c3)cc(O)c(O)c3O)2)O)cc(O)c(c1)O	Metabolomics	Orientin 2"-O-gallate
FL3FACCS0026	OC(C2O)C(C(c(c34)c(cc(c3C(C=C(c(c5)ccc(O)c5O)O4)=O)O)O)OC2CO)OC(O1)C(O)C(O)C(C1C)O	Metabolomics	Orientin 2"-O-rhamnoside
FL3FACCS0045	COc(c(O)1)cc(C=CC(OCC(O3)C(O)C(O)C(C3c(c45)c(cc(O)c4C(=O)C=C(c(c6)ccc(c(O)6)O)O5)O)OC(O2)C(O)C(O)C(O)C2)=O)cc1	Metabolomics	Orientin 2"-O-xyloside-6"-ferulate
FL3FACCS0011	c(c21)(O)cc(c(C(O4)C(C(C(O)C4COC(C)=O)O)OC(C)=O)c1OC(c(c3)cc(c(c3)O)O)=CC2=O)O	Metabolomics	Orientin 2",6"-diacetate
FL3FACDS0003	C(C1O)(C(O)C(c(c42)c(OC(C5O)OC(C(O)C5O)CO)cc(O)c2C(C=C(O4)c(c3)ccc(O)c3O)=O)OC1CO)O	Metabolomics	Orientin 7-glucoside
FL3FACCS0043	c(c1)(O)c(ccc(C(=C4)Oc(c([C@H](O5)[C@@H](O)[C@H]([C@@H](O)C5CO)O)2)c(C4=O)c(cc2OC(=O)C=Cc(c3)ccc(O)c(O)3)O)1)O	Metabolomics	Orientin 7-O-caffeate
FL3FACDS0004	c(O3)(c(C(C5O)OC(C(C5O)O)CO)1)c(C(C=C3c(c4)ccc(O)c4O)=O)c(cc(OC(O2)C(C(C(C2C)O)O)O)1)O	Metabolomics	Orientin 7-O-rhamnoside
FL3FACCSS001	c(c(OS(O)(=O)=O)1)c(c(C(=O)4)c(OC(=C4)c(c3)cc(c(O)c3)O)c1[C@@H]([C@H]2O)OC(CO)[C@@H]([C@@H]2O)O)O	Metabolomics	Orientin 7-O-sulfate
FLIAACCS0004	C(=C4)(C(c(c(O4)2)c(c(C(C(O)3)OC(COC(C)=O)C(C(O)3)O)c(O)c2)O)=O)c(c1)ccc(c1O)O	Metabolomics	Orobol 6-C- (6"-acetylglucoside)
FLIAACCS0005	C(O)C([C@H](O)1)O[C@@H](c(c(O)3)c(c(c(O5)c(C(C(=C5)c(c4)ccc(O)c(O)4)=O)3)[C@H](O2)[C@H]([C@@H](O)[C@H](C2CO)O)O)O)[C@@H](O)[C@H]1O	Metabolomics	Orobol 6,8-di-C-glucoside
FLIAACGS0003	O=C(CC(O)=O)OCC(C(O)4)OC(C(C4O)O)Oc(c1)cc(O2)c(C(=O)C(c(c3)cc(c(c3)O)O)=C2)c1O	Metabolomics	Orobol 7-O- (6"-malonylglucoside)
FLIAACCS0003	O(C(C)=O)CC(O1)C(C(O)C(O)C(c(c23)c(O)cc(O)c(C(C(c(c4)ccc(c4O)O)=CO3)=O)2)1)O	Metabolomics	Orobol 8-C- (6"-acetylglucoside)
FLIAACNS0001	Oc(c3)cc(O2)c(c(O)3)C(=O)C(=C2)c(c1)cc(O)c(O)c1	Metabolomics	Orobol, Santol, Norsantal
FLIAACGS0001	c(c4)(cc(c(O)c4)O)C(C(=O)1)=COc(c2)c1c(cc(O[C@H](O3)[C@@H](O)[C@@H](O)[C@@H](O)C3CO)2)O	Metabolomics	Oroboside, Orobol 7-O-glucoside
FL5FECGS0033	COc(c4O)cc(O1)c(c4O)C(C(OC)=C1c(c2)ccc(OC)c2O[C@H](O3)[C@H]([C@@H](O)[C@H](C3CO)O)O)=O	Metabolomics	Oxyayanin B 3'-glucoside
FL5FECNS0020	c(c3O)(OC)cc(O1)c(c3O)C(C(=C1c(c2)cc(O)c(OC)c2)OC)=O	Metabolomics	Oxyayanin-B
FL5FACGS0098	C(O)(C1O)C(OC(c(c6)cc(c(c(O)6)O)O)=O)C(OC(C(OC(=C(c(c5)cc(c(O)c5)O)3)C(=O)c(c4O)c(cc(O)c4)O3)2)C(C(O2)CO)O)OC1CO	Metabolomics	Pachyrrhizin (Euphorbia), Quercetin 3- (2"'-galloylglucosyl) - (1->2) -alpha-L-arabinofuranoside
FL4DCCNS0001	COc(c3)cc(O1)c(c(O)3)C(=O)[C@H](O)[C@H]1c(c2)cc(O)c(O)c2	Metabolomics	Padmatin
FL4DCCNS0003	c(c21)(O)cc(OC)cc(O[C@H](c(c3)cc(O)c(O)c3)[C@H](C2=O)OC(C)=O)1	Metabolomics	Padmatin 3-acetate
FL4DCCGS0001	c(c(C(O3)C(C(=O)c(c4O)c3cc(c4)OC)OC(O2)C(O)C(C(C(CO)2)O)O)1)cc(c(c1)O)O	Metabolomics	Padmatin 3-glucoside
FL4DCCGS0002	c(c23)c(OC)cc(c(C([C@H](O)[C@@H](c(c4)ccc(c4O)O)O3)=O)2)O[C@@H]([C@@H](O)1)OC(CO)[C@@H]([C@@H]1O)O	Metabolomics	Padmatin 5-glucoside
FL2F1CCS0001	O(c32)C(CC(=O)c2ccc(c3C(C(O)4)OC(CO)C(O)C4O)O)c(c1)cc(c(O)c1)O	Metabolomics	Palodulcin B
FL3FBCCS0001	c(c1)(c(ccc1C(=C4)Oc(c3C(=O)4)c(c(cc3OC)O)C(O2)C(O)C(C(C2CO)O)O)O)O	Metabolomics	Parkinsonin A, 8-D-Glucopyranosyl-7,3',4'-trihydroxy-5-methoxyflavone
FL3FDCCS0001	OC(C1O)C(C(c(c(OC)4)c(c(c(OC)c4)3)OC(=CC(=O)3)c(c2)ccc(c2O)O)OC1CO)O	Metabolomics	Parkinsonin B
FL5FACGS0094	c(c12)c(cc(O)c(C(C(OC(C(O)4)OC(C(O)C4O)C(=O)OCCCC)=C(c(c3)cc(c(c3)O)O)O2)=O)1)O	Metabolomics	Parthenosin, Quercetin 3- (6"-n-butylglucuronide)
FL5FECGS0059	C(OCC(O3)C(O)C(O)C(OC(C7O)OCC(O)7CO)C3OC(=C5c(c6)cc(O)c(c6)O)C(c(c4O)c(O5)cc(O)c(OC)4)=O)(O2)C(C(O)C(C2CO)O)OC(C=Cc(c1)cc(OC)c(O)c1)=O	Metabolomics	Patuletin 3- (2"-feruloylglucosyl) - (1->6) - [ apiosyl- (1->2) -glucoside ], Quercetagetin 6-methyl ether 3- (2"-feruloylglucosyl) - (1->6) - [ apiosyl- (1->2) -glucoside ]
FL5FECGS0046	O(c43)C(=C(C(c(c(c(c(OC(O5)C(C(O)C(C(C)5)O)OC(C)=O)c4)OC)O)3)=O)OC(O2)C(C(O)C(OC(C)=O)C2C)O)c(c1)ccc(O)c1O	Metabolomics	Patuletin 3- (4"-acetylrhamnoside) -7- (2"'-acetylrhamnoside)
FL5FECGS0049	CC(=O)OC(C1O)C(OC(Oc(c5OC)cc(c3c5O)OC(c(c4)ccc(c4O)O)=C(C(=O)3)OC(O2)C(C(O)C(OC(C)=O)C(C)2)O)C1OC(C)=O)C	Metabolomics	Patuletin 3- (4"-acetylrhamnoside) -7- (2"',4"'-diacetylrhamnoside)
FL5FECGS0047	Oc(c5)c(cc(c5)C(=C1OC(O4)C(C(O)C(OC(C)=O)C4C)O)Oc(c2)c(c(O)c(OC)c2OC(C3O)OC(C)C(C3OC(C)=O)O)C1=O)O	Metabolomics	Patuletin 3- (4"-acetylrhamnoside) -7- (3"'-acetylrhamnoside)
FL5FECGS0050	O(C(C5C)C(O)C(O)C(O5)OC(C(=O)3)=C(c(c4)ccc(O)c(O)4)Oc(c31)cc(OC(C(O)2)OC(C(C2OC(C)=O)OC(C)=O)C)c(OC)c1O)C(C)=O	Metabolomics	Patuletin 3- (4"-acetylrhamnoside) -7- (3"',4"'-diacetylrhamnoside)
FL5FECGS0041	O(c31)C(c(c5)ccc(O)c5O)=C(OC(O4)C(C(O)C(C4C)OC(C)=O)O)C(=O)c1c(O)c(c(c3)OC(O2)C(O)C(O)C(C2C)O)OC	Metabolomics	Patuletin 3- (4"-acetylrhamnoside) -7-rhamnoside
FL5FECGS0056	COc(c1)c(ccc1C=CC(OCC(C5O)OC(C(C(O)5)O)OC(C2=O)=C(c(c4)ccc(O)c4O)Oc(c3)c2c(c(OC)c3O)O)=O)O	Metabolomics	Patuletin 3- (6"- (E) -feruloylglucoside), Quercetagetin 6-methyl ether 3- (6"- (E) -feruloylglucoside)
FL5FECGL0014	OC(C4COC(C)=O)C(O)C(O)C(O4)OC(C(=O)1)=C(c(c3)cc(c(c3)O)O)Oc(c2)c(c(c(OC)c(O)2)O)1	Metabolomics	Patuletin 3- (6"-acetylglucoside)
FL5FECGS0055	C(c(c5)ccc(O)c5)=CC(OCC(O1)C(O)C(O)C(C(OC(=C3c(c4)ccc(c4O)O)C(=O)c(c2O)c(O3)cc(c(OC)2)O)1)O)=O	Metabolomics	Patuletin 3- (6"-p-coumaroylglucoside), Quercetagetin 6-methyl ether 3- (6"-p-coumaroylglucoside)
FL5FECGA0001	O(C(=C(c(c4)cc(c(O)c4)O)3)C(=O)c(c2O3)c(c(OC)c(c2)O)O)C(O1)C(O)C(C(C(CO)1)O)O	Metabolomics	Patuletin 3-galactoside
FL5FECGL0004	O([C@@H](OC(=C4c(c5)cc(c(O)c5)O)C(=O)c(c(O)3)c(O4)cc(O)c3OC)1)[C@H](CO[C@@H]([C@@H](O)2)OC(CO)[C@H](O)[C@@H]2O)[C@@H](C(C(O)1)O)O	Metabolomics	Patuletin 3-gentiobioside
FL5FECGLS001	c(O)(c13)c(OC)c(OS(O)(=O)=O)cc1OC(=C(OC(O4)C(O)C(C(C(CO)4)O)O)C3=O)c(c2)cc(c(O)c2)O	Metabolomics	Patuletin 3-glucoside-7-sulfate
FL5FECGL0007	c(O)(c1)c(O)cc(C(=C(OC(O4)C(OC(C6O)OCC(O)6CO)C(O)C(O)C4COC(C(O)5)OC(CO)C(O)C5O)3)Oc(c(C3=O)2)cc(O)c(OC)c2O)c1	Metabolomics	Patuletin 3-glucosyl- (1->6) [ apiosyl- (1->2) -glucoside ]
FL5FECGS0007	c(c(C(=C(OC(C(O)4)OC(C(O)C4O)C(O)=O)3)Oc(c(C3=O)2)cc(c(OC)c2O)O)1)cc(c(c1)O)O	Metabolomics	Patuletin 3-glucuronide
FL5FECNSS002	COc(c(O)3)c(O)c(c(c3)2)C(=O)C(OS(O)(=O)=O)=C(O2)c(c1)cc(O)c(O)c1	Metabolomics	Patuletin 3-O-sulfate
FL5FECGS0006	OC(C1OC(=C(c(c4)cc(c(O)c4)O)3)C(=O)c(c2O3)c(c(OC)c(c2)O)O)C(C(O)C(C)O1)O	Metabolomics	Patuletin 3-rhamnoside
FL5FECGS0043	c(O)(c5O)ccc(c5)C(O4)=C(C(=O)c(c34)c(O)c(OC)c(c3)OC(C(O)2)OC(C)C(O)C2OC(C)=O)OC(C1O)OC(C(C(O)1)O)C	Metabolomics	Patuletin 3-rhamnoside-7- (3"'-acetylrhamnoside)
FL5FECGS0048	CC(=O)OC(C5OC(C)=O)C(O)C(OC5C)Oc(c(OC)4)cc(c(c4O)2)OC(=C(OC(C(O)3)OC(C(O)C3O)C)C2=O)c(c1)ccc(O)c1O	Metabolomics	Patuletin 3-rhamnoside-7- (3"',4"'-diacetylrhamnoside)
FL5FECGS0044	c(O)(c5O)ccc(c5)C(=C(OC(C4O)OC(C(C(O)4)O)C)3)Oc(c2C3=O)cc(c(c2O)OC)OC(O1)C(O)C(C(OC(C)=O)C1C)O	Metabolomics	Patuletin 3-rhamnoside-7- (4"'-acetylrhamnoside)
FL5FECGS0005	COc(c1O)c(O)cc(O2)c1C(C(OC(O4)C(O)C(C(O)C4)O)=C2c(c3)cc(c(O)c3)O)=O	Metabolomics	Patuletin 3-xyloside
FL5FECGS0045	OC(C1OC(=C4c(c5)cc(O)c(O)c5)C(=O)c(c(O)3)c(O4)cc(c3OC)OC(C2O)OC(C)C(C2OC(C)=O)O)C(C(O)C(C)O1)OC(C)=O	Metabolomics	Patuletin 3,7-bis (3-acetylrhamnoside)
FL5FECGL0006	c(c25)(C(=O)C(=C(O5)c(c4)cc(c(O)c4)O)OC(O3)C(O)C(C(O)C3CO)O)c(O)c(c(c2)OC(O1)C(O)C(O)C(C(CO)1)O)OC	Metabolomics	Patuletin 3,7-diglucoside, Quercetagetin 6-methyl ether 3,7-diglucoside
FL5FECGS0011	O(C(=C4c(c5)cc(c(O)c5)O)C(=O)c(c3O)c(O4)cc(c3OC)OC(C2O)OC(C(O)C2O)C)C(O1)C(O)C(O)C(C(C)1)O	Metabolomics	Patuletin 3,7-dirhamnoside
FL5FECGS0008	COc(c(O[C@H](O4)[C@@H](O)[C@H]([C@H](C(CO)4)O)O)1)c(cc(O2)c1C(C(O)=C2c(c3)ccc(c3O)O)=O)O	Metabolomics	Patuletin 5-glucoside
FL5FECGS0057	c(c4O)(O)ccc(c4)C(=C(O)3)Oc(c1)c(C3=O)c(O)c(OC)c1OC(O2)C(C(O)C(O)C(COC(C(C)C)=O)2)O	Metabolomics	Patuletin 7- (6"-isobutyrylglucoside), Quercetagetin 6-methyl ether 7- (6"-isobutyrylglucoside)
FL5FECGS0058	c(c4O)(O)ccc(c4)C(=C(O)3)Oc(c1)c(C3=O)c(O)c(OC)c1OC(O2)C(C(C(O)C(COC(=O)C(CC)C)2)O)O	Metabolomics	Patuletin 7- [ 6"- (2-methylbutyryl) -glucoside ], Quercetagetin 6-methyl ether 7- [ 6"- (2-methylbutyryl) -glucoside ]
FL5FECGS0009	COc(c1OC(C(O)4)OC(CO)C(C4O)O)c(c(C2=O)c(OC(c(c3)ccc(c3O)O)=C2O)c1)O	Metabolomics	Patuletin 7-galactoside
FL5FECGS0010	COc(c1O[C@@H]([C@@H](O)4)OC(CO)[C@@H]([C@@H]4O)O)c(c(C2=O)c(OC(c(c3)ccc(c3O)O)=C2O)c1)O	Metabolomics	Patuletin 7-glucoside
FL5FECNSS003	COc(c(O)1)c(cc(O2)c(C(=O)C(O)=C2c(c3)cc(O)c(O)c3)1)OS(O)(=O)=O	Metabolomics	Patuletin 7-O-sulfate
FL5FECGA0002	O(C(OC(=C4c(c5)cc(c(O)c5)O)C(=O)c(c(O)3)c(O4)cc(O)c3OC)2)C(C(C(C2O)O)O)COC(O1)C(C(C(O)C(C)1)O)O	Metabolomics	Patuletin-3-robinobioside
FL5FECNS0005	COc(c(O)3)c(O)c(C(=O)1)c(c3)OC(c(c2)cc(O)c(O)c2)=C(O)1	Metabolomics	Patuletin, 6-Methoxyquercetin, 3,5,7,3',4'-Pentahydroxy-6-methoxyflavone
FL3FGCNS0019	O(C(c(c3)cc(OC)c(OC)c3)=2)c(c1OC)c(C(=O)C2)c(c(c1OC)O)O	Metabolomics	Pebrellin, 5,6-Dihydroxy-7,8,3',4'-tetramethoxyflavone
FL3FECNS0005	COc(c1)c(O)c(O)c(C(=O)3)c1OC(=C3)c(c2)cc(O)c(O)c2	Metabolomics	Pedalitin, 3',4',5,6-Tetrahydroxy-7-methoxyflavone
FL1CQUNS0001	COc(c(O)1)c(=O)c(O)c(C(=O)C=Cc(c2)cccc2)c(=O)1	Metabolomics	Pedicinin
FL7AAAGL0063	C(=CC(=O)OCC(O2)C(C(O)C(OC(C7O)OC(COC(=O)C=Cc(c8)cc(c(c8)O)O)C(C7O)O)C2Oc(c5c(c6)ccc(c6)O)cc(c3[o+1]5)c(OC(C4O)OC(C(C(O)4)O)CO)cc(c3)O)O)c(c1)ccc(O)c(OC)1	Metabolomics	Pelargonidin 3- (2- (6-caffeylglucosyl) -6-ferulylglucoside) -5-glucoside, Pelargonidin 3-O- [ 2-O- (6- (E) -caffeoyl-beta-D-glucopyranosyl) -6-O- (E) -feruloyl-beta-D-glucopyranoside ] -5-O- (beta-D-glucopyranoside)
FL7AAAGL0061	C(C8O)(O)C(OC(C8O)COC(C=Cc(c7)ccc(O)c(O)7)=O)OC(C6O)C(OC(C6O)COC(=O)C=Cc(c5)ccc(O)c5)Oc(c3c(c4)ccc(c4)O)cc(c([o+1]3)1)c(OC(O2)C(O)C(C(O)C2CO)O)cc(O)c1	Metabolomics	Pelargonidin 3- (2- (6-caffeylglucosyl) -6-p-coumarylglucoside) -5-glucoside, Pelargonidin 3-O- [ 2-O- (6- (E) -caffeoyl-beta-D-glucopyranosyl) -6-O- (E) -p-coumaroyl-beta-D-glucopyranoside ] -5-O- (beta-D-glucopyranoside)
FL7AAAGL0059	C(C(=O)OCC(O2)C(C(C(O)C2OC(C(Oc(c(c(c8)ccc(O)c8)5)cc(c(OC(C7O)OC(CO)C(C7O)O)6)c(cc(O)c6)[o+1]5)3)C(O)C(C(COC(=O)C=Cc(c4)ccc(O)c4O)O3)O)O)O)=Cc(c1)cc(c(O)c1)OC	Metabolomics	Pelargonidin 3- (2- (6-ferulylglucosyl) -6-caffeylglucoside) -5-glucoside, Pelargonidin 3-O- [ 2-O- (6- (E) -feruloyl-beta-D-glucopyranosyl) -6-O- (E) -caffeoyl-beta-D-glucopyranoside ] -5-O- (beta-D-glucopyranoside)
FL7AAAGL0018	OC(C(Oc(c(c(c5)ccc(O)c5)3)cc(c4O)c(cc(O)c4)[o+1]3)1)C(O)C(O)C(COC(=O)C=Cc(c2)ccc(O)c2O)O1	Metabolomics	Pelargonidin 3- (6"-caffeylglucoside)
FL7AAAGL0048	C(C(C3O)OC(Oc(c5c(c7)ccc(O)c7)cc(c(OC(C6O)OC(CO)C(C6O)O)4)c([o+1]5)cc(O)c4)C(C(O)3)OC(O2)C(O)C(O)C(C2CO)O)OC(=O)C=Cc(c1)ccc(c1O)O	Metabolomics	Pelargonidin 3- (6"-caffeylsophoroside) -5-glucoside, Pelargonidin 3-O- (6-O- (trans-caffeyl) -2-O- (beta-D-glucopyranosyl) -beta-D-glucopyranoside) -5-O- (beta-D-glucopyranoside)
FL7AAAGL0040	C(C(=O)OCC(O2)C(O)C(C(C2Oc(c3)cc(c(c5)c3[o+1]c(c5OC(C6O)OC(COC(=O)CC(O)=O)C(O)C6O)c(c4)ccc(O)c4)O)O)O)=Cc(c1)ccc(O)c1O	Metabolomics	Pelargonidin 3- (6"-malonylglucoside) -7- (6"'-caffeylglucoside)
FL7AAAGA0006	[o+1](c2c(c6)ccc(O)c6)c(c1)c(cc(OC(C3OC(O4)C(OC(C=Cc(c5)ccc(c5O)O)=O)C(C(C4CO)O)O)OC(CO)C(C3O)O)2)c(cc(O)1)O	Metabolomics	Pelargonidin 3- [ 2"- (2"'-trans-caffeoyl-beta-D-glucopyranosyl) -beta-D-galactopyranoside ]
FL7AAAGL0054	C([C@H]1O)(O)C(O)[C@H](Oc(c(c(c8)ccc(O)c8)7)cc(c([o+1]7)2)c(cc(O[C@H](O3)[C@@H](O)[C@H]([C@H](C3COC(=O)C=Cc(c6)ccc(c(O)6)O[C@H](O4)C(O)C(O)[C@@H](O)[C@H]4COC(C=Cc(c5)ccc(O)c5O)=O)O)O)c2)O)O[C@@H]1COC(CC(O)=O)=O	Metabolomics	Pelargonidin 3-O- (6-O-malonyl-beta-D-glucopyranoside) -7-O- (6-O- (4-O- (trans-caffeyl) -beta-D-glucopyranosyl) -trans-caffeyl) -beta-D-glucopyranoside)
FL7AAAGL0051	C(C(Oc(c9)c([o+1]c(c97)cc(cc7OC(C8O)OC(CO)C(O)C8O)O)c(c6)ccc(O)c6)1)(OC(O3)C(C(O)C(C3COC(=O)C=Cc(c4)cc(OC(C5O)OC(C(C5O)O)CO)c(O)c4)O)O)C(C(O)C(COC(=O)C=Cc(c2)cc(O)c(O)c2)O1)O	Metabolomics	Pelargonidin 3-O- [ 2-O- (6-O- (trans-3-O- (beta-D-glucopyranosyl) caffeyl) -beta-D-glucopyranosyl) -6-O- (trans-caffeyl) -beta-D-glucopyranoside ] -5-O- [ beta-D-glucopyranoside ]
FL1CPTNS0001	Oc(c3)cc(O)c(c3)C(=O)C(O2)=Cc(c1)c(C2)cc(O)c(O)1	Metabolomics	Peltochalcone
FL63PTNS0001	Oc(c4)cc(O1)c(c4)CC(O3)C1c(c2)c(C3)cc(O)c(O)2	Metabolomics	Peltogynan
FL6DPTNS0001	Oc(c4)cc(O1)c(c4)C(O)C(O3)C1c(c2)c(C3)cc(O)c(O)2	Metabolomics	Peltogynan-4-alpha-ol
FL5FPTNS0005	Oc(c4)cc(O1)c(c4)C(=O)C(O3)=C1c(c2)c(C3)cc(O)c(O)2	Metabolomics	Peltogynin
FL4DPTNS0001	Oc(c4)cc(O1)c(c4)C(=O)C(O3)C1c(c2)c(C3)cc(O)c(O)2	Metabolomics	Peltogynone
FLICQUNS0003	COc(c(=O)3)c(OC)c(=O)c(c3)C(C1)Cc(c2)c(cc(O)c2)O1	Metabolomics	Pendulone
FL7AADGL0014	c(c(c5)ccc(O)c5OC)([o+1]4)c(cc(c34)c(O)cc(c3)O)O[C@@H](C(O)1)O[C@H](COC(=O)C=Cc(c2)ccc(O)c2O)[C@H](O)C(O)1	Metabolomics	Peonidin 3- (6"-caffeylglucoside)
FL7AADGL0022	c(c1)(c([o+1]2)c(O[C@@H](C(O[C@H]([C@H](O)7)OC([C@H]([C@H]7O)O)CO)5)O[C@H](COC(=O)C=Cc(c6)ccc(c6O)O)[C@H](O)C(O)5)cc(c3O[C@H](O4)[C@@H](O)[C@H]([C@H](C(CO)4)O)O)c(cc(c3)O)2)ccc(O)c1OC	Metabolomics	Peonidin 3- (6"-caffeylsophoroside) -5-glucoside
FL7AADGL0026	c(O)(c7)c(O)cc(c7)C=CC(=O)OC(C(C)1)C(C(O)C(OCC(O2)C(O)C(C(C(Oc(c(c(c6)cc(c(c6)O)OC)4)cc(c3OC(O5)C(C(O)C(O)C5CO)O)c([o+1]4)cc(c3)O)2)O)O)O1)O	Metabolomics	Peonidin 3-caffeylrutinoside-5-glucoside
FL3FACCS0059	c(c5O)(ccc(c5)C(O1)=CC(=O)c(c(O)2)c(cc(O)c2C(C4O)OC(C(C(O)4)O)COC(c(c3)ccc(O)c3)=O)1)O	Metabolomics	Perfoliatumin A, Isoorientin 6"-O-p-hydroxybenzoate
FL3FACCS0060	c(c5O)(ccc(c5)C(O1)=CC(=O)c(c(O)2)c(cc(O)c2C(C4O)OC(C(C(O)4)O)COC(c(c3)ccc(OC)c3)=O)1)O	Metabolomics	Perfoliatumin B, Isoorientin 6"-O-p-methoxybenzoate
FL7AACGL0048	c(c1)(c([o+1]6)c(cc(c46)c(OC(O5)C(O)C(O)C(O)C5CO)cc(O)c4)OC(C(O)3)OC(C(C3O)O)COC(=O)C=Cc(c2)ccc(c2)O)ccc(c(O)1)O	Metabolomics	Perillanin, Cyanidin 3- (6-p-coumaroylglucoside) -5-glucoside
FL5FACGS0078	C(O)C(O1)C(C(O)C(C(OC(C3OC(=C(c(c6)cc(c(c6)O)O)5)C(=O)c(c(O5)4)c(cc(O)c4)O)C(C(O)C(O3)COC(C(O)2)OC(C)C(O)C(O)2)O)1)O)O	Metabolomics	Peruvianoside III, Quercetin 3-glucosyl- (1->2) - [ rhamnosyl- (1->6) -galactoside ]
FL4DACNI0002	C(Cc(c(C(O2)C(C(c(c(O)3)c2c(CC=C(C)C)c(O)c3)=O)O)1)cc(O)c(O)c1CC=C(C)C)=C(C)C	Metabolomics	Petalostemumol
FL5FACNI0007	Oc(c3)c(c(c(c3O)CC=C(C)C)2)C(C(=C(O2)c(c1CC=C(C)C)c(CC=C(C)C)c(O)c(c1)O)O)=O	Metabolomics	Petalostemumol G
FL7AAHGL0015	O(C(C7O)OC(C(C7O)OC(C=Cc(c6)ccc(O)c6)=O)C)CC(C(O)1)OC(Oc(c2)c(c(c5)cc(OC)c(c5O)O)[o+1]c(c4)c2c(cc4O)OC(O3)C(C(C(O)C(CO)3)O)O)C(O)C(O)1	Metabolomics	Petanin, Petunidin 3-O- [ 6-O- (4-O- (E) -p-coumaroyl-O-alpha-rhamnopyranosyl) -beta-glucopyranoside ] -5-O-beta-glucopyranoside
FL7AAHGL0012	c(c6)(c([o+1]c(c65)cc(O)cc5O)c(c4)cc(c(c(O)4)O)OC)OC(O1)C(O)C(O)C(C1COC(C(O)2)OC(C(OC(=O)C=Cc(c3)ccc(O)c3)C(O)2)C)O	Metabolomics	Petunidin 3- (4"'-p-coumarylrutinoside)
FL7AAHGL0009	Oc(c1)c(c(cc1c([o+1]2)c(O[C@@H](C4O)O[C@H](COC(C)=O)[C@@H](C(O)4)O)cc(c3O)c2cc(c3)O)OC)O	Metabolomics	Petunidin 3- (6"-acetylglucoside)
FL7AAHGL0010	O=C(CC(O)=O)OC[C@H]([C@H](O)1)O[C@@H](Oc(c4)c([o+1]c(c34)cc(cc(O)3)O)c(c2)cc(O)c(c2OC)O)C(C(O)1)O	Metabolomics	Petunidin 3- (6"-malonylglucoside)
FL7AAHGL0011	C(c(c5)ccc(O)c5)=CC(OC[C@H]([C@H](O)4)O[C@H](C(O)C4O)Oc(c1)c(c(c3)cc(O)c(O)c3OC)[o+1]c(c2)c(c(O)cc2O)1)=O	Metabolomics	Petunidin 3- (6"-p-coumarylglucoside)
FL7AAHGL0014	C(OC(=O)CC(O)=O)C(C1O)OC(Oc(c24)cc(O)cc2[o+1]c(c(OC(O5)C(C(O)C(C5COC(C=Cc(c6)ccc(O)c6)=O)O)O)c4)c(c3)cc(c(c3OC)O)O)C(O)C(O)1	Metabolomics	Petunidin 3- (6"-p-coumarylglucoside) -5- (6"'-malonylglucoside)
FL7AAHGL0013	[C@@H]([C@H]1O)([C@H](Oc(c6)c(c(cc6O)4)cc(c(c(c5)cc(OC)c(O)c(O)5)[o+1]4)O[C@H](O2)C(C(O)[C@@H](O)[C@@H](COC(C=Cc(c3)ccc(c3)O)=O)2)O)OC(CO)[C@H](O)1)O	Metabolomics	Petunidin 3- (6"-p-coumarylglucoside) -5-glucoside
FL7AAHGL0024	OC(C6O)C(O)C(OC(C)6)OCC(O2)C(C(O)C(C(Oc(c4c(c5)cc(c(c(OC)5)O)O)cc(c3[o+1]4)c(O)cc(c3)O)2)OC(C1O)OCC(C1O)O)O	Metabolomics	Petunidin 3- [ 6- (rhamnosyl) -2- (xylosyl) glucoside ]
FL7AAHGO0001	C(O1)(Oc(c(c(c4)cc(OC)c(O)c(O)4)3)cc(c2[o+1]3)c(cc(O)c2)O)C(O)C(C(O)C1)O	Metabolomics	Petunidin 3-arabinoside
FL7AAHGA0001	[C@@H](Oc(c3)c([o+1]c(c4)c(c(O)cc(O)4)3)c(c2)cc(OC)c(O)c(O)2)(C(O)1)O[C@H](CO)[C@@H](C1O)O	Metabolomics	Petunidin 3-galactoside
FL7AAHGL0003	C([C@H]([C@@H]2O)O[C@@H](Oc(c4)c(c(c5)cc(c(O)c5OC)O)[o+1]c(c43)cc(O)cc3O)C(C2O)O)O[C@@H](C(O)1)O[C@H](CO)[C@H](O)C1O	Metabolomics	Petunidin 3-gentiobioside
FL7AAHGL0006	C(O)(C5O)C(C(OC5COC(O6)C(C(O)C(C6CO)O)O)OCC(C(O)1)OC(Oc(c3)c(c(c4)cc(OC)c(O)c4O)[o+1]c(c23)cc(O)cc2O)C(O)C1O)O	Metabolomics	Petunidin 3-gentiotrioside
FL7AAHGL0019	OC(C1O)C(O)C(COC(C)=O)OC1Oc(c25)cc(cc2[o+1]c(c(c5)OC(O4)C(C(C(O)C(CO)4)O)O)c(c3)cc(c(O)c3OC)O)O	Metabolomics	Petunidin 3-glucoside-5- (6"-acetylglucoside)
FL7AAHGL0017	c(c(O)1)(ccc(C=CC(OCC(O2)C(O)C(O)C(C2Oc(c3)ccc(C=CC(=O)OC(C4C)C(O)C(O)C(OCC(C(O)9)OC(C(O)C9O)Oc(c7c(c8)cc(c(c(OC)8)O)O)cc(c([o+1]7)5)c(OC(O6)C(C(C(O)C6CO)O)O)cc(O)c5)O4)c3)O)=O)c1)O	Metabolomics	Petunidin 3-O- (6-O- (4-O- (4-O- (6-O-caffeoyl-beta-D-glucopyranosyl) -E-p-coumaroyl) -alpha-rhamnosyl) -beta-D-glucopyranoside) -5-O-beta-D-glucopyranoside
FL7AAHGL0023	O(C(=O)C=Cc(c7)ccc(c(OC)7)O)C(C1C)C(C(O)C(OCC(C2O)OC(Oc(c5)c(c(c6)cc(c(O)c6OC)O)[o+1]c(c35)cc(O)cc3OC(C(O)4)OC(C(O)C4O)CO)C(C(O)2)O)O1)O	Metabolomics	Petunidin 3-O- [ 6-O- (4-O- (4-O- (beta-D-glucopyranosyl) -feruloyl) -alpha-L-rhamnopyranosyl) -beta-D-glucopyranoside ] -5-O- [ beta-D-glucopyranoside ]
FL7AAHGL0022	C(C(C(O)8)OC(C(O)C8O)Oc(c1)ccc(C=CC(OC(C(O)7)C(OC(C(O)7)OCC(C(O)2)OC(Oc(c5c(c6)cc(c(O)c(O)6)OC)cc(c([o+1]5)4)c(cc(O)c4)OC(O3)C(O)C(C(C3CO)O)O)C(O)C2O)C)=O)c1)O	Metabolomics	Petunidin 3-O- [ 6-O- (4-O- (4-O- (beta-D-glucopyranosyl) -trans-p-coumaroyl) -alpha-L-rhamnopyranosyl) -beta-D-glucopyranoside ] -5-O- [ beta-D-glucopyranoside ]
FL7AAHGL0018	c(O)(c7)c(O)cc(c7)C=CC(OC(C6O)C(OC(C6O)OCC(O1)C(C(C(O)C1Oc(c2)c(c(c5)cc(OC)c(c5O)O)[o+1]c(c4)c2c(cc4O)OC(O3)C(C(C(O)C(CO)3)O)O)O)O)C)=O	Metabolomics	Petunidin 3-O- [ 6-O- (4-O- (E) -caffeoyl-O-alpha-rhamnopyranosyl) -beta-glucopyranoside ] -5-O-beta-glucopyranoside
FL7AAHGO0002	O(C(O4)C(C(C(O)C4C)O)O)c(c2)c([o+1]c(c3)c(c(O)cc(O)3)2)c(c1)cc(OC)c(O)c(O)1	Metabolomics	Petunidin 3-rhamnoside
FL7AAHGO0003	OC(C1O)C(Oc(c52)cc(cc2[o+1]c(c(c5)OC(O4)C(O)C(O)C(C(C)4)O)c(c3)cc(c(O)c3O)OC)O)OC(C1O)CO	Metabolomics	Petunidin 3-rhamnoside-5-glucoside
FL7AAHGL0004	c(c1)(c(O)5)c(cc(O)c5)[o+1]c(c(c4)cc(c(O)c4OC)O)c1OC(O2)C(O)C(O)C(C(COC(O3)C(C(C(O)C(C)3)O)O)2)O	Metabolomics	Petunidin 3-rutinoside
FL7AAHGL0008	OC(C(O)1)C(C(CO)OC(Oc(c62)cc(cc2[o+1]c(c(c6)OC(C(O)5)OC(C(O)C(O)5)COC(O4)C(C(C(C4C)O)O)O)c(c3)cc(c(O)c3OC)O)O)1)O	Metabolomics	Petunidin 3-rutinoside-5-glucoside
FL7AAHGL0016	C(C(O)1)(C(OC(C5O)OCC(C5O)O)C(Oc(c2)c(c(c4)cc(OC)c(c4O)O)[o+1]c(c3)c2c(cc3O)O)OC1CO)O	Metabolomics	Petunidin 3-sambubioside, Petunidin 3- (2-xylosylglucoside), Petunidin 3-O-beta-D-sambubioside
FL7AAHGL0002	C(O)(C1O[C@H]([C@@H]5O)OC([C@H]([C@H]5O)O)CO)[C@@H](O)[C@H](O[C@H]1Oc(c(c(c4)cc(c(O)c4OC)O)2)cc(c3O)c(cc(c3)O)[o+1]2)CO	Metabolomics	Petunidin 3-sophoroside
FL7AAHGL0020	C(C5O)(O)C(O)C(OC5COC(=O)CC(O)=O)Oc(c4)cc(c(c41)cc(OC(C3O)OC(C(O)C3O)COC(CC(O)=O)=O)c(c(c2)cc(c(O)c(OC)2)O)[o+1]1)O	Metabolomics	Petunidin 3,7-di- (6-malonylglucoside)
FL7AAHGL0021	c(c4)(OC(O5)C(C(O)C(O)C5CO)O)cc([o+1]2)c(c4O)cc(c(c(c3)cc(c(O)c3OC)O)2)OC(O1)C(O)C(C(C(CO)1)O)O	Metabolomics	Petunidin 3,7-di-glucoside
FL7AAHNS0001	COc(c1)c(O)c(O)cc1c([o+1]2)c(O)cc(c(O)3)c(cc(O)c3)2	Metabolomics	Petunidin, 3,3',4',5,7-Pentahydroxy-5'-methoxyflavylium
FL7AAHGL0005	c(c1)(c(O)c(cc1c(c4O[C@H](O5)C(C([C@H]([C@H]5CO)O)O)O)[o+1]c(c(c4)2)cc(cc(O[C@@H]([C@@H](O)3)OC([C@@H]([C@H](O)3)O)CO)2)O)O)OC	Metabolomics	Petunin, Muscadinin, Petunidin 3,5-diglucoside, Petunidin 3,5-di-O-beta-D-glucoside
FL63ACNC0001	C(C3c(c4)cc(O)c(O)c4)(O)Cc(c(O)2)c(O3)c(c1c2)C=CC(=O)O1	Metabolomics	Phyllocoumarin
FL63ACNS0025	O(C(C(c(c4)ccc(c(O)4)O)3)Cc(c(O)2)c(O3)cc(O)c2)C(CC([H])(O)CCc(c1)cc(O)c(c1)O)=O	Metabolomics	Phylloflavan
FL63ACNN0002	[H]C(CC(=O)OC(C(c(c6)cc(O)c(O)c6)2)Cc(c5O)c(c(c(c5)3)C(c(c4)cc(O)c(O)c4)CC(=O)O3)O2)(O)CCc(c1)ccc(c1O)O	Metabolomics	Phylloflavanine
FL3FEANCN001	N(C4)(C)C([H])(CC4)c(c31)c(c(c(c(C(=O)C=C(O3)c(c2)ccc(O)c2)1)O)OC)O	Metabolomics	Phyllospadine
FL63ACNC0002	c(c1)c(c(cc1[C@H]([C@H]4O)Oc(c2C4)c(Cc(c3O)c(O)c(c(OC)c3C(=O)C(C)CC)C)c(cc(O)2)O)O)O	Metabolomics	Pilosanol A
FL63ACNC0003	c(c1)c(c(cc1[C@H]([C@H]2O)Oc(c3Cc(c(O)4)c(c(c(OC)c(C)4)C(=O)C(C)C)O)c(c(cc3O)O)C2)O)O	Metabolomics	Pilosanol B
FL63ACNC0004	[C@H]([C@@H](c(c4)cc(c(c4)O)O)1)(Cc(c(O)3)c(c(c(O)c3)Cc(c2O)c(c(C(CCC)=O)c(c2C)OC)O)O1)O	Metabolomics	Pilosanol C
FL5FAGNM0001	Oc(c1)c(O)c(O)cc1C(O2)=C(O)C(=O)c(c(O)3)c(cc(O)c(C)3)2	Metabolomics	Pinomyricetin
FL5FACNM0001	Oc(c3)c(O)cc(c3)C(O1)=C(O)C(=O)c(c(O)2)c(cc(O)c(C)2)1	Metabolomics	Pinoquercetin
FLIAALNI0005	c(O)(c1CC=C(C)C)c(O)cc(c1C(C(=O)2)=COc(c3)c2c(cc(O)3)O)OC	Metabolomics	Piscidone
FL2FAGGS0001	c(c(O)4)c(O)c(c(c4)1)C(=O)CC(c(c2)cc(O[C@H](O3)C(O)C(O)[C@@H](O)[C@H]3CO)c(O)c(O)2)O1	Metabolomics	Plantagoside
FL5FF9NI0005	c(O2)(c(C(C(=C2c(c3)cccc3)O)=O)1)c(c(c(CC=C(C)C)c1O)O)O	Metabolomics	Platanetin
FL5FF9NM0001	c(c3)ccc(c3)C(O1)=C(O)C(=O)c(c(O)2)c1c(O)c(O)c(C)2	Metabolomics	Platanin
FL5FF9NM0002	COC(C(=O)1)=C(c(c3)cccc3)Oc(c(O)2)c(c(O)c(C)c(O)2)1	Metabolomics	Platanin 3-methyl ether
FL2F2CNS0001	Oc(c3)c(O)cc(c3)C(C1)Oc(c2)c(cc(O)c(O)2)C(=O)1	Metabolomics	Plathymenin
FL3FGCGS0010	c(c(O[C@H](O4)[C@@H](O)[C@H]([C@H](C(CO)4)O)O)3)(c(c(c2c3OC)C(=O)C=C(O2)c(c1)ccc(c1O)O)O)O	Metabolomics	Pleurostimin 7-glucoside
FL3FGCGS0011	O[C@@H]([C@H]4O)[C@@H](OC(CO)[C@@H]4O)Oc(c(OC)3)c(O)c(c2c3OC)C(=O)C=C(O2)c(c1)ccc(c1O)O	Metabolomics	Pleurostimin 7-methyl ether 6-glucoside
FL5FACNP0004	Oc(c31)c(CC=C(C)C)c(O4)c(C=CC(CCC=C(C)C)(C)4)c1OC(=C(O)C3=O)c(c2)ccc(O)c(O)2	Metabolomics	Poinsettifolin A
FLIAACNP0001	c(c(O)4)(cc(cc4)C(=C1)C(c(c3O)c(c(c2c3CC=C(C)C)C=CC(O2)(C)C)O1)=O)O	Metabolomics	Pomiferin
FL5FACGS0040	C(CO)(O1)C(OC(C(OC(O6)C(C(O)C(O)C6)O)5)OC(C(O)5)CO)C(O)C(C(OC(C(=O)3)=C(Oc(c4)c3c(cc4O)O)c(c2)ccc(c2O)O)1)O	Metabolomics	Primflaside
FL63ACNC0005	c(C(c43)C(O)C(Oc3cc(O)cc4O)c(c2)cc(c(O)c2)O)(c1O)c(cc(c1)O)O	Metabolomics	Prodelphinidin B6
FL2FACNI0021	CC(CCCC(C)(C)O)=CCc(c(O)3)c(O)c(C(=O)2)c(c3)OC(C2)c(c1)cc(O)c(O)c1	Metabolomics	Prokinawan, (2S)-5,7,3',4'-Tetrahydroxy-6-(7-hydroxy-3,7-dimethyl-2-octenyl)flavanone
FL2FACNI0019	CC(CCCC(C)(C)O)=CCc(c(O)3)c(ccc(O)3)C(C1)Oc(c2)c(c(O)cc(O)2)C(=O)1	Metabolomics	Propolin A
FL2FACNI0020	CC(CCCC(C)(C)O)=CCc(c1)c(O)c(O)cc1C(C2)Oc(c3)c(c(O)cc(O)3)C(=O)2	Metabolomics	Propolin B
FL2FACNI0022	CC(C)=CCCC(C)=CCc(c(O)3)c(ccc(O)3)C(C1)Oc(c2)c(c(O)cc(O)2)C(=O)1	Metabolomics	Propolin D, Nymphaeol B
FL2FACNI0024	Oc(c3O)ccc(c3CC=C(CCC=C(C)C)C)C(O1)CC(c(c2O)c(cc(c2CC=C(C)C)O)1)=O	Metabolomics	Propolin G, Nymphaeol C, (-)-Nymphaeol C, (2S)-2-[2-[(2E)-3,7-Dimethyl-2,6-octadienyl]-3,4-dihydroxyphenyl]-5,7-dihydroxy-6-(3-methyl-2-butenyl)-2H-1-benzopyran-4(3H)-one
FL1C1CNI0002	c(CC=C(C)CCC=C(C)C)(c1)c(c(O)cc1C=CC(c(c2O)ccc(O)c2CC=C(CCC=C(C)C)C)=O)O	Metabolomics	Prorepensin
FL3F2GNS0001	C(c12)(=O)C=C(c(c3)cc(c(c(OC)3)OC)OC)Oc1cc(O)c(O)c2	Metabolomics	Prosogerin E
FL2FAAGS0010	O(C4COC(=O)c(c5)cc(O)c(c(O)5)O)C(C(O)C(C(O)4)O)Oc(c3)cc(O1)c(c(O)3)C(=O)CC1c(c2)ccc(O)c2	Metabolomics	Prunin 6"-O-gallate
FLIA1CCS0001	c(c3C(C(O)4)OC(CO)C(O)C4O)(ccc(c31)C(C(c(c2)cc(c(O)c2)O)=CO1)=O)O	Metabolomics	Pueraria glycoside 1
FL7ABGNS0001	COc(c3)c(c2)c(cc(O)3)[o+1]c(c(O)2)c(c1)cc(O)c(O)c(O)1	Metabolomics	Pulchellidin
FL7ABGGL0001	[C@@H](Oc(c(c(c4)cc(O)c(O)c(O)4)2)cc(c3OC)c(cc(c3)O)[o+1]2)(C(O)1)O[C@H](CO)[C@@H](C1O)O	Metabolomics	Pulchellidin 3-glucoside
FL7ABGGO0001	c(c4O)c(c(c(c4)OC)1)[o+1]c(c(c3)cc(O)c(O)c(O)3)c(OC(O2)C(C(C(O)C2C)O)O)c1	Metabolomics	Pulchellidin 3-rhamnoside
FL5FFCGS0019	[C@@H]([C@H]1O)(OC(=C(c(c4)cc(c(c4)O)O)2)C(c(c(O)3)c(c(c(OC)c3)OC(C)=O)O2)=O)OC(C)[C@H]([C@H]1O)O	Metabolomics	Purifolin
FL7AACGL0132	OC(C1C)C(O)C(O)C(OCC(O2)C(C(C(O)C2Oc(c54)c([o+1]c(c6)c4c(cc6O)OC(=C5)C)c(c3)ccc(c3O)O)O)O)O1	Metabolomics	Pyranocyanin A, 2- (3,4-Dihydroxyphenyl) -3- [6-O-alpha-L-rhamnopyranosyl-beta-D-glucopyranosyloxy] -5-methyl-1-oxonia-6-oxa-6H-phenalene-8-ol, 2- (3,4-Dihydroxyphenyl) -3- (6-O-alpha-L-rhamnopyranosyl-beta-D-glucopyranosyloxy) -5-methyl-8-hydroxy-1-oxonia-6-oxa-6H-phenalene, 2-Methyl-4- (6-O-alpha-L-rhamnopyranosyl-beta-D-glucopyranosyloxy) -5- (3,4-dihydroxyphenyl) -8-hydroxy-6-oxonia-1-oxa-1H-…
FL7AACGL0133	OCC(O1)C(O)C(O)C(O)C1Oc(c(c(c5)cc(O)c(O)c5)2)c(C=4)c(c3OC(C)4)c(cc(O)c3)[o+1]2	Metabolomics	Pyranocyanin B, 2- (3,4-Dihydroxyphenyl) -3- (beta-D-glucopyranosyloxy) -5-methyl-1-oxonia-6-oxa-6H-phenalene-8-ol, 2-Methyl-4- (beta-D-glucopyranosyloxy) -5- (3,4-dihydroxyphenyl) -8-hydroxy-6-oxonia-1-oxa-1H-phenalene
FL7AACGL0123	C(C(Oc(c(c(c7)cc(c(c7)O)O)5)c(c43)C=C(c(c6)ccc(O)c6)Oc3cc(O)cc4[o+1]5)1)(C(O)C(O)C(COC(C2O)OC(C(O)C2O)C)O1)O	Metabolomics	Pyranocyanin C, 2- (3,4-Dihydroxyphenyl) -3- (6-O-alpha-L-rhamnopyranosyl-beta-D-glucopyranosyloxy) -5- (4-hydroxyphenyl) -8-hydroxy-1-oxonia-6-oxa-6H-phenalene
FL7AACGL0124	c(c(O)5)c(c42)[o+1]c(c(OC(O6)C(O)C(O)C(O)C(CO)6)c2C=C(Oc4c5)c(c3)ccc(c3)O)c(c1)cc(O)c(O)c1	Metabolomics	Pyranocyanin D, 2- (3,4-Dihydroxyphenyl) -3- (beta-D-glucopyranosyloxy) -5- (4-hydroxyphenyl) -8-hydroxy-1-oxonia-6-oxa-6H-phenalene
FL7AAGGL0075	OC(C1C)C(O)C(O)C(OCC(O2)C(C(C(O)C2Oc(c5c(c6)cc(O)c(O)c(O)6)c(C=3)c(c4[o+1]5)c(cc(c4)O)OC3C)O)O)O1	Metabolomics	Pyranodelphinin A, 2- (3,4,5-Trihydroxyphenyl) -3- [6-O-alpha-L-rhamnopyranosyl-beta-D-glucopyranosyloxy] -5-methyl-1-oxonia-6-oxa-6H-phenalene-8-ol, 2- (3,4,5-Trihydroxyphenyl) -3- (6-O-alpha-L-rhamnopyranosyl-beta-D-glucopyranosyloxy) -5-methyl-8-hydroxy-1-oxonia-6-oxa-6H-phenalene, 2-Methyl-4- (6-O-alpha-L-rhamnopyranosyl-beta-D-glucopyranosyloxy) -5- (3,4,5-trihydroxyphenyl) -8-hydroxy-6-oxon…
FL7AAGGL0076	OCC(O1)C(O)C(O)C(O)C1Oc(c2c(c5)cc(O)c(O)c(O)5)c(C=4)c(c3OC(C)4)c(cc(O)c3)[o+1]2	Metabolomics	Pyranodelphinin B, 2- (3,4,5-Trihydroxyphenyl) -3- (beta-D-glucopyranosyloxy) -5-methyl-1-oxonia-6-oxa-6H-phenalene-8-ol, 2-Methyl-4- (beta-D-glucopyranosyloxy) -5- (3,4,5-trihydroxyphenyl) -8-hydroxy-6-oxonia-1-oxa-1H-phenalene
FL7AAGGL0072	C(O4)(c(c7)ccc(O)c7)=Cc(c53)c(c(c(c6)cc(O)c(O)c6O)[o+1]c3cc(cc45)O)OC(C1O)OC(COC(C2O)OC(C(O)C2O)C)C(O)C(O)1	Metabolomics	Pyranodelphinin C, 2- (3,4,5-Trihydroxyphenyl) -3- (6-O-alpha-L-rhamnopyranosyl-beta-D-glucopyranosyloxy) -5- (4-hydroxyphenyl) -8-hydroxy-1-oxonia-6-oxa-6H-phenalene
FL7AAGGL0073	c(c(O)5)c(c42)[o+1]c(c(OC(O6)C(O)C(O)C(O)C(CO)6)c2C=C(Oc4c5)c(c3)ccc(c3)O)c(c1)cc(O)c(O)c(O)1	Metabolomics	Pyranodelphinin D, 2- (3,4,5-Trihydroxyphenyl) -3- (beta-D-glucopyranosyloxy) -5- (4-hydroxyphenyl) -8-hydroxy-1-oxonia-6-oxa-6H-phenalene
CHEMBL413552	O=c1c(O)c(-c2ccc(O)c(O)c2)oc2cc(O)c(O)c(O)c12	CHEMBL	Quercetagetin
FL5FECNS0003	COC(C(=O)2)=C(Oc(c3)c(c(O)c(O)c(O)3)2)c(c1)cc(O)c(O)c1	Metabolomics	Quercetagetin 3-methyl ether
FL5FECGS0003	O=C(c23)C(OC)=C(Oc2cc(c(O[C@H](O4)[C@@H](O)[C@H]([C@H](C(CO)4)O)O)c(O)3)O)c(c1)ccc(c1O)O	Metabolomics	Quercetagetin 3-methyl ether 6-glucoside
FL5FECGS0004	O(C)C(=C3c(c4)ccc(c4O)O)C(c(c(O3)2)c(O)c(O)c(c2)O[C@@H]([C@@H](O)1)OC(CO)[C@@H]([C@@H]1O)O)=O	Metabolomics	Quercetagetin 3-methyl ether 7-glucoside
FL5FECNSS001	COC(C(=O)2)=C(Oc(c3)c(c(O)c(O)c3OS(O)(=O)=O)2)c(c1)cc(O)c(O)c1	Metabolomics	Quercetagetin 3-methyl ether 7-O-sulfate
FL5FECGS0001	O(C(C4=O)=C(Oc(c34)cc(O)c(c3O)O)c(c2)cc(c(O)c2)O)C(O1)C(O)C(O)C(O)C(C)1	Metabolomics	Quercetagetin 3-rhamnoside
FL5FECNS0011	COc(c(O)3)cc(cc3)C(O1)=C(OC)C(=O)c(c(O)2)c(cc(O)c(O)2)1	Metabolomics	Quercetagetin 3,3'-dimethyl ether
FL5FECGS0019	O(c(c1)c(O)ccc1C(O4)=C(OC)C(c(c43)c(O)c(O)c(c3)O[C@@H]([C@@H](O)2)OC(CO)[C@@H]([C@@H]2O)O)=O)C	Metabolomics	Quercetagetin 3,3'-dimethyl ether 7-glucoside
FL5FECNS0012	COc(c3)c(O)cc(c3)C(O1)=C(OC)C(=O)c(c(O)2)c(cc(O)c(O)2)1	Metabolomics	Quercetagetin 3,4'-dimethyl ether, 5,6,7,3'-Tetrahydroxy-3,4'-dimethoxyflavone
FL5FECNS0016	c(c3OC)c(O1)c(c(c3O)OC)C(C(=C1c(c2)cc(O)c(O)c2)OC)=O	Metabolomics	Quercetagetin 3,5,7-trimethyl ether
FL5FECGL0002	C([C@H]([C@@H]5O)O[C@H](C(O)C(O)5)OC(C4=O)=C(Oc(c34)cc(c(c(O)3)O)O[C@@H]([C@H]2O)OC(CO)[C@H](O)[C@@H]2O)c(c1)ccc(O)c(O)1)O	Metabolomics	Quercetagetin 3,7-diglucoside
FL5FECNS0031	c(c3O)(OC)cc(O1)c(c3O)C(C(=C1c(c2)cc(OC)c(OC)c2)OC)=O	Metabolomics	Quercetagetin 3,7,3',4'-tetramethyl ether
FL5FECNS0007	COc(c(O)3)cc(cc3)C(O1)=C(O)C(=O)c(c(O)2)c(cc(O)c(O)2)1	Metabolomics	Quercetagetin 3'-methyl ether
FL5FECGA0003	O(C(C3=O)=C(c(c4)cc(OC)c(O)c4)Oc(c23)cc(c(c2O)O)O)[C@H](O1)C(O)C([C@H]([C@@H](CO)1)O)O	Metabolomics	Quercetagetin 3'-methyl ether 3-galactoside
FL5FECGS0012	O(c(c1)c(O)ccc1C(O4)=C(O)C(=O)c(c43)c(O)c(O)c(c3)O[C@@H]([C@@H](O)2)OC(CO)[C@@H]([C@@H]2O)O)C	Metabolomics	Quercetagetin 3'-methyl ether 7-glucoside
FL5FECNS0008	COc(c3)c(O)cc(c3)C(O1)=C(O)C(=O)c(c(O)2)c(cc(O)c(O)2)1	Metabolomics	Quercetagetin 4'-methyl ether
FL5FECGS0051	Oc(c3O)c(OC(C4O)OC(COC(=O)C=Cc(c5)ccc(O)c5O)C(O)C4O)cc(c31)OC(c(c2)cc(c(OC)c2)O)=C(O)C1=O	Metabolomics	Quercetagetin 4'-methyl ether 7- (6- (E) -caffeylglucoside)
FL5FECGS0052	C(C1Oc(c4O)c(O)cc(c24)OC(c(c3)cc(c(O)c3)O)=C(C2=O)O)(O)C(O)C(O)C(O1)CO	Metabolomics	Quercetagetin 6-glucoside, 6-Hydroxyquercetin 6-glucoside
FL5FECGS0054	c(c1)(O)c(cc(C(O5)=C(O)C(=O)c(c54)c(O)c(c(c4)OC(C2O)OC(COC(=O)C=Cc(c3)ccc(O)c3O)C(O)C2O)O)c1)O	Metabolomics	Quercetagetin 7- (6"- (E) -caffeoylglucoside), 6-Hydroxyquercetin 7- (6"- (E) -caffeoylglucoside)
FL5FECGS0040	C(C(O1)C(C(C(O)C1Oc(c4)c(O)c(O)c(c42)C(C(O)=C(c(c3)ccc(c3O)O)O2)=O)O)O)OC(C)=O	Metabolomics	Quercetagetin 7- (6"-acetylglucoside)
FL5FECGS0053	OC(C(O)4)C(C(OC(COC(=O)C(C)C)4)Oc(c(O)3)cc(O1)c(c(O)3)C(C(=C1c(c2)cc(c(O)c2)O)O)=O)O	Metabolomics	Quercetagetin 7- (6"-isobutyrylglucoside), 6-Hydroxyquercetin 7- (6"-isobutyrylglucoside)
FL5FECGS0002	[C@@H]([C@@H]1Oc(c4O)cc(O2)c(c4O)C(C(O)=C2c(c3)cc(c(O)c3)O)=O)(O)[C@@H](O)[C@@H](O)C(O1)CO	Metabolomics	Quercetagetin 7-glucoside
FL5FECNS0006	COc(c1)c(O)c(O)c(C(=O)2)c1OC(c(c3)cc(O)c(O)c3)=C(O)2	Metabolomics	Quercetagetin 7-methyl ether
FL5FECGS0064	O(C1OC(C5=O)=C(c(c6)cc(c(c6)O)O)Oc(c54)cc(c(c4O)O)OC)C(C(C(C1OC(O2)C(OC(=O)C=Cc(c3)ccc(c(O)3)O)C(O)C(O)C2CO)O)O)C(O)=O	Metabolomics	Quercetagetin 7-methyl ether 3- (2"'-caffeoylglucosyl) - (1->2) -glucuronide
FL5FECGS0063	C(c(c5)cc(c(O)c5)O)(=C(OC(O3)C(C(O)C(OC(O4)C(O)C(C(O)C4CO)O)C3CO)O)2)Oc(c1C2=O)cc(c(c(O)1)O)OC	Metabolomics	Quercetagetin 7-methyl ether 3-cellobioside
FL5FECGL0008	C(O[C@H](O4)C(O)C([C@H]([C@@H](CO)4)O)O)(=C(c(c3)cc(c(O)c3)O)2)C(=O)c(c(O)1)c(O2)cc(OC)c(O)1	Metabolomics	Quercetagetin 7-methyl ether 3-glucoside
FL5FECGS0062	OC(C5O)C(OC(C)C5O)OC(C1OC(C(=O)3)=C(Oc(c4)c(c(O)c(O)c4OC)3)c(c2)cc(c(c2)O)O)C(O)C(O)C(CO)O1	Metabolomics	Quercetagetin 7-methyl ether 3-neohesperidoside
FL5FECGS0061	OC(C4O)C(OC(CO)C4O)Oc(c3O)ccc(c3)C(=C(O)1)Oc(c2)c(c(O)c(c2OC)O)C1=O	Metabolomics	Quercetagetin 7-methyl ether 4'-glucoside
FL5FECGS0060	O(c21)C(c(c4)ccc(c4O)O)=C(C(c(c(O)c(OC(O3)C(O)C(C(C(CO)3)O)O)c(c2)OC)1)=O)O	Metabolomics	Quercetagetin 7-methyl ether 6-glucoside
FL5FECNS0024	c(c3O)(OC)cc(O1)c(c3O)C(C(=C1c(c2)cc(OC)c(OC)c2)O)=O	Metabolomics	Quercetagetin 7,3',4'-trimethyl ether
FL5FACGS0093	c(c(C(O3)=C(C(c(c4O)c3cc(c4)O)=O)OC(O2)C(OC(C)=O)C(O)C(C2CO)O)1)cc(c(c1)O)O	Metabolomics	Quercetin 3- (2"-acetylgalactoside)
FL5FACGS0109	c(c1O)c(O)c(C(=O)2)c(OC(c(c6)cc(c(O)c6)O)=C2OC(O5)C(C(O)C(O)C(COC(=O)CC(O)=O)5)OC(O4)C(C(C(C4CO)O)O)OC(=O)C=Cc(c3)cc(O)c(O)c3)c1	Metabolomics	Quercetin 3- (2"-caffeoylglucoside) - (1->2) - (6"-malonylglucoside)
FL5FACGS0052	C(OC(C(O)2)C(OC(=C4c(c5)cc(c(c5)O)O)C(c(c3O)c(O4)cc(c3)O)=O)OC(C2O)C(O)=O)(=O)C=Cc(c1)ccc(O)c(O)1	Metabolomics	Quercetin 3- (2"-caffeylglucuronide)
FL5FACGS0047	c(c(O)5)cc(cc5O)C(=C1OC(C(OC(c(c4)cc(O)c(O)c(O)4)=O)3)OCC(C(O)3)O)Oc(c2)c(c(O)cc2O)C1=O	Metabolomics	Quercetin 3- (2"-galloyl-alpha-L-arabinopyranoside)
FL5FACGA0031	O=C(c(c5)cc(O)c(O)c5O)OC(C4O)C(OC(CO)C4O)OC(C(=O)1)=C(c(c3)cc(c(c3)O)O)Oc(c2)c(c(cc(O)2)O)1	Metabolomics	Quercetin 3- (2"-galloylgalactoside)
FL5FACGL0055	O[C@@H]([C@@H](O)4)C(O[C@@H]([C@@H]4OC(=O)c(c5)cc(O)c(O)c5O)OC(C(=O)1)=C(c(c3)cc(c(c3)O)O)Oc(c2)c(c(cc(O)2)O)1)CO	Metabolomics	Quercetin 3- (2"-galloylglucoside)
FL5FACGS0050	c(c31)(C(=O)C(OC(C(OC(c(c5)cc(O)c(O)c(O)5)=O)4)OC(C(O)C(O)4)C)=C(O3)c(c2)cc(c(c2)O)O)c(cc(O)c1)O	Metabolomics	Quercetin 3- (2"-galloylrhamnoside)
FL5FACGS0099	c(O2)(c(C(C(OC(C(OC(=O)c(c6)cc(c(O)c6O)O)5)OC(C(O)C(O)5)COC(O4)C(O)C(C(O)C(C)4)O)=C2c(c3)cc(O)c(c3)O)=O)1)cc(cc(O)1)O	Metabolomics	Quercetin 3- (2"-galoylrutinoside)
FL5FACGL0057	c(c1)c(C(=C3O[C@@H](O4)[C@H](OC(C=Cc(c5)ccc(c5)O)=O)[C@H](O)[C@H](O)C(CO)4)Oc(c2)c(C3=O)c(O)cc(O)2)cc(c1O)O	Metabolomics	Quercetin 3- (2"-p-coumarylglucoside)
FL5FACGS0051	O=C(OC(C(OC(=C(c(c6)cc(O)c(c6)O)5)C(c(c4O5)c(O)cc(O)c4)=O)3)C(C(C(C)O3)OC(=O)C=Cc(c2)ccc(c2)O)O)c(c1)ccc(O)c1	Metabolomics	Quercetin 3- (2"-p-hydroxybenzoyl-4"-p-coumarylrhamnoside)
FL5FACGA0035	c(c1O)c(c(C(=O)2)c(OC(c(c4)ccc(O)c4O)=C2OC(O3)C(C(C(C(CO)3)OC(C)=O)OC(C)=O)OC(C)=O)c1)O	Metabolomics	Quercetin 3- (2",3",4"-triacetylgalactoside)
FL5FACGS0097	c(c1C(=C(OC(C(OC(c(c6)cc(c(O)c(O)6)O)=O)4)OC(COC(=O)c(c5)cc(c(c(O)5)O)O)C(O)C4O)3)Oc(c2C3=O)cc(cc2O)O)cc(O)c(c1)O	Metabolomics	Quercetin 3- (2",6"-digalloylgalactoside)
FL5FACGL0071	C(OC(C(OC(O7)C(C(C(C7)O)O)OC(C=Cc(c6)cc(O)c(O)c6)=O)5)OC(CO)C(C(O)5)O)(C(=O)2)=C(Oc(c3)c2c(cc(OC(C(O)4)OC(CO)C(O)C4O)3)O)c(c1)ccc(O)c1O	Metabolomics	Quercetin 3- (2"'-caffeylsambubioside) -7-glucoside
FL5FACGL0064	O[C@H]([C@H](O)4)C(O[C@H]([C@H]4O[C@@H](C(OC(=O)C=Cc(c6)ccc(c6O)O)5)O[C@@H]([C@H](O)C5O)CO)OC(C(=O)1)=C(c(c3)ccc(c(O)3)O)Oc(c2)c(c(cc2O)O)1)CO	Metabolomics	Quercetin 3- (2"'-caffeylsophoroside)
FL5FACGS0106	C(OC(=O)C=Cc(c6)ccc(c6OC)O)(C(OC(C(OC(C(=O)3)=C(c(c5)ccc(c(O)5)O)Oc(c4)c(c(cc4O)O)3)2)C(O)C(O)C(O2)CO)1)C(C(O)C(O1)CO)O	Metabolomics	Quercetin 3- (2"'-feruloylsophoroside)
FL5FACGL0072	C(C7O)(C(OCC7O)OC(C2OC(C(=O)4)=C(Oc(c5)c4c(cc5OC(C(O)6)OC(C(O)C6O)CO)O)c(c3)ccc(O)c3O)C(C(O)C(O2)CO)O)OC(C=Cc(c1)cc(c(O)c1)OC)=O	Metabolomics	Quercetin 3- (2"'-ferulylsambubioside) -7-glucoside
FL5FACGL0070	O=C(C=Cc(c7)ccc(c7)O)OC(C1OC(C2O)C(OC(C4=O)=C(Oc(c5)c4c(cc(OC(C(O)6)OC(CO)C(O)C6O)5)O)c(c3)ccc(O)c3O)OC(CO)C(O)2)C(C(CO1)O)O	Metabolomics	Quercetin 3- (2"'-p-coumarylsambubioside) -7-glucoside
FL5FACGA0036	c(c12)(OC(c(c5)ccc(O)c5O)=C(OC(C3O)OC(COC(O4)C(OC(C)=O)C(OC(C)=O)C(OC(C)=O)C4)C(C3O)O)C2=O)cc(cc1O)O	Metabolomics	Quercetin 3- (2"',3"',4"'-triacetyl-alpha-L-arabinopyranosyl) (1->6) -galactoside
FL5FACGL0062	O(C(COC(C)=O)1)C(OCC(C(O)2)OC(OC(=C4c(c5)ccc(O)c5O)C(c(c(O4)3)c(O)cc(c3)O)=O)C(O)C2O)C(C(OC(C)=O)1)OC(C)=O	Metabolomics	Quercetin 3- (2"',3"',5"'-triacetyl-alpha-L-arabinofuranosyl) (1->6) -glucoside
FL5FACGS0102	c(c6)(cc(O)c(c61)C(=O)C(OC(O4)C(C(C(C4COC(C(O)5)OC(C)C(O)C(O)5)O)O)OC(=O)C=Cc(c3)ccc(O)c3)=C(c(c2)ccc(O)c2O)O1)O	Metabolomics	Quercetin 3- (2G- (E) -p-coumaroylrutinoside)
FL5FACGL0027	O([C@H](O6)[C@@H](O)[C@H]([C@@H](O)C6CO)O)C[C@H]([C@@H]5O)O[C@H](C(C(O)5)O[C@H]([C@H](O)4)OC(CO)[C@H]([C@@H](O)4)O)OC(=C(c(c3)cc(c(c3)O)O)2)C(=O)c(c(O2)1)c(cc(O)c1)O	Metabolomics	Quercetin 3- (2G-glucosylgentiobioside)
FL5FACGL0051	c(c31)c(OC(C7O)OC(CO)C(C7O)O)cc(O)c(C(C(OC(O4)C(OC(C6O)OC(C)C(C(O)6)O)C(C(O)C(COC(O5)C(C(O)C(O)C5C)O)4)O)=C(O3)c(c2)cc(O)c(c2)O)=O)1	Metabolomics	Quercetin 3- (2G-rhamnosylrutinoside) -7-glucoside
FL5FACGL0026	c(c1)c(O)c(cc1C(=C(OC(C(OC(C(O)6)OCC(O)C6O)5)OC(C(O)C(O)5)COC(C(O)4)OC(C)C(C(O)4)O)3)Oc(c2)c(C3=O)c(cc(O)2)O)O	Metabolomics	Quercetin 3- (2G-xylosylrutinoside)
FL5FACGA0018	c(c6O)(O)cc(cc6)C(=C2OC(C4OC(O5)C(C(O)(CO)C5)O)OC(C(C(O)4)O)COC(C(O)3)OC(C)C(O)C(O)3)Oc(c1)c(C2=O)c(cc(O)1)O	Metabolomics	Quercetin 3- (2Gal-apiosylrobinobioside)
FL5FACGL0021	c(c51)(OC(c(c6)ccc(O)c6O)=C(C5=O)OC(O2)C(C(C(C2COC(C(OC(O4)C(O)C(CO)(C4)O)3)OC(C)C(O)C3O)O)O)O)cc(cc(O)1)O	Metabolomics	Quercetin 3- (2R-apiosylrutinoside), Quercetin 3-apiosyl- (1->2) -rhamnosyl- (1->6) -glucoside
FL5FACGS0046	c(c(C(O3)=C(C(c(c4O)c3cc(c4)O)=O)OC(C2O)OC(CO)C2OC(C)=O)1)cc(c(c1)O)O	Metabolomics	Quercetin 3- (3"-acetyl-alpha-L-arabinofuranoside)
FL5FACGA0026	c(c(C(O3)=C(C(c(c4O)c3cc(c4)O)=O)OC(O2)C(C(OC(C)=O)C(O)C2CO)O)1)cc(c(c1)O)O	Metabolomics	Quercetin 3- (3"-acetylgalactoside)
FL5FACGS0048	c(c(C(O2)=C(OC(O4)C(O)C(C(C(C)4)O)OC(C)=O)C(c(c3O)c2cc(c3)O)=O)1)cc(c(c1)O)O	Metabolomics	Quercetin 3- (3"-acetylrhamnoside)
FL5FACGL0058	c(c1)(C(=C(O[C@@H](O4)[C@H](O)[C@H](OC(C=Cc(c5)ccc(O)c5)=O)[C@@H](C4CO)O)3)Oc(c2)c(C(=O)3)c(O)cc(O)2)cc(O)c(c1)O	Metabolomics	Quercetin 3- (3"-p-coumarylglucoside)
FL5FACGLS001	OCC([C@@H](O)1)O[C@H](OC(C(=O)3)=C(Oc(c4)c3c(cc(O)4)O)c(c2)cc(c(O)c2)O)[C@H](O)[C@@H]1OS(O)(=O)=O	Metabolomics	Quercetin 3- (3"-sulfatoglucoside)
FL5FACGS0110	O(C(COC(O5)C(O)C(C(C5C)OC(C)=O)OC(C)=O)4)C(C(O)C(O)C4O)OC(=C2c(c3)ccc(c(O)3)O)C(c(c1O2)c(cc(c1)O)O)=O	Metabolomics	Quercetin 3- (3",4"-diacetylrhamnosyl) - (1->6) -glucoside
FL5FACGL0061	O(C(C2O)C(C(OC(C(=O)6)=C(Oc(c65)cc(cc5O)O)c(c4)ccc(c4O)O)OC2COC(C=Cc(c3)ccc(c3)O)=O)O)C(=O)C=Cc(c1)ccc(c1)O	Metabolomics	Quercetin 3- (3",6"-di-p-coumarylglucoside)
FL5FACGA0034	OC(C4OC(C)=O)C(COC(C)=O)OC(C(O)4)OC(C1=O)=C(c(c3)cc(c(c3)O)O)Oc(c2)c1c(O)cc2O	Metabolomics	Quercetin 3- (3",6"-diacetylgalactoside)
FL5FACGL0076	C(OC(C(O)6)OC(C(O)C6OC(c(c7)cccc7)=O)CO)(C1OC(C4=O)=C(c(c5)ccc(c5O)O)Oc(c24)cc(OC(C(O)3)OC(C)C(O)C3O)cc2O)C(O)C(O)C(O1)CO	Metabolomics	Quercetin 3- (3"'-benzoylsophoroside) -7-rhamnoside
FL5FACGA0044	c(c7O)cc(cc7)C=CC(OC(C6O)C(OC(C6O)OC(=C(c(c5)ccc(O)c5O)4)C(c(c(O4)2)c(O)cc(OC(C3O)OC(C(C3O)O)C)c2)=O)COC(O1)C(C(O)C(C1C)O)O)=O	Metabolomics	Quercetin 3- (4"- (E) -p-coumarylrobinobioside) -7-rhamnoside
FL5FACGS0049	c(C(=O)2)(c1O)c(OC(c(c4)cc(c(O)c4)O)=C2OC(C(O)3)OC(C(OC(C)=O)C(O)3)C)cc(c1)O	Metabolomics	Quercetin 3- (4"-acetylrhamnoside)
FL5FACGS0057	OC(C1Oc(c2)cc(O4)c(C(C(=C(c(c5)ccc(c5O)O)4)OC(O3)C(C(O)C(OC(C)=O)C3C)O)=O)c2O)C(C(C(O1)C)O)O	Metabolomics	Quercetin 3- (4"-acetylrhamnoside) -7-rhamnoside
FL5FACGS0090	c(c12)c(cc(O)c(C(=O)C(OC(C4O)OC(C)C(C4O)OC(=O)CC(O)=O)=C(c(c3)cc(c(c3)O)O)O2)1)O	Metabolomics	Quercetin 3- (4"-malonylrhamnoside)
FL5FACGS0055	C([C@H]5O)(COC(=O)C=Cc(c7)ccc(c7)O[C@H](O6)[C@H]([C@@H](O)[C@@H](O)C6CO)O)O[C@@H]([C@H](O)[C@@H]5O)O[C@@H]([C@H](O)4)[C@H](OC(C)[C@H]4O)OC(=C2c(c3)cc(c(O)c3)O)C(c(c1O2)c(O)cc(c1)O)=O	Metabolomics	Quercetin 3- (6- [ 4-glucosyl-p-coumaryl ] glucosyl) (1->2) -rhamnoside
FL5FACGS0114	C(C(O)1)(O)C(O)C(C)OC1Oc(c7)cc(c2c7O)OC(c(c6)ccc(c6O)O)=C(OC(C(OC(O5)C(O)C(O)C(C(CO)5)O)3)OC(COC(=O)C=Cc(c4)ccc(c4)O)C(O)C(O)3)C(=O)2	Metabolomics	Quercetin 3- (6"- (E) -p-coumaroylsophoroside) -7-rhamnoside
FL5FACGS0119	O(c(c7)cc(c(c72)C(=O)C(OC(O6)C(C(O)C(C6CO)O)OC(O4)C(C(C(C(COC(C=Cc(c5)cc(OC)c(c(OC)5)O)=O)4)O)O)O)=C(c(c3)ccc(O)c3O)O2)O)C(C1O)OC(C)C(O)C(O)1	Metabolomics	Quercetin 3- (6"- (E) -sinapylsophoroside) -7-rhamnoside
FL5FACGA0027	c(c(C(O3)=C(C(c(c4O)c3cc(c4)O)=O)OC(O2)C(O)C(C(C(COC(C)=O)2)O)O)1)cc(c(c1)O)O	Metabolomics	Quercetin 3- (6"-acetylgalactoside)
FL5FACGA0040	OC(C1Oc(c5)cc(O3)c(c5O)C(=O)C(=C(c(c4)ccc(c4O)O)3)OC(C(O)2)OC(C(O)C(O)2)COC(C)=O)C(C(C(O1)C)O)O	Metabolomics	Quercetin 3- (6"-acetylgalactoside) -7-rhamnoside
FL5FACGS0105	c(c6O)(cc(cc6)C(O5)=C(C(=O)c(c54)c(cc(c4)O)O)OC(C(OC(C(O)3)OC(CO)C(O)C(O)3)2)OC(C(O)C2O)COC(C=Cc(c1)cc(O)c(O)c1)=O)O	Metabolomics	Quercetin 3- (6"-caffeoylsophoroside)
FL5FACGS0116	C(C(O)1)(O)C(O)C(C)OC1Oc(c7)cc(O)c(c75)C(=O)C(=C(c(c6)ccc(O)c6O)O5)OC(O3)C(C(C(C3COC(C=Cc(c4)cc(c(O)c4)O)=O)O)O)OC(C2O)OC(C(C2O)O)CO	Metabolomics	Quercetin 3- (6"-caffeoylsophoroside) -7-rhamnoside
FL5FACGA0033	O(C4COC(=O)C=Cc(c5)ccc(O)c5O)C(C(C(C(O)4)O)O)OC(C3=O)=C(Oc(c32)cc(cc2O)O)c(c1)ccc(c(O)1)O	Metabolomics	Quercetin 3- (6"-caffeylgalactoside)
FL5FACGS0010	c(c(C(O3)=C(C(c(c4O)c3cc(c4)O)=O)OC(C(O)2)OC(C(O)C(O)2)C(=O)OCC)1)cc(c(c1)O)O	Metabolomics	Quercetin 3- (6"-ethylglucuronide)
FL5FACGL0060	O(C(COC(=O)C=Cc(c5)cc(c(O)c5)OC)4)C(C(C(C4O)O)O)OC(C3=O)=C(Oc(c32)cc(cc2O)O)c(c1)ccc(c(O)1)O	Metabolomics	Quercetin 3- (6"-ferulylglucoside)
FL5FACGA0032	c(c1)(O)cc(c(C(=O)3)c1OC(=C(OC(C5O)OC(C(O)C5O)COC(=O)c(c4)cc(O)c(c(O)4)O)3)c(c2)ccc(c2O)O)O	Metabolomics	Quercetin 3- (6"-galloylgalactoside)
FL5FACGA0028	O=C(CC(O)=O)OCC(O1)C(O)C(O)C(O)C1OC(C2=O)=C(c(c4)cc(c(c4)O)O)Oc(c3)c2c(O)cc3O	Metabolomics	Quercetin 3- (6"-malonylgalactoside)
FL5FACGS0111	C(=O)(C=3OC(O5)C(O)C(C(O)C5COC(CC(O)=O)=O)O)c(c2OC3c(c4)ccc(c4O)O)c(O)cc(c2)OC(O1)C(O)C(O)C(O)C1CO	Metabolomics	Quercetin 3- (6"-malonylglucoside) -7-glucoside
FL5FACGL0065	O(CC(O1)C(O)C(O)C(O)C1OC(=C4c(c5)ccc(c5O)O)C(=O)c(c3O4)c(O)cc(c3)OC(C2O)OC(C)C(C(O)2)O)C(CC(O)=O)=O	Metabolomics	Quercetin 3- (6"-malonylglucoside) -7-rhamnoside
FL5FACGS0100	c(c(O)5)(c(cc(O)c5)4)C(C(=C(O4)c(c3)ccc(c3O)O)OC(C1OC(C2O)OC(C(O)C(O)2)C)OC(COC(CC(O)=O)=O)C(C1O)O)=O	Metabolomics	Quercetin 3- (6"-malonylneohesperidoside), Quercetin 3-O- (2"-O-alpha-rhamnosyl-6"-O-malonyl) -beta-glucoside
FL5FACGS0009	O=C(C(O1)C(O)C(O)C(O)C(OC(C3=O)=C(c(c4)cc(c(O)c4)O)Oc(c32)cc(cc2O)O)1)OC	Metabolomics	Quercetin 3- (6"-methylglucuronide)
FL5FACGA0030	c(c1)(O)cc(c(C(=O)3)c1OC(=C(OC(C(O)4)OC(COC(=O)c(c5)ccc(O)c5)C(O)C4O)3)c(c2)ccc(c2O)O)O	Metabolomics	Quercetin 3- (6"-p-hydroxybenzoylgalactoside)
FL5FACGS0056	[C@H]([C@@H](O)1)(O)[C@@H](C(O[C@@H]1O[C@H](C5C)[C@@H](O)[C@H](O)[C@H](O5)OC(C(=O)3)=C(Oc(c4)c3c(cc4O)O)c(c2)cc(c(c2)O)O)COC(C)=O)O	Metabolomics	Quercetin 3- (6"'-acetylglucosyl) (1->4) -rhamnoside
FL5FACGL0077	c(c7O)(c2cc(c7)OC(C(O)6)OC(C(O)C(O)6)C)C(C(OC(C5O)OC(C(C5O)O)COC(C(O)4)OC(C(O)C(O)4)COC(C=Cc(c3)ccc(O)c3)=O)=C(O2)c(c1)cc(c(O)c1)O)=O	Metabolomics	Quercetin 3- (6"'-p-coumaryl-gentiobioside) -7-rhamnoside
FL5FACGS0054	[C@@H]([C@@H](OC(=C5c(c6)ccc(O)c6O)C(c(c(O5)4)c(O)cc(O)c4)=O)1)(O[C@H]([C@@H]3O)OC([C@H]([C@@H](O)3)O)COC(C=Cc(c2)ccc(c2)O)=O)[C@@H]([C@@H](C(C)O1)O)O	Metabolomics	Quercetin 3- (6"'-p-coumarylglucosyl) (1->2) -rhamnoside
FL5FACGS0058	c(c1)(ccc(C=CC(OCC(O2)[C@@H](O)[C@H]([C@@H](O)[C@H]2O[C@H]([C@@H](OC(C5=O)=C(Oc(c6)c(c(O)cc6O[C@H](C(O)7)O[C@@H](CO)[C@H](C7O)O)5)c(c4)cc(c(O)c4)O)3)[C@@H]([C@H](O)C(C)O3)O)O)=O)c1)O	Metabolomics	Quercetin 3- (6"'-p-coumarylglucosyl) (1->2) -rhamnoside-7-glucoside
FL5FACGA0019	O(C(CO)6)C(C(O)C(C(O)6)O)OCC(C(O)4)OC(C(OC(O5)C(C(O)C(C5C)O)O)C4O)OC(=C2c(c3)cc(c(c3)O)O)C(=O)c(c(O2)1)c(cc(O)c1)O	Metabolomics	Quercetin 3- (6"'-rhamnosylgentiobioside), Quercetin 3-rhamnosyl- (1->2) [ glucosyl- (1->6) -galactoside ]
FL5FACGA0037	c(c15)c(O)cc(c1C(=O)C(=C(c(c6)ccc(O)c(O)6)O5)OC(C(OC(C3O)OC(COC(C=Cc(c4)cc(c(c(OC)4)O)OC)=O)C(C(O)3)O)2)OC(C(O)C(O)2)CO)O	Metabolomics	Quercetin 3- (6"'-sinapylglucosyl) (1->2) -galactoside
FL5FACGL0067	[C@H]([C@@H](O)4)(O)[C@@H]([C@H](OC(C(=O)5)=C(c(c7)cc(c(c7)O)O)Oc(c6)c5c(O)cc(O)6)OC4CO)O[C@@H](C1O[C@@H](O2)[C@@H]([C@@H]([C@@H](C(COC(=O)C=Cc(c3)cc(O)c(c3)O)2)O)O)O)O[C@@H]([C@@H](C1O)O)CO	Metabolomics	Quercetin 3- (6""-caffeylsophorotrioside)
FL5FACGS0112	c(c1C=CC(=O)OCC(C2O)OC(OC(C3OC(C4O)C(OC(C(=O)5)=C(c(c7)cc(c(c7)O)O)Oc(c6)c5c(O)cc(O)6)OC(C4O)CO)C(O)C(O)C(O3)CO)C(O)C2O)c(OC)c(cc1)O	Metabolomics	Quercetin 3- (6""-feruloylglucosyl) - (1->2) -galactosyl- (1->2) -glucoside
FL5FACGL0068	C(C([C@@H]7O)O[C@H]([C@H]([C@H]7O)O[C@H](O4)C(O[C@H]([C@H](O)6)OC([C@H]([C@H]6O)O)COC(=O)C=Cc(c5)ccc(O)c5OC)C(O)[C@@H](O)[C@H]4CO)OC(C(=O)1)=C(c(c3)cc(c(c3)O)O)Oc(c2)c1c(O)cc(O)2)O	Metabolomics	Quercetin 3- (6""-ferulylsophorotrioside)
FL5FACGL0066	O[C@H](C(O)5)[C@H](O[C@H](C5O[C@H]([C@@H]6O)OC(COC(=O)C=Cc(c7)ccc(O)c7)[C@H]([C@H]6O)O)O[C@@H]([C@H]1O)[C@H](OC(C(=O)2)=C(c(c4)cc(c(c4)O)O)Oc(c3)c2c(O)cc(O)3)OC([C@H](O)1)CO)CO	Metabolomics	Quercetin 3- (6""-p-coumarylsophorotrioside)
FL5FACGL0069	COc(c1)c(c(cc(C=CC(=O)OCC([C@H]2O)O[C@H](OC(C7O)[C@@H](O[C@H](CO)[C@@H]7O)O[C@@H]([C@H]6O)[C@@H](OC([C@@H]6O)CO)OC(C4=O)=C(c(c5)ccc(c5O)O)Oc(c34)cc(O)cc(O)3)[C@@H]([C@@H]2O)O)1)OC)O	Metabolomics	Quercetin 3- (6""-sinapylsophorotrioside)
FL5FACGS0118	c(c1)(O)c(O)ccc1C(O2)=C(OC(C(OC(C(O)7)OC(C(O)C7O)COC(=O)C=Cc(c6)cc(OC)c(c6)O)5)OCC(O)C(O)5)C(=O)c(c4O)c2cc(c4)OC(C(O)3)OC(CO)C(O)C3O	Metabolomics	Quercetin 3- [ (6"-feruloylglucosyl) - (1->2) -beta-arabinopyranoside ] -7-glucoside
FL5FACGL0074	[C@@H](CO)(O1)[C@H](O)C(C(OC(=O)C=Cc(c7)ccc(O)c7O)[C@H](O[C@@H]([C@@H](O)6)[C@@H](OC(CO)[C@@H]6O)OC(C2=O)=C(c(c5)cc(O)c(O)c5)Oc(c3)c(c(cc3O[C@@H](O4)C(C([C@H](O)[C@@H]4CO)O)O)O)2)1)O	Metabolomics	Quercetin 3- [ 2"'- (E) -caffeylsophoroside ] -7-glucoside
FL5FACGL0075	O(c75)C(=C(C(c5c(cc(c7)O[C@@H](O6)C(C([C@H](O)[C@@H]6CO)O)O)O)=O)O[C@@H]([C@H]2O[C@H](O4)C(C([C@H]([C@@H](CO)4)O)O)OC(C=Cc(c3)ccc(c(OC)3)O)=O)OC([C@@H]([C@H](O)2)O)CO)c(c1)cc(O)c(O)c1	Metabolomics	Quercetin 3- [ 2"'- (E) -caffeylsophoroside ] -7-glucoside
FL5FACGA0029	OC(C(O)1)C(C(OC1OC(=C2c(c4)ccc(O)c4O)C(c(c(O)3)c(cc(O)c3)O2)=O)COC(=O)CC(CC(O)=O)(C)O)O	Metabolomics	Quercetin 3- [ 6"- (3-hydroxy-3-methylglutaryl) galactoside ]
FL5FACGS0005	O(C(C(=O)3)=C(Oc(c4)c3c(cc(O)4)O)c(c2)cc(c(O)c2)O)C(C(O)1)OC(CO)C(O)C1O	Metabolomics	Quercetin 3-alloside
FL5FACGS0066	c(c5O)c(c(c(c5)3)C(C(=C(c(c4)ccc(O)c4O)O3)OC(C1OC(C(O)2)OC(CO)C(O)2)OC(CO)C(C(O)1)O)=O)O	Metabolomics	Quercetin 3-alpha-L-arabinofuranosyl- (1->2) -glucoside
FL5FACGS0101	C(C(O)1)OC(OCC(C(O)2)OC(OC(C4=O)=C(c(c6)cc(c(c6)O)O)Oc(c5)c4c(cc5O)O)C(OC(=O)C=Cc(c3)ccc(O)c3)C2O)C(O)C1O	Metabolomics	Quercetin 3-alpha-L-arabinopyranosyl- (1->6) - (2"- (E) -p-coumaroylglucoside)
FL5FACGA0003	C(O)(C(O)4)C(O)C(OC(COC(O5)C(O)C(C(O)C5)O)4)OC(=C1c(c3)ccc(O)c3O)C(c(c(O)2)c(cc(O)c2)O1)=O	Metabolomics	Quercetin 3-alpha-L-arabinopyranosyl- (1->6) -galactoside
FL5FACGS0030	C(C(O)5)(OC(CO)C(O)C5O)Oc(c4)cc(O1)c(c4O)C(C(OC(C3O)OCC(C3O)O)=C1c(c2)ccc(O)c2O)=O	Metabolomics	Quercetin 3-alpha-L-arabionopyranoside-7-glucoside
FL5FACGS0020	C(C(O)5)(C(OCC5O)OC(C2=O)=C(c(c4)cc(c(c4)O)O)Oc(c3)c2c(O)cc3O)OC(C(O)1)OCC1(O)CO	Metabolomics	Quercetin 3-apiosyl- (1->2) -alpha-L-arabinopyranoside
FL5FACGA0002	c(c5O)c(c(c(c5)3)C(C(=C(c(c4)ccc(O)c4O)O3)OC(O2)C(C(O)C(C(CO)2)O)OC(C(O)1)OCC1(O)CO)=O)O	Metabolomics	Quercetin 3-apiosyl- (1->2) -galactoside
FL5FACGA0013	C(C(O)5)(OC(CO)C(O)C5O)Oc(c4)cc(c(c4O)1)OC(c(c3)ccc(O)c3O)=C(OC(C(O)2)OC(C(C(O)2)O)CO)C(=O)1	Metabolomics	Quercetin 3-galactoside-7-glucoside
FL5FACGA0025	C(=C5c(c6)cc(c(c6)O)O)(C(=O)c(c4O5)c(cc(c4)OC(C(O)2)OC(C)C(OC(C(O)3)OC(CO)C(O)C3O)C2O)O)OC(O1)C(O)C(C(O)C1CO)O	Metabolomics	Quercetin 3-galactoside-7-glucosyl- (1->4) -rhamnoside
FL5FACGA0024	OC(C(O)5)C(CO)OC(C5OC(O6)C(C(C(O)C(C)6)O)O)Oc(c4)cc(c(c4O)1)OC(c(c3)ccc(c3O)O)=C(OC(O2)C(O)C(C(O)C2CO)O)C1=O	Metabolomics	Quercetin 3-galactoside-7-neohesperidoside
FL5FACGA0014	O=C(c21)C(OC(C(O)5)OC(C(C(O)5)O)CO)=C(c(c4)ccc(O)c4O)Oc1cc(OC(C(O)3)OC(C)C(O)C3O)cc2O	Metabolomics	Quercetin 3-galactoside-7-rhamnoside
FL5FACGA0012	O=C(c12)C(OC(C(O)5)OC(C(C(O)5)O)CO)=C(c(c4)ccc(O)c4O)Oc(cc(OC(O3)C(O)C(O)C(O)C3)cc(O)2)1	Metabolomics	Quercetin 3-galactoside-7-xyloside
FL5FACGA0005	c(c(O)5)cc(cc5O)C(=C1OC(C(O)3)OC(C(OC(O4)C(O)C(O)C(O)C4CO)C3O)CO)Oc(c2)c(c(O)cc2O)C1=O	Metabolomics	Quercetin 3-galactosyl- (1->4) -galactoside
FL5FACGS0027	C(=C3OC(C(O)5)OC(C)C(C5O)OC(O4)C(O)C(O)C(C4CO)O)(Oc(c2)c(C3=O)c(O)cc2O)c(c1)ccc(O)c1O	Metabolomics	Quercetin 3-galactosyl- (1->4) -rhamnoside
FL5FACGL0008	c(c(O)5)cc(cc5O)C(O3)=C(C(c(c(O)4)c(cc(O)c4)3)=O)O[C@H](O1)C(C(O)[C@H]([C@@H](CO[C@@H]([C@H]2O)OC([C@@H]([C@H](O)2)O)CO)1)O)O	Metabolomics	Quercetin 3-galactosyl- (1->6) -glucoside
FL5FACGL0036	O(C=3c(c6)ccc(O)c(O)6)c(c(C(C3O[C@@H](C4O)O[C@H](CO[C@H](O5)[C@H]([C@@H](O)[C@H](C(CO)5)O)O)[C@H](O)C(O)4)=O)2)cc(cc2O)O[C@@H]([C@@H](O)1)OC(CO)[C@H](O)[C@@H]1O	Metabolomics	Quercetin 3-gentiobioside-7-glucoside
FL5FACGL0037	O(C(C6O)OC(C(O)=O)C(O)C(O)6)c(c5)cc(c(c(O)5)4)OC(=C(C4=O)OC(C2O)OC(COC(O3)C(C(O)C(C(CO)3)O)O)C(O)C(O)2)c(c1)ccc(O)c(O)1	Metabolomics	Quercetin 3-gentiobioside-7-glucuronide
FL5FACGL0017	O=C(c21)C(OC(C(O)5)OC(C(C(O)5)O)CO)=C(c(c4)ccc(O)c4O)Oc1cc(OC(O3)C(C(C(O)C3C(O)=O)O)O)cc2O	Metabolomics	Quercetin 3-glucoside-7-glucuronide
FL5FACGL0048	C(O6)(C(O)C(C(O)C6CO)O)OC(=C(c(c5)ccc(c5O)O)4)C(c(c(O)3)c(O4)cc(c3)OC(C1O)OC(COC(C2O)OC(C)C(C(O)2)O)C(C1O)O)=O	Metabolomics	Quercetin 3-glucoside-7-rutinoside
FL5FACGL0046	OCC(C(O)1)OC(OC(C(O)6)C(OC(CO)C(O)6)Oc(c2)cc(O)c(C3=O)c2OC(c(c5)ccc(c5O)O)=C(OC(O4)C(O)C(C(O)C4CO)O)3)C(O)C(O)1	Metabolomics	Quercetin 3-glucoside-7-sophoroside
FL5FACGA0006	c(c5O)c(c(c(c5)3)C(C(=C(c(c4)ccc(O)c4O)O3)O[C@@H](C1O[C@H]([C@@H]2O)OC([C@H]([C@H]2O)O)CO)O[C@H](CO)[C@@H](C(O)1)O)=O)O	Metabolomics	Quercetin 3-glucosyl- (1->2) -galactoside
FL5FACGS0082	c(c6O)cc(cc6O)C(O3)=C(C(=O)c(c(O)4)c3cc(OC(C(O)5)OC(CO)C(O)C5O)c4)OC(O2)C(C(C(O)C2CO)O)OC(C1O)OC(CO)C(C1O)O	Metabolomics	Quercetin 3-glucosyl- (1->2) -galactoside-7-glucoside
FL5FACGS0076	O(C1OC(C(O)6)C(OC(C6O)CO)OC(=C(c(c5)ccc(O)c5O)3)C(=O)c(c4O)c(cc(O)c4)O3)C(CO)C(O)C(C(OC(O2)C(O)C(O)C(O)C2CO)1)O	Metabolomics	Quercetin 3-glucosyl- (1->2) -galactosyl- (1->2) -glucoside
FL5FACGS0071	OC(C(OC(C2O)C(OC(C4=O)=C(Oc(c5)c4c(cc5O)O)c(c3)ccc(O)c3O)OC(C(O)=O)C2O)1)C(O)C(C(O1)CO)O	Metabolomics	Quercetin 3-glucosyl- (1->2) -glucuronide
FL5FACGS0028	c(c5O)c(cc(c53)OC(c(c4)ccc(O)c4O)=C(C3=O)O[C@H]([C@@H](O[C@@H](O2)[C@@H]([C@H](O)[C@@H](C2CO)O)O)1)OC(C)[C@@H](O)[C@H]1O)O	Metabolomics	Quercetin 3-glucosyl- (1->2) -rhamnoside
FL5FACGS0068	c(c5O)c(cc(c53)OC(c(c4)ccc(O)c4O)=C(C3=O)OC(C(OC(O2)C(C(O)C(C2CO)O)O)1)OC(C)C(O)C1O)O	Metabolomics	Quercetin 3-glucosyl- (1->2) -rhamnoside
FL5FACGS0081	O(C(C)2)C(OC(=C(c(c6)ccc(O)c6O)5)C(=O)c(c4O5)c(cc(c4)OC(C(O)3)OC(CO)C(O)C3O)O)C(C(C2O)O)OC(O1)C(C(C(O)C1CO)O)O	Metabolomics	Quercetin 3-glucosyl- (1->2) -rhamnoside-7-glucoside
FL5FACGS0043	O(C(C)6)C(C(O)C(O)C6O)Oc(c1)cc(O)c(C(=O)3)c(OC(=C3OC(O5)C(C(C(C5C)O)O)OC(O4)C(C(C(O)C4CO)O)O)c(c2)ccc(O)c2O)1	Metabolomics	Quercetin 3-glucosyl- (1->2) -rhamnoside-7-rhamnoside
FL5FACGS0024	c(c(O)5)cc(cc5O)C(O3)=C(C(c(c(O)4)c(cc(O)c4)3)=O)OC(O1)C(OC(C(O)2)OC(C(O)C(O)2)CO)C(O)C(C1)O	Metabolomics	Quercetin 3-glucosyl- (1->2) -xyloside
FL5FACGS0070	c(c(O)5)cc(cc5O)C(=C1OC(O4)C(O)C(C(C4CO)O)OC(C(O)3)OC(C(O)C(O)3)CO)Oc(c2)c(c(O)cc2O)C1=O	Metabolomics	Quercetin 3-glucosyl- (1->3) -galactoside
FL5FACGA0015	c(c21)(OC(c(c6)ccc(O)c6O)=C(OC(O3)C(O)C(C(C3COC(O4)C(C(OC(C5O)OC(CO)C(C5O)O)C(C(C)4)O)O)O)O)C2=O)cc(cc1O)O	Metabolomics	Quercetin 3-glucosyl- (1->3) -rhamnosyl- (1->6) -galactoside
FL5FACGS0087	OC(C6O)C(COC(O7)C(C(O)C(O)C7C)O)OC(C6O)Oc(c5)cc(c3c5O)OC(c(c4)cc(c(c4)O)O)=C(C3=O)OC(O2)C(C(O)C(C(C)2)OC(C1O)OC(C(O)C1O)CO)O	Metabolomics	Quercetin 3-glucosyl- (1->4) -rhamnoside-7-rutinoside
FL5FACGS0041	OC(C2OC(C(O)3)C(OC(OC(=C4c(c6)ccc(O)c6O)C(c(c(O)5)c(cc(c5)O)O4)=O)C3O)C)C(C(CO2)OC(O1)C(C(O)C(O)C1CO)O)O	Metabolomics	Quercetin 3-glucosyl- (1->4) -xylosyl- (1->4) -rhamnoside
FL5FACGA0008	c(c(O)5)cc(cc5O)C(O3)=C(C(c(c(O)4)c(cc(O)c4)3)=O)OC(O1)C(C(O)C(C(COC(C2O)OC(C(C(O)2)O)CO)1)O)O	Metabolomics	Quercetin 3-glucosyl- (1->6) -galactoside
FL5FACGS0042	OC([C@H]5O)C([C@@H](O[C@@H]5CO[C@H](O6)[C@H]([C@@H](O)[C@H](C(CO)6)O)O)O[C@H](C(C)4)[C@@H](O)[C@H](O)[C@H](O4)OC(C(=O)3)=C(Oc(c23)cc(cc(O)2)O)c(c1)ccc(O)c1O)O	Metabolomics	Quercetin 3-glucosyl- (1->6) -glucosyl- (1->4) -rhamnoside
FL5FACGS0036	C(=C3OC(C5O)OC(C(C5O)O)C(O)=O)(c(c4)ccc(O)c4O)Oc(c(C(=O)3)2)cc(cc2O)OC(C(O)1)OC(CO)C(O)C1O	Metabolomics	Quercetin 3-glucuronide-7-glucoside
FL5FACGS0045	OC(C6O)C(O)C(OC6C(O)=O)OC(C(=O)1)=C(c(c5)ccc(c5O)O)Oc(c2)c1c(cc2OC(C3O)OC(COC(C4O)OC(C)C(C(O)4)O)C(C3O)O)O	Metabolomics	Quercetin 3-glucuronide-7-rutinoside
FL5FACGSS001	C(C(C(O)=O)1)(O)C(C(C(OC(C4=O)=C(Oc(c34)cc(cc3O)OS(O)(=O)=O)c(c2)cc(c(O)c2)O)O1)O)O	Metabolomics	Quercetin 3-glucuronide-7-sulfate
FL5FACNS0002	c(c12)(O)cc(O)cc(OC(c(c3)cc(O)c(O)c3)=C(C2=O)OC(=O)C(C)C)1	Metabolomics	Quercetin 3-isobutyrate
FL5FACGA0017	c(c51)(OC(c(c6)ccc(O)c6O)=C(C5=O)OC(C(O)4)OC(C(O)C4O)COC(O2)C(O)C(C(OC(O3)C(C(C(C(C)3)O)O)O)C2C)O)cc(cc1O)O	Metabolomics	Quercetin 3-isorhamninoside
FL5FACGL0010	O=C(C(O[C@H](O5)C(O)C([C@H]([C@H]5CO)O)O[C@H]([C@H](O)4)OC([C@@H](O)[C@@H](O)4)CO)=1)c(c(O)3)c(cc(O)c3)OC1c(c2)ccc(O)c2O	Metabolomics	Quercetin 3-laminaribioside
FL5FACGA0004	c(c5O)c(c(c(c5)1)C(C(OC(C(OC(C4O)OCC(C4O)O)3)OC(CO)C(C3O)O)=C(c(c2)ccc(O)c2O)O1)=O)O	Metabolomics	Quercetin 3-lathyroside
FL5FDCNS0001	COC(C(=O)2)=C(Oc(c3)c(c(O)cc(O)3)2)c(c1)cc(O)c(O)c1	Metabolomics	Quercetin 3-methyl ether
FL5FDCGS0001	[C@@H](Oc(c24)cc(cc(OC(=C(OC)C(=O)4)c(c3)ccc(c3O)O)2)O)([C@@H](O)1)OC(CO)[C@@H]([C@@H]1O)O	Metabolomics	Quercetin 3-methyl ether 5-glucoside
FL5FDCGS0013	COC(C2=O)=C(Oc(c3)c(c(cc3OC(C(O)4)OC(COC(C(O)5)OC(CO)C5O)C(O)C4O)O)2)c(c1)ccc(O)c(O)1	Metabolomics	Quercetin 3-methyl ether 7-alpha-L-arabinofuranosyl- (1->6) -glucoside
FL5FDCGS0002	[C@H]([C@@H]1O)([C@H](C(O[C@H]1Oc(c4)cc(c3c(O)4)OC(=C(C3=O)OC)c(c2)ccc(c2O)O)CO)O)O	Metabolomics	Quercetin 3-methyl ether 7-galactoside
FL5FDCGS0015	c(c1C(=C5OC)Oc(c(C5=O)2)cc(OC(C(O)3)OC(CO)C(OC(O4)C(O)C(C(O)C4CO)O)C3O)cc2O)cc(c(c1)O)O	Metabolomics	Quercetin 3-methyl ether 7-galactosyl- (1->4) -glucoside
FL5FDCGS0005	Oc(c24)cc(cc2OC(=C(C4=O)OC)c(c3)ccc(c3O)O)OC(O1)C(O)C(C(O)C1C(O)=O)O	Metabolomics	Quercetin 3-methyl ether 7-glucuronide
FL5FDCGS0004	Oc(c24)cc(cc2OC(=C(C4=O)OC)c(c3)ccc(c3O)O)OC(C1O)OC(C(O)C1O)C	Metabolomics	Quercetin 3-methyl ether 7-rhamnoside, 3-O-Methylquercetin 7-O-rhamnopyranoside
FL5FACGL0038	OC(C6O)C(C(OC(CO)6)OC(C(=O)4)=C(c(c5)cc(c(c5)O)O)Oc(c42)cc(OC(C(O)3)OC(CO)C(O)C3O)cc2O)OC(C(O)1)OC(C(O)C1O)C	Metabolomics	Quercetin 3-neohesperidoside-7-glucoside
FL5FACGL0039	OC(C6O)C(C(OC(CO)6)OC(=C(c(c5)ccc(c(O)5)O)4)C(=O)c(c2O4)c(cc(OC(O3)C(O)C(O)C(C3C)O)c2)O)OC(C(O)1)OC(C(O)C1O)C	Metabolomics	Quercetin 3-neohesperidoside-7-rhamnoside
FL5FACGL0078	C(=O)(OCC([C@@H]6O)O[C@H]([C@H]([C@@H](O)6)O)OC(=C(c(c5)ccc(O)c5O)4)C(c(c(O4)2)c(O)cc(O[C@H](O3)[C@@H](O)[C@H]([C@@H](O)C(CO)3)O)c2)=O)C=Cc(c1)ccc(c1)O	Metabolomics	Quercetin 3-O-beta- (6"-O-E-p-coumaroylglucoside) -7-O-beta-glucoside
FL5FACNSS001	Oc(c3)cc(O1)c(c(O)3)C(=O)C(OS(O)(=O)=O)=C1c(c2)cc(O)c(O)c2	Metabolomics	Quercetin 3-O-sulfate
FL5FACGL0073	O=C(c64)C(=C(c(c7)ccc(O)c(O)7)Oc(cc(cc6O)O[C@@H](O5)C(C([C@H](O)[C@@H]5CO)O)O)4)O[C@@H]([C@H]1O[C@@H](C(OC(C=Cc(c3)ccc(c3)O)=O)2)O[C@@H]([C@H](O)C2O)CO)OC([C@@H]([C@@H]1O)O)CO	Metabolomics	Quercetin 3-p-coumarylsophoroside-7-glucoside
FL5FACGA0016	c(c21)(OC(c(c6)ccc(O)c6O)=C(OC(O3)C(C(C(C3COC(C4O)OC(C(O)C(OC(C(O)5)OC(C(O)C5O)C)4)C)O)O)O)C2=O)cc(cc1O)O	Metabolomics	Quercetin 3-rhamninoside
FL5FACGS0033	OC(C(O)5)C(OCC5O)Oc(c4)cc(O)c(c42)C(C(=C(c(c3)ccc(O)c3O)O2)OC(C(O)1)OC(C)C(C1O)O)=O	Metabolomics	Quercetin 3-rhamnoside-7-alpha-L-arabinopyranoside
FL5FACGS0034	C(C(O)5)(OC(CO)C(O)C5O)Oc(c4)cc(O2)c(c4O)C(C(=C(c(c3)ccc(O)c3O)2)OC(C(O)1)OC(C)C(C1O)O)=O	Metabolomics	Quercetin 3-rhamnoside-7-glucoside
FL5FACGS0022	c(c(O)5)cc(cc5O)C(O3)=C(C(c(c(O)4)c(cc(O)c4)3)=O)OC(C(OC(C(O)2)OC(C)C(O)C2O)1)OCC(C1O)O	Metabolomics	Quercetin 3-rhamnosyl- (1->2) -alpha-L-arabinopyranoside
FL5FACGA0009	c(c5O)c(c(c(c5)3)C(C(=C(c(c4)ccc(O)c4O)O3)OC(C1OC(C2O)OC(C)C(C2O)O)OC(CO)C(C(O)1)O)=O)O	Metabolomics	Quercetin 3-rhamnosyl- (1->2) -galactoside
FL5FACGA0021	CC(O1)[C@@H](O)[C@H]([C@@H]([C@H]1OC([C@@H]2OC(C(=O)5)=C(c(c6)cc(c(c6)O)O)Oc(c53)cc(O[C@@H]([C@@H](O)4)OC(CO)[C@H](O)[C@@H]4O)cc3O)C(O)[C@H]([C@@H](CO)O2)O)O)O	Metabolomics	Quercetin 3-rhamnosyl- (1->2) -galactoside-7-glucoside
FL5FACGS0074	C(C)(O1)C(C(C(C1OC(C2OCC(C6O)OC(C(C(O)6)O)OC(C5=O)=C(Oc(c54)cc(cc(O)4)O)c(c3)ccc(O)c3O)C(O)C(C(O2)CO)O)O)O)O	Metabolomics	Quercetin 3-rhamnosyl- (1->2) -glucosyl- (1->6) -galactoside
FL5FACGL0023	c(c51)(OC(c(c6)ccc(O)c6O)=C(C5=O)OC(O2)C(C(C(O)C2COC(O3)C(OC(C4O)OC(C(C4O)O)C)C(O)C(C(C)3)O)O)O)cc(cc(O)1)O	Metabolomics	Quercetin 3-rhamnosyl- (1->2) -rhamnosyl- (1->6) -glucoside
FL5FACGS0080	OC(C(OC(C5=O)=C(c(c6)ccc(O)c6O)Oc(c35)cc(OC(C(O)4)OC(CO)C(O)C4O)cc(O)3)1)C(O)C(OC(O2)C(O)C(O)C(O)C(C)2)C(C)O1	Metabolomics	Quercetin 3-rhamnosyl- (1->4) -rhamnoside-7-galactoside
FL5FACGS0107	c(C(O3)=C(OC(C(OC(C)=O)5)OC(C(O)C5O)COC(C(O)4)OC(C)C(O)C4O)C(=O)c(c23)c(cc(O)c2)O)(c1)cc(c(c1)O)O	Metabolomics	Quercetin 3-rhamnosyl- (1->6) - (2"-acetylglucoside)
FL5FACGS0088	C(C(OC(O6)C(C(C(O)C6COC(C7O)OC(C(C7O)O)C)O)OC(C(O)5)OC(C(O)C5O)CO)=3)(c(c1OC3c(c4)cc(O)c(O)c4)c(cc(OC(O2)C(C(O)C(C2C)O)O)c1)O)=O	Metabolomics	Quercetin 3-rhamnosyl- (1->6) - [ glucosyl- (1->2) -glucoside ] -7-rhamnoside
FL5FACGS0121	O(C(C(O)8)OC(C)C(O)C(O)8)c(c1)cc(O6)c(C(C(=C6c(c7)ccc(O)c(O)7)OC(C(OC(O5)C(O)C(O)C(C5C)O)2)OC(COC(C(O)4)OC(C)C(O)C4O)C(O)C2OC(=O)C=Cc(c3)ccc(O)c3)=O)c1O	Metabolomics	Quercetin 3-rhamnosyl- (1->6) - [ rhamnosyl- (1->2) - (3"- (E) -p-coumaroylgalactoside) ] -7-rhamnoside
FL5FACGS0075	c(c21)(OC(c(c6)ccc(O)c6O)=C(OC(C3O)OC(COC(C(O)5)OC(C(O)C5O)COC(O4)C(O)C(C(O)C(C)4)O)C(C3O)O)C2=O)cc(cc1O)O	Metabolomics	Quercetin 3-rhamnosyl- (1->6) -glucosyl- (1->6) -galactoside
FL5FACGA0022	c(c5)(c(c(cc5OC(C(O)6)OC(CO)C(O)C6O)1)C(=O)C(OC(C(O)3)OC(COC(C4O)OC(C(C4O)O)C)C(O)C3O)=C(c(c2)ccc(O)c(O)2)O1)O	Metabolomics	Quercetin 3-robinobioside-7-glucoside
FL5FACGA0023	C(C1O)(O)C(OCC(O2)C(O)C(C(O)C2OC(=C(c(c6)ccc(O)c(O)6)5)C(=O)c(c(O5)4)c(cc(c4)OC(C(O)3)OC(C)C(C3O)O)O)O)OC(C1O)C	Metabolomics	Quercetin 3-robinobioside-7-rhamnoside
FL5FACGS0113	c(c7)ccc(c7)C(=O)OCC(C6O)OC(C(C6O)O)Oc(c1)cc(c(C(=O)3)c1OC(=C3OC(C(O)4)OC(COC(C(O)5)OC(C(O)C(O)5)C)C(O)C4O)c(c2)cc(c(c2)O)O)O	Metabolomics	Quercetin 3-rutinoside-7- (6"-benzoylglucoside)
FL5FACGL0043	O(C(C6O)OC(C(O)=O)C(O)C(O)6)c(c5)cc(c(c(O)5)2)OC(=C(OC(C(O)3)OC(COC(C4O)OC(C(C4O)O)C)C(O)C3O)C2=O)c(c1)ccc(O)c(O)1	Metabolomics	Quercetin 3-rutinoside-7-glucuronide
FL5FACGL0031	C(CO)(C(O)6)OC(C(C(O)6)OC(O5)C(C(O)C(O)C5)O)OC(C2=O)=C(Oc(c3)c2c(O)cc(OC(C(O)4)OC(CO)C(O)C4O)3)c(c1)ccc(c(O)1)O	Metabolomics	Quercetin 3-sambubioside-7-glucoside
FL5FACGL0032	O(C(C)1)C(Oc(c6)cc(c(c36)C(=O)C(OC(C4OC(O5)C(C(O)C(O)C5)O)OC(CO)C(O)C(O)4)=C(O3)c(c2)ccc(c(O)2)O)O)C(O)C(O)C1O	Metabolomics	Quercetin 3-sambubioside-7-rhamnoside, Quercetin 3-xylosyl- (1->2) -glucoside-7-rhamoside
FL5FACGS0117	Oc(c1)c(O)ccc1C(O4)=C(C(=O)c(c(O)5)c(cc(OC(O6)C(C(O)C(O)C(COC(=O)C=Cc(c7)cc(O)c(O)c7)6)O)c5)4)OC(O3)C(C(C(C(CO)3)O)O)OC(C2O)OC(C(C2O)O)CO	Metabolomics	Quercetin 3-sophoroside-7- (6"- (E) -caffeoylglucoside)
FL5FACGL0033	c(c6)(cc(c(c6)O)O)C(O3)=C(C(=O)c(c(O)4)c3cc(O[C@@H]([C@@H](O)5)OC(CO)[C@H](O)[C@@H]5O)c4)O[C@H](O2)C(C([C@@H](O)[C@H]2CO)O)O[C@H]([C@@H]1O)OC(CO)[C@H]([C@H]1O)O	Metabolomics	Quercetin 3-sophoroside-7-glucoside
FL5FACGL0035	c(c6O)cc(cc6O)C(O1)=C(OC(O5)C(C(C(O)C5CO)O)OC(C4O)OC(CO)C(C4O)O)C(=O)c(c(O)2)c1cc(OC(C3O)OC(C(O)=O)C(O)C(O)3)c2	Metabolomics	Quercetin 3-sophoroside-7-glucuronide
FL5FACGL0034	O(C(C)1)C(Oc(c6)cc(c(c56)C(C(=C(O5)c(c4)cc(c(c4)O)O)OC(O3)C(C(C(O)C3CO)O)OC(C2O)OC(CO)C(C2O)O)=O)O)C(O)C(O)C1O	Metabolomics	Quercetin 3-sophoroside-7-rhamnoside
FL5FACGL0020	[C@@H](O)([C@H]5CO)C(C(O[C@@H](O6)[C@H](O)[C@H](O)[C@H](O)C6CO)[C@@H](O5)O[C@@H]([C@@H](O)4)[C@@H](OC([C@@H]4O)CO)OC(=C(c(c3)ccc(O)c3O)1)C(=O)c(c2O)c(cc(O)c2)O1)O	Metabolomics	Quercetin 3-sophorotrioside
FL5FACGSS003	c(c13)(cc(OC(O4)C(O)C(C(O)C4)O)cc1OC(=C(OS(O)(=O)=O)C3=O)c(c2)cc(c(O)c2)O)O	Metabolomics	Quercetin 3-sulfate-7-alpha-arabinopyranoside
FL5FACGS0032	c(c(O)5)cc(cc5O)C(O2)=C(C(c(c(O)3)c2cc(OC(C(O)4)OC(C)C(O)C4O)c3)=O)OC(C1O)OCC(C1O)O	Metabolomics	Quercetin 3-xyloside-7-rhamnoside
FL5FACGS0021	C(=C2OC(C(OC(O5)C(O)C(O)C(O)C5)4)OC(CO)C4O)(c(c3)cc(c(c3)O)O)Oc(c1)c(C2=O)c(O)cc1O	Metabolomics	Quercetin 3-xylosyl- (1->2) -alpha-L-arabinofuranoside
FL5FACGS0026	c(c5O)c(cc(c51)OC(c(c4)ccc(O)c4O)=C(OC(O3)C(C(O)C(C(C)3)O)OC(O2)C(C(C(C2)O)O)O)C1=O)O	Metabolomics	Quercetin 3-xylosyl- (1->2) -rhamnoside
FL5FACGS0086	C(O1)C(CO)(O)C(C1OC(C(OC(C6=O)=C(Oc(c7)c6c(cc7O)O)c(c5)ccc(c5O)O)2)C(O)C(O)C(COC(C(O)3)OC(C)C(O)C(OC(O4)C(C(C(C4)O)O)O)3)O2)O	Metabolomics	Quercetin 3-xylosyl- (1->3) -rhanosyl- (1->6) - [ apiosyl- (1->2) -galactoside ]
FL5FACGA0011	[C@@H](O1)(Oc(c5)c(c(cc(O)5)3)C(C(O[C@@H](C(O)4)O[C@H](CO)[C@@H](C(O)4)O)=C(O3)c(c2)ccc(O)c2O)=O)[C@H]([C@@H](O)[C@H](C1CO)O)O	Metabolomics	Quercetin 3,5-digalactoside
FL5FACNSS004	Oc(c3)c(O)cc(c3)C(O1)=C(OS(O)(=O)=O)C(=O)c(c(O)2)c(cc(c2)OS(O)(=O)=O)1	Metabolomics	Quercetin 3,7-di-O-sulfate
FL5FACGL0015	O=C(c31)C(O[C@@H](C(O)5)O[C@@H]([C@@H](C(O)5)O)CO)=C(c(c4)ccc(O)c4O)Oc1cc(cc3O)O[C@@H]([C@@H](O)2)OC(CO)[C@H](O)[C@@H]2O	Metabolomics	Quercetin 3,7-diglucoside
FL5FACGS0037	C(=C3OC(C5O)OC(C(C5O)O)C(O)=O)(c(c4)ccc(O)c4O)Oc(c(C(=O)3)1)cc(OC(O2)C(C(C(O)C2C(O)=O)O)O)cc1O	Metabolomics	Quercetin 3,7-diglucuronide
FL5FDCGS0011	c(c(O[C@@H]([C@@H](O)4)OC(CO)[C@@H]([C@@H]4O)O)1)c(cc(O2)c1C(=O)C(OC)=C2c(c3)ccc(c3O)O)OC	Metabolomics	Quercetin 3,7-dimethyl ether 5-glucoside
FL5FDCNS0003	COc(c3)cc(O1)c(c(O)3)C(=O)C(OC)=C1c(c2)cc(O)c(O)c2	Metabolomics	Quercetin 3,7-dimethyl ether, 5,3',4'-Trihydroxy-3,7-dimethoxyflavone
FL5FACGS0035	O(c(c2)cc(O)c(C3=O)c2OC(c(c5)ccc(O)c5O)=C(OC(C(O)4)OC(C)C(C4O)O)3)C(C(O)1)OC(C)C(O)C1O	Metabolomics	Quercetin 3,7-dirhamnoside
FL5FACGS0053	c(c5O)c(O)cc(c15)OC(c(c4)cc(O)c(c4)OC(C2O)OC(COC(=O)c(c3)cc(O)c(c(O)3)O)C(C(O)2)O)=C(O)C1=O	Metabolomics	Quercetin 4'- (6"-galloylglucoside)
FL5FACGS0011	[C@@H]([C@@H]1Oc(c32)cc(O)cc2OC(c(c4)cc(c(O)c4)O)=C(C3=O)O)(O)[C@@H](O)[C@@H](O)C(O1)CO	Metabolomics	Quercetin 5-glucoside
FL5FACGS0062	C(C(C(O)=O)4)(O)C(C(C(O4)Oc(c21)cc(O)cc1OC(c(c3)cc(c(O)c3)O)=C(C2=O)O)O)O	Metabolomics	Quercetin 5-glucuronide
FL5FACGS0077	O(C(OC(C(O)6)C(OC(C(O)6)COC(O5)C(O)C(C(C5C)O)O)Oc(c2)cc(O3)c(C(=O)C(=C3c(c4)ccc(c4O)O)O)c2O)1)CC(O)C(O)C1O	Metabolomics	Quercetin 7- (2G-xylosylrutinoside)
FL5FACGS0096	OC(C1O)C(Oc(c4)cc(c3c4O)OC(=C(C(=O)3)O)c(c2)ccc(c2O)O)OC(COC(C)=O)C1O	Metabolomics	Quercetin 7- (6"-acetylglucoside)
FL5FACGS0095	c(c1OC(O4)C(C(C(O)C(COC(=O)c(c5)cc(O)c(c(O)5)O)4)O)O)c(O2)c(C(=O)C(O)=C(c(c3)ccc(c3O)O)2)c(c1)O	Metabolomics	Quercetin 7- (6"-galloylglucoside)
FL5FACGI0001	C(=CC)(C(OCC(C(O)1)OC(Oc(c2)cc(O)c(C3=O)c2OC(c(c4)ccc(c4O)O)=C3O)C(O)C1O)=O)C	Metabolomics	Quercetin 7- (6"-tiglylglucoside)
FL5FACGS0089	OC(C6O)C(OC(C7O)OCC(O)C(O)7)C(OC6C)OC(C1OCC(C(O)5)OC(C(O)C5O)Oc(c4)cc(c2c4O)OC(c(c3)ccc(O)c3O)=C(O)C2=O)C(O)C(O)C(C)O1	Metabolomics	Quercetin 7- [ xylosyl- (1->2) -rhamnosyl- (1->2) -rhamnosyl ] - (1->6) -glucoside
FL5FACGS0016	c(c3)(OC(C(O)4)OC(C(O)=O)C(O)C4O)cc(c1c3O)OC(c(c2)cc(c(O)c2)O)=C(C(=O)1)O	Metabolomics	Quercetin 7-glucuronide
FL5FACGL0079	C(C(CO)1)(O)C(O)C(C(OC(=C6c(c7)ccc(O)c7O)C(c(c5O)c(O6)cc(c5)OC(C(O)2)OC(C(O)C2OC(O3)C(C(C(C3COC(=O)C=Cc(c4)ccc(c4O)O)O)O)O)C)=O)O1)O	Metabolomics	Quercetin 7-O- (6-trans-caffeoyl) -beta-glucopyranosyl- (1->3) -alpha-rhamnopyranoside-3-O-beta-glucopyranoside
FL5FACNSS002	Oc(c3)c(O)cc(c3)C(O1)=C(O)C(=O)c(c(O)2)c(cc(c2)OS(O)(=O)=O)1	Metabolomics	Quercetin 7-O-sulfate
FL5FACGS0015	C(O1)(Oc(c4)cc(c2c4O)OC(c(c3)cc(c(O)c3)O)=C(C(=O)2)O)C(O)C(O)C(O)C(C)1	Metabolomics	Quercetin 7-rhamnoside
FL5FACGS0038	O(C1C)C(OCC(O2)C(O)C(C(C(Oc(c3)cc(O)c(C4=O)c3OC(c(c5)ccc(c5O)O)=C4O)2)O)O)C(C(O)C(O)1)O	Metabolomics	Quercetin 7-rutinoside
FL5FACGS0012	O(C(Oc(c4)cc(c2c4O)OC(c(c3)cc(c(O)c3)O)=C(C(=O)2)O)1)CC(O)C(O)C(O)1	Metabolomics	Quercetin 7-xyloside
FL5FACNS0001	Oc(c3)cc(O1)c(c(O)3)C(=O)C(O)=C1c(c2)cc(O)c(O)c2	Metabolomics	Quercetin, Sophoretin, Xanthaurine, 3,3',4',5,7-Pentahydroxyflavone
FL5FACGS0014	c(O)(c(O)4)ccc(c4)C(=C3O)Oc(c1)c(C3=O)c(cc(OC(O2)C(O)C(O)C(O)C2CO)1)O	Metabolomics	Quercimeritrin
FL5FACGS0006	C(C(=O)3)(=C(Oc(c4)c3c(cc(O)4)O)c(c2)cc(c(O)c2)O)OC(O1)C(O)C(O)C(O)C(C)1	Metabolomics	Quercitrin, Quercimelin, Quercitroside, 3-O-Rhamnosylquercetin, Quercetin 3-rhamnoside, Quercetin 3-O-rhamnopyranoside
FL5FACGS0092	C(C)(C(O)1)OC(OC(C3=O)=C(c(c4)cc(c(O)c4)O)Oc(c32)cc(cc2O)O)C(OC(C)=O)C(O)1	Metabolomics	Quercitryl-2" acetate, Quercetin 3- (2"-acetylrhamnoside)
FL1C1LNI0007	c(c1)(C(=O)C=Cc(c2)c(cc(O)c2O)O)c(O)c(c(O)c1)CC=C(C)C	Metabolomics	Ramosismin
FL5FFCGA0002	O(C(C(=O)3)=C(Oc(c4O)c(c(O)cc4OC)3)c(c2)cc(c(O)c2)O)[C@H](O1)C(O)C([C@H]([C@@H](CO)1)O)O	Metabolomics	Ranupenin 3-galactoside
FL5FFCGA0003	O(c(c52)c(cc(O)c(C(=O)C(=C(O5)c(c4)ccc(O)c4O)OC(C(O)3)OC(C(O)C(O)3)CO)2)OC)C(O1)C(O)C(O)C(O)C1CO	Metabolomics	Ranupenin 3-galactoside-8-glucoside
FL5FFCGS0010	O[C@H]([C@H]1OC(C(=O)3)=C(Oc(c4O)c(c(O)cc4OC)3)c(c2)cc(c(O)c2)O)[C@@H]([C@H](O)C(C)O1)O	Metabolomics	Ranupenin 3-rhamnoside
FL5FFCGL0005	C(C1O)(O)C(C(OC(C4=O)=C(Oc(c(O)5)c4c(cc5OC)O)c(c3)cc(O)c(c3)O)OC1COC(O2)C(C(C(O)C(C)2)O)O)O	Metabolomics	Ranupenin 3-rutinoside
FL5FFCGL0004	O(c12)C(c(c4)ccc(c4O)O)=C(C(c1c(cc(OC)c2O[C@H](O3)[C@@H](O)[C@H]([C@H](C(CO)3)O)O)O)=O)O	Metabolomics	Ranupenin 8-glucoside
FL5FFCNS0003	COc(c3)c(O)c(O1)c(c(O)3)C(=O)C(O)=C1c(c2)cc(O)c(O)c2	Metabolomics	Ranupetin
FL2FQUNS0001	COc(c3)cc(O1)c(c(O)3)C(=O)CC1c(c2)c(=O)cc(OC)c(=O)2	Metabolomics	Remerin
FL1ABCNS0001	COc(c3)c(c(=O)1)c(cc(O)3)oc(=Cc(c2)cc(O)c(O)c2)1	Metabolomics	Rengasin
FLIFWYNS0005	O(c12)C(C(O3)=C(C(c(c4O)c3cc(c4O)O)=O)c1ccc(O)c2)OC(C)=O	Metabolomics	Repenol
FLIFWYNS0004	O(c34)C(C(O1)=C(c3cccc4)C(c(c2O)c1cc(c2O)O)=O)OC(C)=O	Metabolomics	Repenone
FLIA3ANS0001	COc(c3)ccc(c3)C(=C2)C(=O)c(c1)c(O2)c(O)c(O)c1	Metabolomics	Retusin (Dalbergia)
FL5FCCGA0009	c(c61)(O)cc(cc1OC(c(c7)cc(O)c(c7)O)=C(C6=O)OC(O2)C(O)C(C(O)C2COC(C3O)OC(C)C(C3OC(O5)C(C(C(O)C5C)OC(C=Cc(c4)ccc(O)c4)=O)O)O)O)OC	Metabolomics	Rhamnetin 3- (3""-p-coumaryl-rhamnosyl) (1->3) -rhamnosyl- (1->6) -galactoside
FL5FCCGS0012	OC(C(O)1)C(OC(OC(C4=O)=C(Oc(c5)c4c(O)cc(OC)5)c(c3)cc(O)c(O)c3)C1OC(C(O)2)OCC(O)2CO)COC(=O)CC(C)(O)CC(O)=O	Metabolomics	Rhamnetin 3- [ 3-hydroxy-3-methylglutaryl- (1->6) ] - [ apiosyl- (1->2) -galactoside ], Quercetin 7-methyl ether 3- [ 3-hydroxy-3-methylglutaryl- (1->6) ] - [ apiosyl- (1->2) -galactoside ]
FL5FCCGS0001	O(C(C(=O)3)=C(Oc(c4)c3c(cc(OC)4)O)c(c2)cc(c(O)c2)O)C(C(O)1)OC(CO)C1O	Metabolomics	Rhamnetin 3-alpha-L-arabinofuranoside
FL5FCCGS0002	C(C(=O)2)(OC(O4)C(O)C(C(O)C4)O)=C(Oc(c3)c2c(cc(OC)3)O)c(c1)cc(c(O)c1)O	Metabolomics	Rhamnetin 3-alpha-L-arabinopyranoside
FL5FCCGS0011	C(O)(C1OC(C3O)C(O)C(OC3OC(=C5c(c6)ccc(O)c6O)C(c(c4O)c(O5)cc(OC)c4)=O)COC(O2)C(O)C(C(C2CO)O)O)C(C(CO1)O)O	Metabolomics	Rhamnetin 3-alpha-L-arabinopyranosyl- (1->3) - [ galactosyl- (1->6) -galactoside ], Quercetin 7-methyl ether 3-alpha-L-arabinopyranosyl- (1->3) - [ galactosyl- (1->6) -galactoside ]
FL5FCCGS0008	c(c(O)5)cc(cc5O)C(O3)=C(C(=O)c(c(O)4)c3cc(c4)OC)OC(C(O)1)OC(C(O)C(OC(C(O)2)OCC(O)C2O)1)CO	Metabolomics	Rhamnetin 3-alpha-L-arabinopyranosyl- (1->3) -galactoside, Quercetin 7-methyl ether 3-alpha-L-arabinopyranosyl- (1->3) -galactoside
FL5FCCGA0001	c(c(C(O3)=C(C(=O)c(c4O)c3cc(c4)OC)O[C@H](O2)C(O)C([C@H]([C@@H](CO)2)O)O)1)cc(c(c1)O)O	Metabolomics	Rhamnetin 3-galactoside
FL5FCCGA0002	c(c(OC)5)c(O)c(C(=O)2)c(c5)OC(=C2O[C@H](O3)C(O)C(O)[C@@H](O[C@@H](O4)[C@H](O)[C@@H]([C@H](O)C4CO)O)[C@H]3CO)c(c1)cc(c(c1)O)O	Metabolomics	Rhamnetin 3-galactosyl- (1->4) -galactoside
FL5FCCGL0001	c(c(C(O3)=C(C(=O)c(c4O)c3cc(c4)OC)OC(O2)C(O)C(C(C(CO)2)O)O)1)cc(c(c1)O)O	Metabolomics	Rhamnetin 3-glucoside
FL5FCCGS0009	C(O)C(O1)C(O)C(OC(C5O)OC(C(C(O)5)O)CO)C(O)C1OC(=C3c(c4)cc(c(c4)O)O)C(c(c(O3)2)c(cc(OC)c2)O)=O	Metabolomics	Rhamnetin 3-laminaribioside, Quercetin 7-methyl ether 3-laminaribioside
FL5FCCGS0005	O(C1OC(C2OC(=C4c(c5)cc(c(c5)O)O)C(c(c(O4)3)c(cc(c3)OC)O)=O)C(C(O)C(CO)O2)O)C(C(C(O)C(O)1)O)CO	Metabolomics	Rhamnetin 3-mannosyl- (1->2) -alloside
FL5FCCGL0002	[C@@H]([C@H](O)1)([C@@H](C(C)O[C@@H]1OC([C@H](OC(=C4c(c5)cc(c(c5)O)O)C(c(c(O4)3)c(cc(c3)OC)O)=O)2)C(O)[C@@H](O)[C@@H](CO)O2)O)O	Metabolomics	Rhamnetin 3-neohesperidoside
FL5FCCNSS001	COc(c3)cc(O1)c(c(O)3)C(=O)C(OS(O)(=O)=O)=C1c(c2)cc(O)c(O)c2	Metabolomics	Rhamnetin 3-O-sulfate
FL5FCCGS0007	C(C(O)1)(O)C(O)C(OC(=C5c(c6)ccc(O)c(O)6)C(=O)c(c(O5)4)c(O)cc(OC)c4)OC1COC(O3)C(O)C(C(C3C)O)OC(C2O)OC(C(O)C2O)C	Metabolomics	Rhamnetin 3-rhamninoside
FL5FCCGS0003	O[C@H]([C@H]1OC(C(=O)3)=C(c(c4)cc(c(O)c4)O)Oc(c32)cc(cc2O)OC)[C@@H]([C@H](O)C(C)O1)O	Metabolomics	Rhamnetin 3-rhamnoside
FL5FCCGA0008	OC(C(C)1)C(C(C(OC(C(O)2)C(C(OC2OCC(O3)C(C(O)C(C3OC(C6=O)=C(Oc(c65)cc(OC)cc5O)c(c4)ccc(O)c4O)O)O)C)OC(C)=O)O1)O)O	Metabolomics	Rhamnetin 3-rhamnosyl- (1->3) (4"'-acetylrhamnosyl) (1->6) -galactoside
FL5FCCGS0006	OC(C1O)C(OC(O5)C(O)C(C(O)C(C)5)O)C(OC1OC(=C3c(c4)cc(c(c4)O)O)C(=O)c(c(O3)2)c(O)cc(OC)c2)C	Metabolomics	Rhamnetin 3-rhamnosyl- (1->4) -rhamnoside
FL5FCCGA0004	c(c(OC)1)c(c(C2=O)c(OC(c(c5)cc(c(c5)O)O)=C2OC(O3)C(O)C(O)C(C3COC(O4)C(C(C(O)C(C)4)O)O)O)c1)O	Metabolomics	Rhamnetin 3-robinobioside, Quercetin 7-methyl ether 3-robinobioside
FL5FCCGS0004	c(c23)c(OC)cc(c(C(C(O)=C(c(c4)ccc(c4O)O)O3)=O)2)O[C@@H]([C@@H](O)1)OC(CO)[C@@H]([C@@H]1O)O	Metabolomics	Rhamnetin 5-glucoside
FL5FCCGS0010	c(c(OC)1)c(c(C2=O)c(OC(c(c5)cc(c(c5)O)O)=C2OC(C(O)3)OC(COC(C(O)4)OC(CO)C(O)C4O)C(O)C3O)c1)O	Metabolomics	Rhamnetin-gentiobioside, Quercetin 7-methyl ether 3-gentiobioside
CHEMBL312163	COc1cc(O)c2c(=O)c(O)c(-c3ccc(O)c(O)c3)oc2c1	CHEMBL	RHAMNETIN, NSC-19802
FL5F2CNS0001	Oc(c3)c(O)cc(c3)C(O1)=C(O)C(=O)c(c2)c(cc(O)c(O)2)1	Metabolomics	Rhynchosin
FL7DUNNS0001	Oc(c4)cc(o1)c(c(O)4)c([o+1]2)c(cc(c3)c(cc(O)c(O)3)2)1	Metabolomics	Riccionidin A
FL5F1GGS0002	O(C1C)C(OCC(C(O)5)OC(C(O)C(O)5)OC(C(=O)2)=C(c(c4)cc(c(c(O)4)O)O)Oc(c3)c2ccc(O)3)C(C(O)C(O)1)O	Metabolomics	Robinetin 3-rutinoside, 5-Deoxymyricetin 3-rutinoside, 3,7,3',4',5'-Pentahydroxyflavone 3-rutinoside
FL5F1GGS0001	[C@H](Oc(c4)cc(c3c4)OC(=C(C3=O)O)c(c2)cc(O)c(O)c(O)2)(O1)[C@@H](O)[C@@H](O)[C@@H](O)C1CO	Metabolomics	Robinetin 7-glucoside
CHEMBL170405	O=c1c(O)c(-c2cc(O)c(O)c(O)c2)oc2cc(O)ccc12	CHEMBL	ROBINETIN, NSC-407331
FL631GNS0001	Oc(c3)cc(O1)c(c3)CC(O)C1c(c2)cc(O)c(O)c(O)2	Metabolomics	Robinetinidol
FL631GNS0003	Oc(c(O)1)cc(C(=O)OC(C3c(c4)cc(O)c(O)c(O)4)Cc(c(O3)2)ccc(c2)O)cc(O)1	Metabolomics	Robinetinidol 3-O-gallate
FL6D1GNS0001	Oc(c3)cc(O1)c(c3)C(O)C(O)C1c(c2)cc(O)c(O)c(O)2	Metabolomics	Robinetinidol-4alpha-ol
FL1C1GNS0001	Oc(c2)cc(O)c(c2)C(=O)C=Cc(c1)cc(O)c(O)c(O)1	Metabolomics	Robtein
FL7ARXNS0001	c(c(c([o+1]6)c(O4)c(c23)c(c56)c(cc(c5)O)Oc(c(c(cc3C(=O)4)O)O)2)1)cc(c(O)c1)O	Metabolomics	Rosacyanin B
FL5FACGL0013	O(C2OC(=C3c(c5)ccc(O)c5O)C(c(c(O)4)c(cc(O)c4)O3)=O)C(C(C(O)C(O)2)O)COC(O1)C(C(O)C(O)C1C)O	Metabolomics	Rutin, Birutan, Rutoside, Sophorin, Tanrutin, Osyritrin, Ilixanthin, Phytomelin, Paliuroside, Myrticalorin, Violaquercitrin, Globulariacitrin, 3-Rutinosylquercetin, Quercetin 3-rutinoside, Quercetin 3-beta-rutinoside, Quercetin 3-rhamnoglucoside, 3,3',4',5,7-Pentahydroxyflavone 3-rutinoside, Quercetin 3-O-alpha-L-rhamnopyranosyl-(1->6)-beta-D-glucopyranoside
FL63ACGN0001	c(c1C=CCc(c5O)c(cc(c53)OC(c(c4)ccc(c4O)O)C(O)C3)OC(C(O)2)OC(CO)C(C(O)2)O)cc(O)cc1	Metabolomics	Sachaliside 2
FL5FACGS0073	c(c51)(OC(c(c6)ccc(O)c6O)=C(C5=O)OC(O2)C(C(C(C(COC(O3)C(OC(O4)C(C(C(C4)O)O)O)C(C(O)C(C)3)O)2)O)O)O)cc(cc(O)1)O	Metabolomics	Saluenin, Quercetin 3-xylosyl- (1->2) -rhamnosyl- (1->6) -glucoside
FL7AAGGL0026	c(c6)(cc(c(O)c6O)O)c([o+1]5)c(cc(c54)c(cc(O)c4)OC(C(O)3)OC(C(OC(CC(O)=O)=O)C(O)3)COC(=O)CC(O)=O)OC(C1O)OC(COC(=O)C=Cc(c2)cc(O)c(c2)O)C(C1O)O	Metabolomics	Salviadelphin
FL7AAAGL0039	C(O)(=O)CC(OCC(O1)[C@@H]([C@H](O)[C@H](O)[C@@H]1Oc(c62)cc(cc2[o+1]c(c(c6)O[C@H](O4)C(O)C([C@@H](O)[C@@H](COC(=O)C=Cc(c5)ccc(O)c5O)4)O)c(c3)ccc(O)c3)O)OC(CC(O)=O)=O)=O	Metabolomics	Salvianin
FLIABCNS0001	COc(c3)cc(O2)c(c(O)3)C(=O)C(=C2)c(c1)cc(O)c(O)c1	Metabolomics	Santal, 5,3',4'-Trihydroxy-7-methoxyisoflavone
FL1C1CNS0004	COc(c2)c(ccc(O)2)C(=O)C=Cc(c1)cc(O)c(O)c1	Metabolomics	Sappanchalcone
FL5FDCNP0001	COC(C4=O)=C(Oc(c42)cc(O3)c(C=CC(C)(C)3)c2O)c(c1)cc(c(O)c1)O	Metabolomics	Sarothranol
FL2FQUNM0002	c(c(C(O2)CC(c(c3O)c2c(c(c3C)OC)C)=O)1)(=O)cc(OC)c(=O)c1	Metabolomics	Scaberin
FL3FEANS0002	Oc(c3)ccc(c3)C(=C2)Oc(c1)c(C(=O)2)c(O)c(O)c(O)1	Metabolomics	Scutellarein
FL3FEANS0004	COc(c3)ccc(c3)C(=C2)Oc(c1)c(C(=O)2)c(O)c(O)c(O)1	Metabolomics	Scutellarein 4'-methyl ether
FL3FEAGS0032	C(C(OC(C)=O)1)(O)C(O)C(COC(C)=O)OC1Oc(c(O)4)cc(c2c(O)4)OC(c(c3)ccc(c3)OC)=CC2=O	Metabolomics	Scutellarein 4'-methyl ether 7- (2",6"-diacetylalloside)
FL3FEAGS0051	O(C)c(c1)ccc(C(=C5)Oc(c(C(=O)5)4)cc(c(O)c4O)OC(O2)C(O)C(O)C(C2COC(O3)C(C(C(O)C(C)3)O)O)O)c1	Metabolomics	Scutellarein 4'-methyl ether 7-rutinoside
FL3FEAGS0001	C(C(C(O)=O)1)(O)C(C(C(Oc(c42)c(O)c(O)cc2OC(=CC4=O)c(c3)ccc(O)c3)O1)O)O	Metabolomics	Scutellarein 5-glucuronide
FL3FEAGS0014	O=C(CC(O)=O)OCC(C(O)1)OC(Oc(c(O)4)cc(c(c4O)2)OC(c(c3)ccc(c3)O)=CC(=O)2)C(C(O)1)O	Metabolomics	Scutellarein 7- (6"-malonylglucoside)
FL3FEAGS0029	c(c1)(ccc(C(=C2)Oc(c3)c(c(c(c3OC(O4)C(C(O)C(C4COC(=O)CC(CC(O)=O)(C)O)O)O)O)O)C2=O)c1)O	Metabolomics	Scutellarein 7- [ 6"- (3-Hydroxy-3-methylglutaryl) glucoside ], 6-Hydroxyapigenin 7- [ 6"- (3-hydroxy-3-methylglutaryl) glucoside ]
FL3FEAGS0005	[C@@H]([C@@H]1Oc(c2O)cc(O3)c(C(=O)C=C(c(c4)ccc(O)c4)3)c2O)(O)[C@@H](O)[C@@H](O)C(O1)CO	Metabolomics	Scutellarein 7-glucoside
FL3FEAGS0008	c(c1)(ccc(C(=C5)Oc(c2C5=O)cc(OC(O4)C(C(C(C4C)OC(O3)C(O)C(O)C(C3CO)O)O)O)c(c2O)O)c1)O	Metabolomics	Scutellarein 7-glucosyl- (1->4) -rhamnoside
FL3FEAGS0030	c(c1)(ccc(C(O2)=CC(c(c(O)5)c2cc(c(O)5)OC(C3OC(O4)C(O)C(C(C4C(O)=O)O)O)OC(C(C3O)O)C(O)=O)=O)c1)O	Metabolomics	Scutellarein 7-glucuronosyl- (1->2) -glucuronide, 6-Hydroxyapigenin 7-glucuronosyl- (1->2) -glucuronide
FL3FEAGS0010	C(C(O)1)(C(OC(C5O)C(OC(C(O)5)CO)Oc(c4)c(O)c(c(c34)C(C=C(O3)c(c2)ccc(c2)O)=O)O)OC(C)C1O)O	Metabolomics	Scutellarein 7-neohesperidoside
FL3FEAGS0004	C(=O)(C=3)c(c2O)c(OC3c(c4)ccc(O)c4)cc(c2O)OC(O1)C(O)C(O)C(O)C(C)1	Metabolomics	Scutellarein 7-rhamnoside
FL3FEAGS0009	O(C1C)C(OCC(O2)C(C(C(O)C2Oc(c3)c(c(c(C5=O)c3OC(=C5)c(c4)ccc(c4)O)O)O)O)O)C(C(O)C(O)1)O	Metabolomics	Scutellarein 7-rutinoside
FL3FEAGS0045	O(C(O4)C(OC(O5)C(O)C(O)C(O)C5)C(O)C(O)C4)c(c(O)3)cc(c(c(O)3)1)OC(c(c2)ccc(c2)O)=CC(=O)1	Metabolomics	Scutellarein 7-xylosyl- (1->2) -xyloside, 6-Hydroxyapigenin 7-xylosyl- (1->2) -xyloside
FL3FEAGS0007	c(c1)(ccc(C(=C5)Oc(c4C5=O)cc(c(c4O)O)OC(O3)C(C(C(C3C)OC(C2O)OCC(C2O)O)O)O)c1)O	Metabolomics	Scutellarein 7-xylosyl- (1->4) rhamnoside
FL3FEAGS0028	c(c1)(ccc(C(=C2)Oc(c3)c(c(c(c3OC(C5O)OC(C(C5O)O)COC(O4)C(O)C(C(O)C4)O)O)O)C2=O)c1)O	Metabolomics	Scutellarein 7-xylosyl- (1->6) -galactoside, 6-Hydroxyapigenin 7-xylosyl- (1->6) -galactoside
FL3FEAGS0013	c(c4)(c1c(c(O)c4OC(O5)C(C(C(O)C5C)O)O)O)OC(c(c3)ccc(c3)OC(O2)C(O)C(C(C(C)2)O)O)=CC(=O)1	Metabolomics	Scutellarein 7,4'-dirhamnoside
FL3FEAGS0006	C(C(C(O)=O)4)(O)C(C(C(O4)Oc(c1O)cc(O2)c(C(=O)C=C(c(c3)ccc(O)c3)2)c1O)O)O	Metabolomics	Scutellarin, Scutellarin B, Scutellarein 7-glucuronide
FLIBHXNI0001	C=CC(C)(C)c(c1)c(c(c(c1C(O)(C2=O)COc(c3)c(ccc(O)3)2)O)O)OC	Metabolomics	Secundifloran, 3,7,2',3'-Tetrahydroxy-4'-methoxy-5'- (1,1-dimethyl-2-propenyl) isoflavanone
FLICWXNS0003	COc(c3)c(O)c(O)c(c3)C(C1)=Cc(c2)c(cc(O)c2)O1	Metabolomics	Sepiol
FL7AACGL0011	Oc(c(O)5)ccc(c5)c(c3OC(O4)C(C(O)C(C4CO)O)O)[o+1]c(c1)c(c3)c(cc1OC(C(O)2)OC(CO)C(O)C2O)O	Metabolomics	Seranin
FL3FGCNS0004	c(C(O2)=CC(c(c3O)c2c(c(c3OC)OC)OC)=O)(c1)cc(O)c(O)c1	Metabolomics	Sideritiflavone, 5,3',4'-Trihydroxy-6,7,8-trimethoxyflavone
FL1DACGS0001	c(c(O)1)(O)ccc(CCC(c(c3O)c(cc(c3)O[C@H](O2)[C@@H](O)[C@@H](O)[C@@H](O)C2CO)O)=O)c1	Metabolomics	Sieboldin
FL2FACNI0004	c(c3CC=C(C)C)c(c(CC=C(C)C)c(c(O)3)O)C(C1)Oc(c2)c(c(cc2O)O)C1=O	Metabolomics	Sigmoidin A
FL2FACNI0003	c(c(O)3)c(O)c(c(c3)1)C(=O)CC(c(c2)cc(c(O)c(O)2)CC=C(C)C)O1	Metabolomics	Sigmoidin B
FL3FEANS0003	COc(c1)c(O)c(O)c(C(=O)3)c1OC(=C3)c(c2)ccc(O)c2	Metabolomics	Sorbifolin
FL7D1CNS0001	Oc(c5)c(O)cc(c5)C(=C4)Oc(c3)c(=C4)c(c1)c(c(O)3)c(c2)c(cc(O)c(=O)2)c1	Metabolomics	Sphagnorubin A
FL7D1CNS0002	Oc(c5)c(O)cc(c5)C(=C4)Oc(c3)c(=C4)c(c1)c(c(OC)3)c(c2)c(cc(O)c(=O)2)c1	Metabolomics	Sphagnorubin B
FL3FECGS0045	C(O4)(c(c5)cc(O)c(c5)O)=CC(=O)c(c41)c(c(O)c(OC(O2)C(C(C(O)C2COC(=O)C=Cc(c3)ccc(O)c3O)O)O)c1)O	Metabolomics	Spicoside A, 6-Hydroxyluteolin 7- (6"- (E) -caffeoylglucoside)
FL3FEAGS0043	O=C(c31)C=C(c(c4)ccc(OC)c4)Oc(cc(c(c(O)3)O)O[C@@H]([C@@H](O)2)OC(CO)[C@@H]([C@@H]2O)O)1	Metabolomics	Stachannin, Scutellarein 4'-methyl ether 7-glucoside
FL2FCCNS0001	COc(c3)cc(O1)c(c(O)3)C(=O)CC1c(c2)cc(O)c(O)c2	Metabolomics	Sternbin
FL1C2CGS0001	c(c1)(OC(O3)C(O)C(O)C(O)C3CO)c(O)cc(C(=O)C=Cc(c2)cc(c(O)c2)O)c(O)1	Metabolomics	Stillopsin
FL1ABGGS0001	CC(C(O)5)OC(C(C(O)5)O)OC(C4O)C(OC(C4O)Oc(c3)cc(c(c(OC)3)1)oc(=Cc(c2)cc(O)c(c(O)2)O)c(=O)1)CO	Metabolomics	Subulin
FL7AACGL0046	c(c(O)5)(cc(cc5)c(c(OC(O4)C(O)C(C(C4COC(CCC(O)=O)=O)O)O)1)[o+1]c(c3)c(c(cc3O)OC(O2)C(C(O)C(O)C2CO)O)c1)O	Metabolomics	Succinylcyanin
FL1A1CGS0001	c(c1O)c(C=c(c4=O)oc(c43)cc(cc3)OC(O2)C(O)C(O)C(O)C2CO)ccc1O	Metabolomics	Sulfurein
FL1A1CNS0001	Oc(c3)cc(o1)c(c3)c(=O)c(=Cc(c2)cc(O)c(O)c2)1	Metabolomics	Sulfuretin, Sulphuretin
FL3FCCCS0004	C(C1OC(O5)C(O)C(O)C(C(C)5)O)(c(c4O)c(OC)cc(c43)OC(=CC3=O)c(c2)cc(c(c2)O)O)OC(C(O)C1O)CO	Metabolomics	Swertiajaponin 2"-O-rhamnoside
FL5F9CNM0001	COC(C(=O)2)=C(Oc(c(C)3)c(c(O)c(O)c3)2)c(c1)ccc(O)c1	Metabolomics	Sylpin
FL5FECGL0001	O(C(C4=O)=C(Oc(c34)cc(O)c(c3O)O)c(c2)cc(c(O)c2)O)C(C(O)1)OC(CO)C(O)C1O	Metabolomics	Tagetiin
FL3FFANS0004	COc(c3)ccc(c3)C(=C1)Oc(c(O)2)c(c(O)cc(O)2)C(=O)1	Metabolomics	Takakin
FL2FACNP0012	OC(C4)C(C)(C)Oc(c34)cc(c1c3O)OC(c(c2CC=C(CCC=C(C)C)C)ccc(O)c2O)CC1=O	Metabolomics	Tanariflavanone A
FL5FEANS0021	c(c3O)(OC)cc(O1)c(c3O)C(C(=C1c(c2)ccc(OC)c2)OC)=O	Metabolomics	Tanetin, 5,6-Dihydroxy-3,7,4'-trimethoxyflavone, 6-Hydroxykaempferol 3,7,4'-trimethyl ether
FL4DACGS0030	C(O1)(OC(C(=O)5)C(Oc(c54)cc(O)cc4O)c(c3)ccc(O)c3O)C(O)C(OC(C=Cc(c2)cccc2)=O)C(O)C(C)1	Metabolomics	Taxifolin 3- (3-cinnamoylrhamnoside)
FL4DACNS0002	CC(=O)OC(C(=O)2)C(Oc(c3)c(c(O)cc(O)3)2)c(c1)cc(O)c(O)c1	Metabolomics	Taxifolin 3-acetate
FL4DACGS0029	O(C(C(=O)3)C(Oc(c4)c3c(cc(O)4)O)c(c2)cc(c(O)c2)O)C(C(O)1)OC(CO)C1O	Metabolomics	Taxifolin 3-alpha-L-arabinofuranoside
FL4DACGS0001	C(O)C(C1O)(COC(OC(C(=O)3)C(Oc(c4)c3c(cc(O)4)O)c(c2)cc(c(O)c2)O)1)O	Metabolomics	Taxifolin 3-apioside
FL4DACGS0022	c(c(O)1)c(O4)c(C([C@@H]([C@H]4c(c5)ccc(O)c5O)O[C@H](O2)C(C(O)[C@H]([C@@H](CO[C@@H](C3O)O[C@@H]([C@@H](C(O)3)O)CO)2)O)O)=O)c(O)c1	Metabolomics	Taxifolin 3-galactosyl- (1->6) -glucoside
FL4DACGS0024	OC(C5O)C(O)C(OC5CO)OC(C4O)C(C)OC(C(O)4)OC(C2=O)C(Oc(c3)c2c(O)cc3O)c(c1)ccc(O)c1O	Metabolomics	Taxifolin 3-glucosyl- (1->4) -rhamnoside
FL4DDCNS0001	COC(C(=O)2)C(Oc(c3)c(c(O)cc(O)3)2)c(c1)cc(O)c(O)c1	Metabolomics	Taxifolin 3-methyl ether
FL4DACGS0025	O(C(C3c(c5)ccc(O)c5O)C(=O)c(c2OC(O4)C(C(O)C(O)C(C)4)O)c(O3)cc(c2)O)C(C(O)1)OC(C)C(C(O)1)O	Metabolomics	Taxifolin 3,5-dirhamnoside
FL4DACGS0031	c(c(O)1)cc(C(O2)C(OC(C(O)5)OC(C)C(C5O)O)C(c(c(O)3)c(cc(OC(C(O)4)OC(C)C(O)C4O)c3)2)=O)cc1O	Metabolomics	Taxifolin 3,7-dirhamnoside
FL4DACGS0015	C(C1Oc(c32)cc(O)cc2OC(c(c4)cc(c(O)c4)O)C(C3=O)O)(O)C(O)C(O)C(O1)CO	Metabolomics	Taxifolin 5-galactoside
FL4DBCNS0001	COc(c3)c(C(=O)1)c(cc(O)3)OC(c(c2)cc(O)c(O)c2)C(O)1	Metabolomics	Taxifolin 5-methyl ether
FL4DACGS0016	c(O)(c(O)4)ccc(c4)[C@H]([C@H]3O)Oc(c1)c(C3=O)c(cc(O[C@H](O2)[C@@H](O)[C@@H](O)[C@@H](O)C2CO)1)O	Metabolomics	Taxifolin 7-galactoside
FL4DACGS0017	c(O)(c(O)4)ccc(c4)C(C3O)Oc(c1)c(C3=O)c(cc(OC(O2)C(O)C(O)C(O)C2CO)1)O	Metabolomics	Taxifolin 7-glucoside
FL4DACGS0018	C(O1)(Oc(c4)cc(c2c4O)OC(c(c3)cc(c(O)c3)O)C(C(=O)2)O)C(O)C(O)C(O)C(C)1	Metabolomics	Taxifolin 7-rhamnoside
FL4DACGS0010	c(c1O)cc(C(C(OC(C5O)OC(C(O)C5O)COC(=O)c(c4)cc(O)c(c(O)4)O)3)Oc(c2)c(C3=O)c(cc(O)2)O)cc1O	Metabolomics	Taxillusin
FL3FA8CS0001	c(C(=O)4)(c2OC(=C4)c(c(O)3)c(O)c(cc3O)O)c(c(c(O)c2)C(C(O)1)OC(CO)C(O)C1O)O	Metabolomics	Telephioidin
FLIA2ANS0002	COc(c3)ccc(c3)C(=C2)C(=O)c(c1)c(O2)cc(O)c(O)1	Metabolomics	Texasin
FL3FACGSS003	O(S(O)(=O)=O)C(C4O)C(OC(C4O)CO)Oc(c3)cc(c(c(O)3)2)OC(=CC(=O)2)c(c1)cc(c(O)c1)O	Metabolomics	Thalassiolin A, Luteorin 7- (2"-sulfatoglucoside)
FL1DA9GS0001	Oc(c15)c(c(O)cc1C(OC(C(OC(=O)c(c7)cc(c(O)c7O)O)4)C(COC(=O)c(c6)c5c(c(O)c(O)6)O)OC(C4O)Oc(c3)cc(c(c3O)C(CCc(c2)cccc2)=O)O)=O)O	Metabolomics	Thonningianin A
FL1DA9GS0002	c(c1)ccc(CCC(c(c6O)c(cc(c6)OC(C5O)OC(C(C5O)4)COC(=O)c(c2c(c3C(=O)O4)c(O)c(c(O)c3)O)cc(O)c(O)c2O)O)=O)c1	Metabolomics	Thonningianin B
FL3FGCNS0007	O(C(c(c3)cc(OC)c(O)c3)=2)c(c1OC)c(C(=O)C2)c(c(c1OC)O)O	Metabolomics	Thymonin, Majoranin, Mucroflavone B, 5,6,4'-Trihydroxy-7,8,3'-trimethoxyflavone
FL3FGANS0004	COc(c(O)1)c(OC)c(O2)c(C(=O)C=C(c(c3)ccc(O)c3)2)c(O)1	Metabolomics	Thymusin
FL5FECGS0017	Oc(c4OC)c(O)c(c1c4)C(C(OC)=C(c(c2)ccc(O[C@@H](C(O)3)O[C@H](CO)[C@@H](C3O)O)c2O)O1)=O	Metabolomics	Tomentin 4'-glucoside
FL5FECGS0015	O=C(C(OC)=3)c(c(O)1)c(OC3c(c4)ccc(c4O)O)cc(OC)c1O[C@H](O2)[C@@H](O)[C@H]([C@H](C(CO)2)O)O	Metabolomics	Tomentin 6-galactoside
FL5FECNS0010	COc(c1)c(O)c(O)c(C(=O)2)c1OC(c(c3)cc(O)c(O)c3)=C(OC)2	Metabolomics	Tomentin, 3,7-Dimethylquercetagetin, 5,6,3',4'-Tetrahydroxy-3,7-dimethoxyflavone
FL3FACCS0037	c(c5O)cc(cc(OC)5)C=CC(O[C@H]([C@H](c(c4O)c(c(c(c4)3)C(=O)C=C(O3)c(c2)cc(O)c(O)c2)O)1)[C@H]([C@H](C(CO)O1)O)O)=O	Metabolomics	trans-Feruloyl-2"-isoorientin, Isoorientin 2"-O- (E) -ferulate
FL5F3CNS0002	COC(C(=O)2)=C(Oc(c(O)3)c(ccc(O)3)2)c(c1)cc(O)c(O)c1	Metabolomics	Transilitin, 3',4',7,8-Tetrahydroxy-3-methoxyflavone
FL3FAGGS0003	c(c(O)4)c(O)c(c(c4)1)C(=O)C=C(c(c2)cc(OC(O3)C(O)C(O)C(O)C3CO)c(O)c(O)2)O1	Metabolomics	Tricetin 3'-glucoside
FL3FAHGS0001	[C@H]([C@@H]1O)([C@H](C(O[C@H]1Oc(c4)cc(c(c4O)2)OC(c(c3)cc(OC)c(c3O)O)=CC2=O)CO)O)O	Metabolomics	Tricetin 3'-methyl ether 7-glucoside
FL3FAHGS0003	c(c1)(OC)c(c(cc(C(O4)=CC(c(c34)c(cc(c3)OC(O2)C(O)C(C(O)C2C(O)=O)O)O)=O)1)O)O	Metabolomics	Tricetin 3'-methyl ether 7-glucuronide
FL3FAGGS0007	Oc(c1)cc(O2)c(C(=O)C=C(c(c3)cc(c(c(OC(C5O)OC(C(C5O)OC(O4)C(O)C(C(C(C)4)O)O)C)3)O)O)2)c1O	Metabolomics	Tricetin 3'-rhamnosyl- (1->4) -rhamnoside
FL3FAGNSS001	Oc(c3)cc(O1)c(c(O)3)C(=O)C=C1c(c2)cc(OS(O)(=O)=O)c(O)c(O)2	Metabolomics	Tricetin 3'-sulfate
FL3FAGGS0002	O(C1)C(Oc(c2)c(O)c(O)cc(C(=C3)Oc(c4)c(c(cc(O)4)O)C(=O)3)2)C(O)C(C(O)1)O	Metabolomics	Tricetin 3'-xyloside
FL3FAGCS0004	c(C(O5)C(C(C(O)C5CO)O)O)(c31)c(c(C(C4O)OCC(C4O)O)c(c1C(C=C(O3)c(c2)cc(c(c(O)2)O)O)=O)O)O	Metabolomics	Tricetin 6-C-arabinoside-8-C-glucoside
FL3FAGCS0003	C(C(C1O)OC(c(c4O)c(c(c(c4C(O5)C(O)C(O)C(O)C5)2)C(C=C(c(c3)cc(c(c(O)3)O)O)O2)=O)O)C(C1O)O)O	Metabolomics	Tricetin 6-C-glucoside-8-C-arabinoside
FL3FAGGS0001	c(C(=C4)Oc(c3C(=O)4)cc(cc(O)3)OC(O2)C(O)C(O)C(O)C2CO)(c1)cc(O)c(O)c(O)1	Metabolomics	Tricetin 7-glucoside
FL3FAGGS0006	OC(C5O)C(OC(C(O)5)COC(CC(C)(O)CC(O)=O)=O)Oc(c(O)1)cc(C(O4)=CC(c(c34)c(O)cc(c3)OC(C2O)OC(C(O)C2O)CO)=O)cc1O	Metabolomics	Tricetin 7-glucoside-3'- [ 6"- (3-hydroxy-3-methylglutaryl) glucoside ]
FL3FAGGS0004	c(c2)(C(=C3)Oc(c4)c(c(cc4OC(O5)C(C(C(O)C5C(O)=O)O)O)O)C3=O)cc(c(c2O)O)OC(C(O)1)OC(C(O)=O)C(O)C(O)1	Metabolomics	Tricetin 7,3'-diglucuronide
FL3FAGNSS002	Oc(c1)c(O)c(cc1C(=C3)Oc(c2)c(C(=O)3)c(O)cc2OS(O)(=O)=O)OS(O)(=O)=O	Metabolomics	Tricetin 7,3'-disulfate
FL3FAGNS0001	Oc(c3)cc(O1)c(c(O)3)C(=O)C=C1c(c2)cc(O)c(O)c(O)2	Metabolomics	Tricetin, 5,7,3',4',5'-Pentahydroxyflavone
FL7DAGNS0001	Oc(c1)cc([o+1]2)c(ccc2c(c3)cc(O)c(O)c(O)3)c(O)1	Metabolomics	Tricetinidin, 5,7-Dihydroxy-2-(3,4,5-trihydroxyphenyl)-flavylium
CHEMBL559094	CC1(C)CCC[C@@]2(C)Oc3c(c(O)cc4oc(-c5ccc(O)c(O)c5)cc(=O)c34)C[C@@H]12	CHEMBL	Ugonin S
CHEMBL561780	CC1Oc2cc3oc(-c4ccc(O)c(O)c4)cc(=O)c3c(O)c2C1(C)C	CHEMBL	Ugonin T
FL5F9ANI0001	c(c1)c(c(O)c(C3=O)c(OC(=C3OC)c(c2CC=C(C)C)cc(O)c(O)c2)1)O	Metabolomics	Uralene
FL5FACNI0002	c(c(O)3)c(O)c(C2=O)c(c3)OC(=C2O)c(c1)cc(c(O)c(O)1)CC=C(C)C	Metabolomics	Uralenol
FL5FACGA0042	c(c7O)cc(cc7)C=CC(=O)OC(C(COC(O6)C(C(O)C(C6C)O)O)1)C(O)C(C(OC(C(=O)3)=C(Oc(c4)c3c(O)cc4OC(C(O)5)OC(CO)C(O)C(O)5)c(c2)ccc(O)c2O)O1)O	Metabolomics	Variabiloside A
FL5FACGA0038	C(C(O)1)(OC(=O)C=Cc(c6)ccc(c6)O)C(COC(C5O)OC(C)C(C5O)O)OC(OC(C(=O)4)=C(Oc(c43)cc(cc(O)3)O)c(c2)ccc(c2O)O)C1O	Metabolomics	Variabiloside E
FL2FACNF0001	c(c1)c(C(C4)Oc(c3)c(C(=O)4)c(O)c(c23)CC(O2)C(C)=C)cc(c(O)1)O	Metabolomics	Velloeriodictyol
FL5FACNF0001	O(C(c(c4)cc(c(O)c4)O)=3)c(c(C(C(O)3)=O)2)cc(O1)c(c2O)CC1C(C)=C	Metabolomics	Velloquercetin
FL5FDCNF0001	COC(C4=O)=C(Oc(c43)cc(O2)c(c3O)CC2C(C)=C)c(c1)cc(c(O)c1)O	Metabolomics	Velloquercetin 3-methyl ether
FL3FACGS0084	c(c64)c(cc(c(C(=O)C=C(O6)c(c5)ccc(O)c(O)5)4)O)OC(O1)C(OC(C(O)2)OC(C(C(OC(C3O)OC(C(C3O)O)COC(C)=O)2)O)CO)C(C(C1CO)O)O	Metabolomics	Veronicoside A, Luteorin 7- (6""-acetylallosyl- (1->3) -glucosyl- (1->2) -glucoside
FL7AAGGA0005	C(O1)(Oc(c6)c(c2)c(cc6O)[o+1]c(c(c5)cc(O)c(c(O)5)O)c2OC(C4O)OC(C(C4O)O)COC(C3O)OC(C(O)C(O)3)C)C(C(C(C1C)O)O)O	Metabolomics	Vincanin A
FL7AAGGA0003	C(Oc(c4)c([o+1]c(c5)c(c(cc5O)O)4)c(c3)cc(O)c(c(O)3)O)(O1)C(O)C(O)C(O)C(COC(O2)C(C(O)C(O)C2C)O)1	Metabolomics	Vincanin B, Delphinidin 3- (6-rhamnosylgalactoside)
FL7AAGGL0028	C(=Cc(c7)ccc(O)c7)C(OC(C(O)6)C(OC(C(O)6)OCC(O1)C(O)C(C(C1Oc(c3c(c5)cc(c(c(O)5)O)O)cc(c2OC(C4O)OC(C(C(O)4)O)CO)c([o+1]3)cc(c2)O)O)O)C)=O	Metabolomics	Violanin, Delphinidin 3- [ 6- (4- (E) -p-coumarylrhamnosyl) glucoside ] -5-glucoside
FL7AAGGL0031	OC(C(O)1)C(C(Oc(c9)cc(c6c9O)[o+1]c(c(OC(C8O)OC(C(O)C8O)COC(C(O)7)OC(C)C(C(O)7)O)c6)c(c5)cc(c(O)c5O)O)OC1COC(=O)c(c2)ccc(OC(O3)C(O)C(O)C(O)C3COC(c(c4)ccc(O)c4)=O)c2)O	Metabolomics	Violdelphin
FL6FACGS0002	C(C(O)2)(C(Oc(c53)cc(O)cc(OC(CC5)c(c4)ccc(c4O)O)3)OCC2O)OC(=O)c(c1)ccc(O)c1	Metabolomics	Viscutin 1
FL6FACGS0003	Oc(c(O)1)ccc(C=CC(OC(C2O)C(Oc(c35)cc(O)cc3OC(CC5)c(c4)cc(c(O)c4)O)OCC2O)=O)c1	Metabolomics	Viscutin 2
FL6FACGS0001	C(O1)(Oc(c4)c(c(cc(O)4)3)CCC(O3)c(c2)cc(c(O)c2)O)C(O)C(C(O)C1)O	Metabolomics	Viscutin 3
FL3FAACS0087	C(C(c(c(O)5)c(O3)c(c(c5)O)C(=O)C=C3c(c4)ccc(c4)O)2)(C(O)C(O)C(CO)O2)OC(=O)c(c1)cc(O)c(O)c1O	Metabolomics	Vitexin 2"-O-gallate
FL5FEANS0004	COc(c(O)3)c(C(=O)1)c(cc(O)3)OC(c(c2)ccc(O)c2)=C(O)1	Metabolomics	Vogeletin
FL5FEAGS0005	Oc(c(OC)1)c(cc(O2)c1C(C(=C2c(c4)ccc(c4)OC(C3O)OC(C(O)C3O)C)O)=O)O	Metabolomics	Vogelin
FLIECCNS0001	COc(c4)cc(O3)c(c(O)4)c(o1)c(C(=O)3)c(c2)c(cc(O)c(O)2)1	Metabolomics	Wedelolactone, 1,8,9-Trihydroxy-3-methoxycoumestan
FL5FFCNS0030	COC(C(=O)2)=C(Oc(c43)c(c(O)cc(OCO4)3)2)c(c1)cc(O)c(O)c1	Metabolomics	Wharangin
FL3FACDS0013	c(c(C(=C6)Oc(c3)c(C6=O)c(c(c(OC(C5O)OC(C(C(O)5)O)COC(C4O)OC(C(O)C(O)4)C)3)C(O2)C(C(C(C2CO)O)O)O)O)1)cc(O)c(c1)O	Metabolomics	Wyomin
FL5FFCNS0035	COc(c3)c(OC)c(O1)c(c(O)3)C(=O)C(O)=C1c(c2)cc(O)c(O)c2	Metabolomics	Zanthoxyl flavone
FL3FGCGS0012	C(C1Oc(c4O)c(c(c3c4O)OC(=CC3=O)c(c2)cc(c(O)c2)O)O)(O)C(O)C(O)C(O1)CO	Metabolomics	Zeravschanoside, 5,6,7,8,3',4'-Hexsahydroxy 7-glucoside
FL63AGNS0004	Oc(c(O)1)cc(C(=O)OC(C2)C(c(c4)cc(O)c(O)c(O)4)Oc(c3)c2c(O)cc(O)3)cc(O)1	Metabolomics	Gallocatechin 3-O-gallate, (2R) -2,3-Dihydro-2alpha- (3,4,5-trihydroxyphenyl) -3beta- (galloyloxy) -4H-1-benzopyran-5,7-diol
CHEMBL2171580	CC(C)(C)NCC(O)COc1ccc2c(=O)cc(-c3ccc(O)c(O)c3)oc2c1	CHEMBL
CHEMBL2171579	CC(C)(C)NCC(O)COc1ccc2oc(-c3ccc(O)c(O)c3)cc(=O)c2c1	CHEMBL
CHEMBL1783943	CC(C)=CCc1c(O)cc(O)c2c(=O)cc(-c3ccc(O)c(O)c3)oc12	CHEMBL
CHEMBL1783944	CC(C)=CCc1c(O)cc(O)c2c(=O)cc(-c3ccc(O)c(O)c3O)oc12	CHEMBL
CHEMBL1915459	CC(C)=CCc1c(O)cc2oc(-c3ccc(O)c(O)c3)cc(=O)c2c1O	CHEMBL
CHEMBL2171581	CC(C)NCC(O)COc1ccc2c(=O)cc(-c3ccc(O)c(O)c3)oc2c1	CHEMBL
CHEMBL1800922	CN(C)c1ccc(-c2cc(=O)c3ccc(O)c(O)c3o2)cc1	CHEMBL
CHEMBL1643918	COc1ccc(-c2oc3c(OC)c(OC)c(O)c(O)c3c(=O)c2OC)cc1N	CHEMBL
DB13764	C[C@@H]1O[C@@H](OC[C@H]2O[C@@H](OC3=C(OC4=CC(OCCO)=CC(O)=C4C3=O)C3=CC=C(O)C(O)=C3)[C@H](O)[C@@H](O)[C@@H]2O)[C@H](O)[C@H](O)[C@H]1O	DrugBank
DB14086	O[C@H]1CC2=C(O)C=C(O)C=C2O[C@@H]1C1=CC=C(O)C(O)=C1	DrugBank
