# Supplementary material for: Comprehensive virtual screening of 4.8 k flavonoids reveals novel insights into allosteric inhibition of SARS-CoV-2 MPRO
Source: Sci Rep. 2021 Jul 29;11:15452. doi: 10.1038/s41598-021-94951-6 (PMC8322093; doi:10.1038/s41598-021-94951-6)
Supplement: Supplementary file 4 — Supplementary Dataset 3. [file 41598_2021_94951_MOESM4_ESM.xlsx]

## Sheet: 3_a_normal
Ranking	ID	Binding Mode	Binding Energy	Common Names
1	FL7AAAGL0069	1	-9.8	Pelargonidin 3-rutinoside-7- (6- (4- (glucosyl) -p-hydroxybenzoyl) glucoside)
2	FL3FACGS0051	1	-9.6	Luteolin 7,3',4'-triglucuronide
2	FL3FACGS0050	1	-9.6	Luteolin 7-glucuronosyl- (1->2) -glucuronide-4'-glucuronide
4	FL2FA9NC0011	1	-9.5	Lumaflavanone A
5	FL3FACGS0048	1	-9.4	Luteolin 7-glucuronide-3',4'-dirhamnoside
6	FL3FAACS0079	1	-9.3	Isohemsleyanoside
6	FL3FACGS0036	1	-9.3	Luteolin 7-glucuronide-4'-rhamnoside
6	FL3FABGS0018	1	-9.3	Acacetin 7-apiosyl (1->6) -glucopyranoside, Apigenin 4'-methyl ether 7-apiosyl (1->6) -glucopyranoside, 5-Hydroxy-2- (4-methoxyphenyl) -7- [ (6-O-D-apio-beta-D-furanosyl-beta-D-glucopyranosyl) oxy ] -4H-1-benzopyran-4-one
6	FL5FAAGS0089	1	-9.3	Kaempferol 3-rhamnoside-7-xylosyl- (1->2) -rhamnoside
10	FL3FAAGS0073	1	-9.2	Apigenin 7-glucuronide-4'- (2"'-E-p-coumaroylglucuronosyl) - (1->2) -glucuronide
10	FL5FCAGL0010	1	-9.2	Rhamnocitrin 3-glucoside-4'- (2"-dihydrophaseoylglucoside)
10	FL5FA9GM0001	1	-9.2	5,7-Dihydroxy-6,8-di-C-methyl-3-methoxyflavone 7-galactosyl- (1->2) -rhamnoside
10	FL5FAAGL0104	1	-9.2	Kaempferol 3,4'-diglucoside-7- (2"-ferulylglucoside)
14	FL3FAAGS0024	1	-9.1	Apigenin 7-rhamnosyl- (1->2) -galacturonide
14	FL3FACGS0078	1	-9.1	Luteolin 7-glucoside-3'-glucuronide
14	FL3FFAGS0004	1	-9.1	Isoscutellarein 7-allosyl- (1->2) -glucoside
14	FL3FACGS0041	1	-9.1	Luteolin 3',4'-diglucuronide
14	FL3FAAGN0001	1	-9.1	Apigenin 7-glucoside-4'-p-coumarate
14	FL3FACGS0038	1	-9.1	Luteolin 7,4'-diglucuronide
14	FL3FAIGS0005	1	-9.1	Tricin 7-rhamnosyl- (1->2) -galacturonide
14	FL3FAEGS0009	1	-9.1	Luteolin 4'-methyl ether 7- (4G-rhamnosylneohesperidoside)
14	FL3FAAGS0057	1	-9.1	Apigenin 7-apiofuranosyl- (1->6) -glucoside, 5,7,4'-Trihydroxyflavone 7-apiofuranosyl- (1->6) -glucoside
23	FL2F1AGSN001	1	-9	Licorice glycoside E
23	FL3FAAGS0028	1	-9	Apigenin 7-glucuronide-4'-rhamnoside
23	FL2FA9NC0013	1	-9	Lumaflavanone C
23	FL4DACGS0020	1	-9	Taxifolin 3'- (6"-phenylacetylglucoside)
23	FL3FFAGS0006	1	-9	Isoscutellarein 7- (6"'-acetylallosyl- (1->2) -6"-acetylglucoside)
23	FL3FAAGS0045	1	-9	Apigenin 7- (2",6"-di-p-coumarylglucoside)
23	FL3FACGS0044	1	-9	Luteolin 7-rutinoside-4'-glucoside
23	FL3FACGS0032	1	-9	Luteolin 7,3'-diglucuronide
31	FL3FAAGS0032	1	-8.9	Apigenin 7-neohesperidoside-4'-sophoroside
31	FL3FFAGS0018	1	-8.9	Isoscutellarein 4'-methyl ether 7-allosyl- (1->2) glucoside
31	FL3FAIGS0010	1	-8.9	Tricin 7-rutinoside-4'-glucoside
31	FLIAFCGS0003	1	-8.9	Platycarpanetin 7-O-laminaribioside
31	FL3FAADS0012	1	-8.9	Isovitexin 7-O-xyloside-2"-O-rhamnoside
31	FL5FAAGS0030	1	-8.9	Kaempferol 3-rhamnoside-7-galacturonide
31	FL5FAEGA0003	1	-8.9	Tamarixetin 3-robinobioside
31	FL2FALNP0015	1	-8.9	Euchrenone a12
31	FL5F39GS0002	1	-8.9	3,7-Dihydroxy-8-methylflavone 7-rhamnosyl- (1->4) -rhamnosyl- (1->6) -glucoside
31	FL5FAAGS0068	1	-8.9	Kaempferol 3-rhamnoside-7- [ 6"'-ferulylglucosyl- (1->3) -rhamnoside ]
31	FL2FAANP0008	1	-8.9	Euchrenone a15
31	FL2F1AGS0010	1	-8.9	Licorice glycoside C1, (2R) -7,4'-Dihydroxyflavanone 4'- [ 4-feruloylapiosyl- (1->2) -glucoside ]
31	FL2FAAGS0020	1	-8.9	Naringin 4'-glucoside
44	FL5FAAGS0132	1	-8.8	Kaempferol 3-glucosyl- (1->2) -rhamnoside-7- (6"- (E) -p-coumaroylglucoside)
44	FL3FQUNP0003	1	-8.8	Artonin P
44	FLIE1ANP0005	1	-8.8	Tuberostan
44	FLIF1LNP0002	1	-8.8	Millettone
44	FL7AAAGL0072	1	-8.8	Pelargonidin 3- (6- (malonyl) glucoside) -7- (6- (4- (glucosyl) -p-hydroxybenzoyl) glucoside)
44	FL5FAANR0001	1	-8.8	Denticulaflavonol
44	FL3FQUNP0001	1	-8.8	Dorsilurin E
44	FL3FACGS0039	1	-8.8	Luteolin 4'-neohesperidoside
44	FL4DAAGP0001	1	-8.8	Phellodendroside
44	FL3FADGS0024	1	-8.8	Chrysoeriol 7,4'-diglucuronide
44	FL5FAAGS0043	1	-8.8	Grosvenorin, Grosvenorine, Kaempferol 3-rhamnoside-7-glucosyl- (1->2) -rhamnoside
44	FL3FACGS0029	1	-8.8	Luteolin 7-glucoside-3'-xyloside
44	FL7AAAGL0021	1	-8.8	Pelargonidin 3- (4"'-p-coumarylrutinoside)
44	FL5FFAGS0020	1	-8.8	Herbacetin 7- (6"-quinoylglucoside)
44	FL3FACNSS004	1	-8.8	Luteolin 7,3'-disulfate
44	FL3FACGS0031	1	-8.8	Luteolin 7-glucuronide-3'-glucoside
44	FL5FAAGS0051	1	-8.8	Kaempferol 3- (4"-p-coumarylrhamnoside)
44	FL3FADGS0021	1	-8.8	Chrysoeriol 7-alpha-L-arabinofuranosyl- (1->6) -glucoside
44	FL3FEAGN0001	1	-8.8	Scutellarein 7-glucuronide-6-ferulate
44	FL2FALNP0014	1	-8.8	Euchrenone a11
44	FL5FAAGL0091	1	-8.8	Kaempferol 3- (6"-p-coumarylglucoside) -4'-glucoside
44	FL3FAEGS0003	1	-8.8	Luteolin 4'-methyl ether 7-alpha-L-arabinofuranosyl- (1->6) -beta-D-glucoside
44	FL3FABGS0007	1	-8.8	Acacetin 7-glucuronosyl- (1->2) -glucuronide
44	FL3FEAGS0049	1	-8.8	Mahuangchiside, Hispidulin 7-xylosyl- (1->2) -xyloside
68	FL3FAAGS0034	1	-8.7	Apigenin 7- (4"-Z-p-coumarylglucoside)
68	FL3FACGSS001	1	-8.7	Luteolin 7-sulfate-3'-rutinoside
68	FLIA2CGS0002	1	-8.7	Fujikinetin 7-O-laminaribioside
68	FL3FACGS0037	1	-8.7	Luteolin 7-galacturonide-4'-glucoside
68	FL2FA9NC0016	1	-8.7	Kurziflavolactone C
68	FL2FALNP0020	1	-8.7	Sanggenol O
68	FL2FADGS0005	1	-8.7	Clematin, Clematine
68	FL2FALNR0001	1	-8.7	Kuwanon D
68	FL2FAANN0001	1	-8.7	Calomelanol H
68	FL3FAAGS0033	1	-8.7	Apigenin 7-rhamnoside-4'-rutinoside
68	FL3FAAGS0070	1	-8.7	Apigenin 7-rhamnosyl- (1->6) - (4"-E-p-methoxycinnamoylglucoside)
68	FL3FAENSS003	1	-8.7	Luteolin 4'-methyl ether 7,3'-disulfate
68	FL5FAAGL0092	1	-8.7	Kaempferol 3-rhamnosyl- (1->3) (4"'-p-coumarylrhamnosyl) (1->6) -glucoside
68	FL4DAANC0004	1	-8.7	Hypnum acid
68	FLID1ANP0005	1	-8.7	Folinin
68	FL5FABGS0005	1	-8.7	Kaempferide 3-rhamnoside-7-xyloside
68	FLID1CGS0002	1	-8.7	Trifolirhizin, Sophojaponicin B1, (-) -Maackiain 3-O-glucoside
68	FL2FQUNN0001	1	-8.7	Silymonin
68	FL5FAAGL0018	1	-8.7	Kaempferol 3-glucoside-7-glucuronide
68	FL5FACND0001	1	-8.7	Broussonol B
68	FL5FAAGL0040	1	-8.7	Kaempferol 3-gentiobioside-7-rhamnoside, Kaempferol 3-glucoside- (1->6) -glucoside-7-alpha-L-rhamnoside
68	FL2FAAGS0019	1	-8.7	Narirutin 4'-glucoside
68	FL3FAAGS0025	1	-8.7	Apigenin 7-glucuronosyl- (1->2) -glucuronide
68	FL3FACGS0049	1	-8.7	Luteolin 7,4'-diglucuronide-3'-glucoside
68	FL5FCAGL0011	1	-8.7	Rhamnocitrin 3-glucoside-4'- (3"-dihydrophaseoylglucoside)
93	FL5FADGS0033	1	-8.6	Isorhamnetin 3-rhamnosyl- (1->6) - [ rhamnosyl- (1->2) - (3"'- (E) -p-coumaroylgalactoside ] -7-rhamnoside, Quercetin 3'-methyl ether 3-rhamnosyl- (1->6) - [ rhamnosyl- (1->2) - (3"'- (E) -p-coumaroylgalactoside ] -7-rhamnoside
93	FL2FA8GS0002	1	-8.6	5,7,2',5'-Tetrahydroxyflavanone 7-O-rutinoside
93	FL3FAAGS0053	1	-8.6	Apigenin 7- (6"-acetylalloside) -4'-alloside
93	FL3FCACS0023	1	-8.6	Spinosin 6"'- (E) -p-coumarate, Swertisin 6"'-O-p-coumaroyl 2"-O-glucoside
93	FL5FAAGS0036	1	-8.6	Kaempferol 7-galactosyl- (1->4) -rhamnoside
93	FL5FAAGA0021	1	-8.6	Kaempferol 3-rhamnosyl- (1->2) -galactoside-7-glucoside
93	FL3FABGS0011	1	-8.6	Acacetin 7- [ 3"'- (2-methylbutyryl) rutinoside ]
93	FL4D1AGS0002	1	-8.6	Kushenol J
93	FL3FEAGS0035	1	-8.6	Scutellarein 6,4'-dimethyl ether 7- (3"'-acetylrutinoside)
93	FL3F29ND0001	1	-8.6	Sanaganone
93	FLIA2CGS0004	1	-8.6	Cladrastin 7-O-laminaribioside
93	FL5FAAGA0006	1	-8.6	Kaempferol 3-glucosyl- (1->6) -galactoside
93	FLIFHXNF0002	1	-8.6	12a-Methoxydolineone
93	FL3FACND0001	1	-8.6	Epimedokoreanin A
93	FL5FAAGS0102	1	-8.6	Kaempferol 3- (2"- (E) -p-coumaroyl-alpha-L-arabinofuranoside)
93	FL5FAAGLS003	1	-8.6	Kaempferol 3- (6"-sulfatogentiobioside), Kaempferol 3-(gentiobioside 6'-sulfate), Kaempferol 3-O-(gentiobioside 6'-sulfate)
93	FL3FADGS0012	1	-8.6	Luteolin 3'-methyl ether 7-glucuronosyl- (1->2) -glucuronide
93	FL3FECGS0052	1	-8.6	6-Hydroxyluteolin 6,3'-dimethyl eter 7-rutinoside
93	FL3FAAGS0021	1	-8.6	Apigenin 7-neohesperidoside
93	FL2FABGS0001	1	-8.6	Poncirin
93	FL2FBANC0003	1	-8.6	Calyxin G
93	FL3FAAGS0074	1	-8.6	Apigenin 7-rhamnoside-4'-glucosylrhamnoside, apigenin 7-O-alpha-L-rhamnoside-4'-O-alpha-L-glucosylrhamnoside
93	FL3FAAGS0069	1	-8.6	Apigenin 7- (3"-acetyl-6"-E-p-coumaroylglucoside)
93	FLIDHXNS0002	1	-8.6	(-) -Acanthocarpan
93	FL3FEAGS0039	1	-8.6	Hispidulin 7-rutinoside
93	FL2FAAGS0006	1	-8.6	Naringenin 5-O-neohesperidoside
93	FL7AAAGL0041	1	-8.6	Pelargonidin 3- (6"-p-coumarylsambubioside) -5- (6"'-malonylglucoside)
93	FL4DRNNR0001	1	-8.6	Sanggenon B
93	FL3FAAGS0039	1	-8.6	Apigenin 7- (6"-malonylglucoside)
93	FL2FABGM0002	1	-8.6	Matteucinol 7-O-beta-D-apiofuranosyl (1->6) -beta-D-glucopyranoside
93	FL3FBCNP0001	1	-8.6	5-Methoxy-6",6"-dimethyl-3',4'-methylenedioxypyrano [ 2",3":7,8 ] flavone
93	FL1CAAGS0006	1	-8.6	Chalconaringenin 2'-rhamnosyl- (1->4) -xyloside
93	FLIFWXNF0001	1	-8.6	Dehydrodolineone, 6a,13a-Didehydrodolineone
93	FL5FAAGL0048	1	-8.6	Kaempferol 3-apiosyl- (1->2) -glucoside-4'-glucoside
93	FLIE2CNS0001	1	-8.6	2-Hydroxyflemichapparin C
93	FL3FAADS0001	1	-8.6	Isovitexin 7-O-xyloside
93	FL5FAAGA0025	1	-8.6	Kaempferol 3-isorhamninoside-7-rhamnoside
93	FL5FAAGS0050	1	-8.6	Kaempferol 3- (2- (E) -p-coumarylrhamnoside)
131	FL5FEAGS0026	1	-8.5	Viviparum A, 3-Hydroxy-5,4'-dimethoxy-6,7-methylenedioxyflavone 3-xyloside
131	FLIG1LNP0002	1	-8.5	Euchretin A
131	FL7AAAGL0037	1	-8.5	Palargonidin 3- (6"-ferulylglucoside) -5- (6"'-malonylglucoside)
131	FL5FAAGS0026	1	-8.5	Kaempferol 3-rhamnoside-7-alpha-L-arabionopyranoside
131	FL5FFCGS0013	1	-8.5	Haploside F
131	FL3FAAGS0047	1	-8.5	Apigenin 7- (4",6"-di-p-coumarylglucoside)
131	FL5FAAGS0039	1	-8.5	Kaempferol 3-apiosyl- (1->2) -alpha-L-arabinofuranoside-7-rhamnoside
131	FL3FADGS0022	1	-8.5	Chrysoeriol 7-apiosyl- (1->6) -glucoside
131	FL4DQUNN0001	1	-8.5	Silydianin
131	FLIG1LNF0001	1	-8.5	Lupinalbin E
131	FL2FAAGC0001	1	-8.5	Poriolide
131	FL5FAAGS0035	1	-8.5	Kaempferol 7-neohesperidoside
131	FL2FAAGS0011	1	-8.5	Prunin 6"-p-coumarate
131	FL5FACGS0044	1	-8.5	Quercetin 3-xylosyl- (1->2) -rhamnoside-4'-rhamnoside
131	FL4DAEGS0001	1	-8.5	Anacheiloside
131	FL2FAEGS0002	1	-8.5	Neohesperidin, Hesperetin 7-neohesperidoside
131	FL3F2CGS0001	1	-8.5	7,3',4'-Trihydroxy-6-methoxyflavone 7-rhamnoside-3'-xyloside
131	FL5FAADS0001	1	-8.5	6-C-Glucosylkaempferol 3-O-glucoside
131	FL5FAAGL0050	1	-8.5	Kaempferol 3-rutinoside-4'-glucoside
131	FL3FADGS0023	1	-8.5	Chrysoeriol 7-neohesperidoside
131	FL3FAAGS0030	1	-8.5	Apigenin 7-rutinoside-4'-glucoside
131	FL3FADGS0019	1	-8.5	Luteolin 3'-methyl ether 7-malonylglucoside
131	FL3FAECS0007	1	-8.5	8-C-Glucosyldiosmetin 4"-O-rhamnopyranoside
131	FL3FFCGS0023	1	-8.5	Hypolaetin 8-glucoside-3'-rutinoside, 8-Hydroxyluteolin 8-glucoside-3'-rutinoside
131	FL3FABCS0010	1	-8.5	Isocytisoside 6"-O-beta-D-apiofuranoside
131	FL3FAAGS0068	1	-8.5	Apigenin 7- (3",6"-Di-E-p-coumaroylgalactoside)
131	FL5FFCGS0022	1	-8.5	Limocitrin 7- (6"-acetylglucoside)
131	FL5FAAGA0023	1	-8.5	Kaempferol 3-robinobioside-7-glucoside
131	FL5FAAGL0004	1	-8.5	Kaempferol 3-vicianoside
131	FL63ACGS0021	1	-8.5	Catechin 5,3'-di-O-beta-D-glucopyranoside
131	FL5FAJGS0002	1	-8.5	Mearnsetin 3,7-dirhamnoside
131	FL3FAAGS0055	1	-8.5	Apigenin 7-glucuronide-4'- (6"-malonylglucoside)
131	FLIFWYNF0001	1	-8.5	Rotenonone
131	FL3FABGS0016	1	-8.5	Acacetin 7-O- [ 2"'-O-rhamnosyl-2"-O-glucosylglucoside
131	FL7AAAGL0067	1	-8.5	Pelargonidin 3-rutinoside-7-glucoside
131	FL2FA9NN0001	1	-8.5	Calomelanol I
131	FL5FACNSS008	1	-8.5	Quercetin 3,7,4'-tri-O-sulfate
131	FL5FADGA0018	1	-8.5	Isorhamnetin 3-robinobioside-7-rhamnoside
131	FLIF1LGF0002	1	-8.5	Amorphin, Fruticin, Frutitsin, Amorphigenin O-vicianoside
131	FL2F1ANP0011	1	-8.5	Dorsmanin B
131	FL5FAAGS0076	1	-8.5	Kaempferol 7,4'-diglucoside
131	FL3FADGS0015	1	-8.5	Luteolin 3'-methyl ether 7,4'-diglucoside
131	FL3FEAGS0012	1	-8.5	Scutellarein 6-xyloside-7-rhamnoside
131	FL5FAAGL0053	1	-8.5	Kaempferol 3-glucoside-7,4'-dirhamnoside
131	FLIE1ANP0002	1	-8.5	Sophoracoumestan A
131	FL3FALNP0002	1	-8.5	Cyclomorusin, Cyclomulberrochromene
131	FL5FAAGA0008	1	-8.5	Kaempferol 3-robinobioside
131	FL3FAAGS0018	1	-8.5	Apigenin 7-xylosyl- (1->2) -glucoside
131	FL3FCACS0024	1	-8.5	Spinosin 6"'- (E) -ferulate, Swertisin 6"'-O-feruloyl 2"-O-glucoside
180	FL5FAAGL0058	1	-8.4	Kaempferol 3-galactosyl- (1->6) -glucoside-7-rhamnosyl- (1->3) -rhamnoside
180	FL5FACGS0072	1	-8.4	Quercetin 3-rhamnoside-3'-glucoside
180	FLIFWXNP0001	1	-8.4	Dehydromillettone, 6beta-Acetylteuscordin, 6a,12a-Dehydromilletone, 4,5-Dihydro-5'alpha-hydroxy-4'alph-methoxy-6a,12a-dehydro-alph-toxicarol
180	FL2FABNN0001	1	-8.4	Calomelanol G
180	FLID1CNP0005	1	-8.4	Nitiducarpin
180	FLIDWXNP0002	1	-8.4	3-O-Methylanhydrotuberosin
180	FL5FEAGS0025	1	-8.4	5,4'-Dihydrox-3-methoxy-6,7-methylenedioxyflavone 4'-glucuronide
180	FL3FALNP0017	1	-8.4	Morusignin L
180	FL3FRNND0004	1	-8.4	Cycloartomunoxanthone
180	FLID1AGS0002	1	-8.4	Medicarpin 3-O- (6'-malonylglucoside)
180	FL2FADGS0003	1	-8.4	Viscumneoside VI
180	FL3FAAGS0020	1	-8.4	Apigenin 7-rutinoside
180	FL5FDDGS0003	1	-8.4	Quercetin 3,3'-dimethyl ether 7-rutinoside
180	FL3FAADS0003	1	-8.4	Vitexin 7-O-glucoside
180	FLIDHXNP0002	1	-8.4	(-) -Glyceollin II
180	FL5FGGGS0001	1	-8.4	5,7,3',5'-Tetrahydroxy-3,6,8,4'-tetramethoxyflavone 3'-glucoside
180	FL7AADGL0010	1	-8.4	Peonidin 3-rutinoside-5-glucoside
180	FLIAAAND0001	1	-8.4	Ulexone C
180	FL3FA9GS0006	1	-8.4	Chrysin 7-gentiobioside
180	FL5FABGS0003	1	-8.4	Kaempferide 3-glucuronide
180	FL3FRNNP0008	1	-8.4	Artelastochromene
180	FL5FAAGS0062	1	-8.4	Kaempferol 3- (6- [ 4-glucosyl-p-coumaryl ] glucosyl) (1->2) -rhamnoside
180	FL3F2CNP0001	1	-8.4	Isopongachromene
180	FL5FAAGS0097	1	-8.4	Kaempferol 3-rhamnosyl- (1->2) - [ xylosyl- (1->3) -rhamnosyl- (1->6) -galactoside ]
180	FL2F1AGS0007	1	-8.4	Liquiritigenin 7-glucoside-4'-apiosyl- (1->2) -glucoside
180	FL3FABGS0010	1	-8.4	Acacetin 7- [ 2"'- (2-methylbutyryl) rutinoside ]
180	FLIA2CNP0001	1	-8.4	Durmillone
180	FL2FABGM0005	1	-8.4	Matterionate A, Matteuorienate A
180	FL5FAAGS0127	1	-8.4	Kaempferol 3- [ 2Gal- (4"'-acetylrhamnosyl) -robinobioside ]
180	FL5FFAGS0028	1	-8.4	Herbacetin 7-methyl ether 3- (2"- (E) -feruloylglucoside)
180	FL5FADGSS001	1	-8.4	Isorhamnetin 3-glucuronide-7-sulfate
180	FL2FALNP0008	1	-8.4	Flemichin E
180	FL2F1ANP0004	1	-8.4	Xambioona
180	FL3FAEGS0006	1	-8.4	Luteolin 4'-methyl ether 7-rutinoside
180	FLIAAAND0003	1	-8.4	Ulexin D
180	FL5FA9GL0002	1	-8.4	Galanginoside
180	FL5FAAGS0078	1	-8.4	Helieianeoside A, Kaempferol 3-xylosyl- (1->6) -glucosyl- (1->2) -rhamnoside
180	FL5FAAGL0012	1	-8.4	Kaempferol 3-glucoside-7-alpha-L-arabinopyranoside
180	FL5FEAGS0007	1	-8.4	6-Methoxykaempferol 3-glucuronide
180	FL5FAAGS0081	1	-8.4	Kaempferol 3-rhamnosyl- (1->6) -glucosyl- (1->6) -galactoside
180	FLIAAANP0012	1	-8.4	Ulexone B
180	FL3FABGS0023	1	-8.4	Acacetin 7- (4""-Acetylrhamnosyl) - (1->6) -glucosyl- (1->3) - (6"-acetylglucoside)
180	FL2FAAGS0001	1	-8.4	Naringin, Naringoside, Naringenin 7-rhamnoglucoside, Naringenin 7-neohesperidoside
180	FL3FAAGM0002	1	-8.4	5,7,4'-Trihydroxy-3'-C-methylflavone 4'-rhamnoside
180	FL5FAAGA0011	1	-8.4	Kaempferol 3-galactoside-7-rhamnoside
180	FL5FCCGSS001	1	-8.4	Rhamnetin 3'-glucuronide-3,5,4'-trisulfate
180	FL2FAANP0004	1	-8.4	Euchrenone a1
180	FLIE1ANF0001	1	-8.4	Bavacoumestan B
180	FL5FECGS0039	1	-8.4	5,4'-Dihydroxy-3,3'-dimethoxy-6,7-methylenedioxyflavone 4'-glucuronide
180	FL3FADGS0020	1	-8.4	Luteolin 3'-methyl ether 7- (3"-E-p-coumarylglucoside)
180	FL2FABGS0006	1	-8.4	Acinoside
180	FL1CAAGS0004	1	-8.4	Isosalipurposide
180	FL5FAAGS0057	1	-8.4	Kaempferol 3- (2",3"-diacetyl-4"-p-coumarylrhamnoside
180	FL3FAACS0029	1	-8.4	6,8-Di-C-galactopyranosylapigenin
180	FL5FFCGS0020	1	-8.4	Haploside A
180	FL5FADGS0008	1	-8.4	Isorhamnetin 7-glucoside
180	FL3FADGS0010	1	-8.4	Luteolin 3'-methyl ether 7-mannosyl- (1->2) -alloside
180	FL3FACGS0043	1	-8.4	Luteolin 7-rutinoside-3'-glucoside
180	FL3FALNP0012	1	-8.4	Isocyclomorusin
180	FL3FADGS0005	1	-8.4	Luteolin 3'-methyl ether 7-glucuronide
180	FL1AAAGS0004	1	-8.4	6,4'-Dihydroxyaurone-4-O-neohesperidoside
180	FL3FAADS0031	1	-8.4	Apigenin 6-C-glucosyl-7-O- (6-malyl-glucoside)
180	FL7AAAGL0070	1	-8.4	Pelargonidin 3- (6-malonylglucoside) -7-glucoside
180	FLIFHXNF0001	1	-8.4	12a-Hydroxydolineone
180	FL7AAIGL0006	1	-8.4	Malvidin 3,7-diglucoside
180	FL5FAAGS0025	1	-8.4	Lepidoside
180	FL7AACGL0118	1	-8.4	Cyanidin 3- (6-malonylglucoside) -7- (6-feruloylglucoside) -3'-glucoside
180	FL5FACGL0050	1	-8.4	Quercetin 3,7,4'-triglucoside
180	FL2FAAGS0004	1	-8.4	Floribundoside
180	FL5FADGS0014	1	-8.4	Isorhamnetin 3-rhamnoside-7-glucoside
180	FLIF1LNF0002	1	-8.4	Dolichone, Dolineone
180	FL2F1CNI0002	1	-8.4	Ovaliflavanone D
180	FL5FAAGL0086	1	-8.4	Kaempferol 3- (6"-p-coumarylglucoside) -7-glucoside
180	FL5FAAGS0038	1	-8.4	Kaempferol 7,4'-dirhamnoside
180	FL5FAAGS0100	1	-8.4	Astrasikokioside I, Desacyl gladiatoside B, Kaempferol 3-rhamnosyl- (1->6) - [ rhamnosyl- (1->2) -galactoside ] -7-rhamnoside
180	FL5FAAGL0041	1	-8.4	Kaempferol 3-gentiobioside-7-glucuronide
180	FL2FAAGS0015	1	-8.4	5,7,4'-Trihydroxyflavanone 7-O-arabinosylglucoside
180	FL5FADGS0006	1	-8.4	Isorhamnetin 5-galactoside
180	FL3FRNND0005	1	-8.4	Artonin F
180	FL7AAIGL0014	1	-8.4	Malvidin 3-p-coumarylrutinoside
180	FL5FCAGS0003	1	-8.4	Rhamnocitrin 3-glucuronide
180	FL2FAANF0003	1	-8.4	Lonchocarpol E
180	FL3FAAGS0017	1	-8.4	Apigenin 7-alpha-L-arabinopyranosyl- (1->6) -glucoside
180	FL3FEAGS0011	1	-8.4	Scutellarein 6-rhamnosyl- (1->2) -galactoside
180	FL1CA9NF0004	1	-8.4	(+) -Tephropurpurin, [ (+) -5",5"-dimethyl-4"alpha-acacetoxytetrahydrofurano (2",3"-b) -dihydrofurano (4',5'-h) -2'-methoxy-6'-hydroxychalcone ]
180	FL3FAENF0001	1	-8.4	Torosaflavone C
180	FL2FBCNP0001	1	-8.4	Isoglabrachromene
180	FL3FACGS0079	1	-8.4	Luteolin 3'-xylosyl (1->2) glucoside
180	FL3FAAGS0016	1	-8.4	Apigenin 7-alpha-L-arabinofuranosyl- (1->6) -glucoside
180	FL5FAAGL0082	1	-8.4	Kaempferol 3-rhamnosyl- (1->6) (2"-p-coumarylglucoside)
180	FL2FAANP0020	1	-8.4	Derriflavanone
180	FL5FAAGL0070	1	-8.4	Kaempferol 3- (6"-ferulylglucoside)
180	FL2FAAGS0002	1	-8.4	Narirutin
180	FLIF1LGF0005	1	-8.4	Amorphol, Amorphigenol O-vicianoside
180	FL3FRNND0001	1	-8.4	Cycloartobiloxanthone
180	FLID1CNP0003	1	-8.4	Neorautane
180	FL7AACGO0007	1	-8.4	Cyanidin 7- (3-glucosyl-6-malonylglucoside) -4'-glucoside
180	FL5FAAGS0054	1	-8.4	Platanoside, Kaempferol 3- (2",3"-di- (E) -p-coumaroylrhamnoside)
180	FL3FABGS0013	1	-8.4	Acacetin 7- (6"-acetylglucoside)
180	FL2FBANC0006	1	-8.4	Calyxin M
180	FL3FAAGS0026	1	-8.4	Apigenin 7,4'-dialloside
281	FL7AACGL0020	1	-8.3	Cyanidin 3-rutinoside-3'-glucoside
281	FL3FBFGS0001	1	-8.3	7,5',4'-Trimethoxyflavone 7-xylosyl- (1->6) -glucoside
281	FL3FAEGS0002	1	-8.3	Luteolin 4'-methyl ether 7-glucuronide
281	FL3FCAGS0005	1	-8.3	Genkwanin 4'-alpha-L-arabinopyranosyl- (1->6) -galactoside, Apigenin 7-methyl ether 4'-alpha-L-arabinopyranosyl- (1->6) -galactoside
281	FL5FAAGA0045	1	-8.3	Kaempferol 3- (4"- (E) -p-coumarylrobinobioside) -7-rhamnoside
281	FL3FFCGS0016	1	-8.3	8-Hydroxyluteolin 4'-methyl ether 8-glucuronide
281	FL2FABGM0003	1	-8.3	Miconioside A, Matteucinol 7-O-alpha-L-arabinopyranosyl (1->6) -beta-D-glucopyranoside
281	FL5FAAGI0004	1	-8.3	Ikarisoside F
281	FL5FACNS0005	1	-8.3	3,5,7-Tris (acetyloxy) -2- [ 4- (acetyloxy) -3-hydroxyphenyl ] -4H-1-benzopyran-4-one
281	FL5FCAGL0009	1	-8.3	Rhamnocitrin 3- (5"'-ferulylapiosyl) - (1->2) -glucoside
281	FL2FACGM0002	1	-8.3	Mesuein
281	FL7AADGL0013	1	-8.3	Peonidin 3- (6"-p-coumarylglucoside)
281	FL5FEAGS0010	1	-8.3	6-Methoxykaempferol 3,7-dirhamnoside
281	FLIF2LNP0001	1	-8.3	Erythynone
281	FL5FAAGA0012	1	-8.3	Kaempferol 3-galactoside-4'-glucoside
281	FL3FABGS0017	1	-8.3	Acacetin 7-glucosyl- (1->4) -xyloside, Apigenin 4'-methyl ether 7-glucosyl- (1->4) -xyloside
281	FL5FAAGS0034	1	-8.3	Kaempferol 7-glucosyl- (1->4) -xyloside
281	FL2FA9NN0002	1	-8.3	Calomelanol J
281	FL2FALNP0016	1	-8.3	Euchrenone a6
281	FL2FAENP0001	1	-8.3	(2S) -5,3'-Dihydroxy-4'-methoxy-6",6"-dimethylpyrano [ 2",3":7,8 ] flavanone
281	FL3FCKGS0001	1	-8.3	Lethedoside C, Tricetin 7,3',4'-trimethyl eter 5-glucoside
281	FLIFHXNP0001	1	-8.3	Tephrosin
281	FL5FAAGS0044	1	-8.3	Kaempferol 4'-rhamninoside
281	FL7AAAGA0003	1	-8.3	Pelargonidin 3-robinobioside
281	FL5FADGS0016	1	-8.3	Isorhamnetin 7-sophoroside
281	FL5FAAGL0083	1	-8.3	Kaempferol 3- (6"-acetylglucoside) -7-glucoside
281	FL5FADGA0025	1	-8.3	Isorhamnetin 3- (3"'-ferulylrobinobioside), Isorhamnetin 3- (3"'-feruloylrhamnosyl) - (1->6) -galactoside, Quercetin 3'-methyl ether 3- (3"'-feruloylrhamnosyl) - (1->6) -galactoside
281	FLNAA9NP0002	1	-8.3	Inophyllum E, cis-and-trans-Inophyllolide
281	FL5FADGL0012	1	-8.3	Isorhamnetin 3-glucoside-7-alpha-L-arabinopyranoside
281	FL3FAAGS0051	1	-8.3	Apigenin 5-rhamnosyl- (1->2) - (6"-acetylglucoside)
281	FLIAEAGS0006	1	-8.3	7-O-Methyltectorigenin 4'-O-gentiobioside
281	FL2FAANP0013	1	-8.3	Paratocarpin J
281	FL5FCAGI0001	1	-8.3	8-Prenylkaempferol 3-rhamnosyl- (1->3) - [ apiosyl- (1->6) -glucoside ], Noranhydroicaritin 3-rhamnosyl- (1->3) - [ apiosyl- (1->6) -glucoside ], 3,4',5,7-Tetrahydroxy-8- (3-methyl-2-butenyl) flavone 3-rhamnosyl- (1->3) - [ apiosyl- (1->6) -glucoside ]
281	FLIA2CGS0001	1	-8.3	Fujikinetin 7-O-glucoside
281	FL3FADDS0003	1	-8.3	Knautoside, Episcoparin 7-O-glucoside, Chrysoeriol 7-O-8-C-bisglucoside
281	FL5FAAGS0109	1	-8.3	Stenopalustroside A, Kaempferol 3- (3",6"-di- (Z) -p-coumaroylglucoside)
281	FL5FADGA0026	1	-8.3	Isorhamnetin 3- (4"-p-coumarylrobinobioside) -7-rhamnoside
281	FLIA2AGS0006	1	-8.3	Afrormosin 7-O- (6"-malonylglucoside)
281	FL3FADGS0009	1	-8.3	Luteolin 3'-methyl ether 7-rutinoside
281	FL5FACGL0019	1	-8.3	Quercetin 3,4'-diglucoside
281	FL5FACNSS010	1	-8.3	Quercetin 3,7,3',4'-tetra-O-sulfate
281	FL2F1AGS0006	1	-8.3	Liquiritigenin 4'- [ 3-acetylapiosyl- (1->2) -glucoside ]
281	FL5FABGS0007	1	-8.3	Kaempferide 3,7-dirhamnoside
281	FL2FAAGS0028	1	-8.3	Naringenin 7-O- (2",6"-di-O-alpha-rhamnopyranosyl) -beta-glucopyranoside
281	FL5FAAGS0037	1	-8.3	Crenuloside, Kaempferol 7- (3-glucosylrhamnoside), Kaempferol 7-glucosyl- (1->4) -xyloside
281	FL3FAJGS0001	1	-8.3	Tricetin 4'-methyl ether 7-apiosyl- (1->2) - (6"-acetylglucoside)
281	FL5FABGS0002	1	-8.3	Kaempferide 3-rhamnoside, Kaempferol 4'-methyl ether 3-rhamnoside
281	FL3FEAGS0016	1	-8.3	Hispidulin 7-glucuronide
281	FL3FAEGS0012	1	-8.3	Diosmetin 7- (2",6"-dirhamnosyl) -glucoside
281	FL3FACGS0083	1	-8.3	Luteolin 7-glucoside-4'- (Z-2-methyl-2-butenoate)
281	FL2FACNP0013	1	-8.3	Abyssinoflavanone V
281	FLIECANP0001	1	-8.3	Isoglycyrol
281	FLIFHVNF0002	1	-8.3	6-Hydroxyrotenone
281	FLIAAAND0002	1	-8.3	Ulexin C
281	FLIBALCS0001	1	-8.3	Macrocarposide
281	FL5FAAGS0041	1	-8.3	Kaempferol 3-glucosyl- (1->3) -rhamnoside-7-rhamnoside
281	FL2FQUNR0001	1	-8.3	Louisfieserone A
281	FL2FA9GS0001	1	-8.3	Pinocembrin 7-O-neohesperidoside, Pinocembrin 7-rhamnosylglucoside
281	FL5FAAGA0047	1	-8.3	Kaempferol 3-ferulylrobinobioside-7-rhamnoside
281	FL5FAAGS0040	1	-8.3	Sagittatin A
281	FLIAALNP0010	1	-8.3	1",2"-Dihydro-2'-hydroxycycloosajin
281	FLID1ANP0008	1	-8.3	Erybraedin B
281	FL3FEAGS0053	1	-8.3	Lantanoside, Scutellarein 6,4'-dimethyl ether 7- (6"-acetylglucoside)
281	FL5FACGS0059	1	-8.3	Quercetin 3'-glucoside-7-acetate
281	FL5FADGL0029	1	-8.3	Isorhamnetin 3-rutinoside-4'-glucoside
281	FLIF1LGF0003	1	-8.3	Dalpanol O-glucoside
281	FL5FDANF0004	1	-8.3	Ugonin C
281	FL4DA9NP0002	1	-8.3	MS II
281	FL3F1CNP0001	1	-8.3	6",6"-Dimethyl-3',4'-methylenedioxypyrano [ 2",3":7,8 ] flavone
281	FL7AAAGL0005	1	-8.3	Pelargonidin 3-gentiobioside
281	FL5FAAGS0122	1	-8.3	Kaempferol 3- (3"-p-coumaroylrhamnoside) -7-rhamnoside
281	FL5FAEGS0002	1	-8.3	Tamarixetin 7-glucoside
281	FL5FECGL0013	1	-8.3	Quercetagetin 6,3',4'-trimethyl ether 3-glucoside
281	FLIAECGS0001	1	-8.3	Irifloside, Iriflogenin 4'-O-glucoside
281	FL2FA9NC0004	1	-8.3	Uvarinol
281	FL5FADGA0016	1	-8.3	Isorhamnetin 3-glucosyl- (1->6) -galactoside-7-glucoside, Quercetin 3'-methyl ether 3-glucosyl- (1->6) -galactoside-7-glucoside
281	FL2FAEGS0001	1	-8.3	Cirantin, Hesperidin, Hesperidoside, Hesperetin 7-rutinoside, Hesperetin 7-rhamnoglucoside
281	FLIAEAGS0002	1	-8.3	Irilone 4'-O-glucoside
281	FLIHBCNP0003	1	-8.3	Isorobustin
281	FL5FFAGS0015	1	-8.3	Herbacetin 8-alpha-L-arabinopyranoside-4'-xyloside
281	FL2FALNP0007	1	-8.3	Flemichin A
281	FL5FAAGS0055	1	-8.3	Kaempferol 3- (2",4"-di- (E) -p-coumarylrhamnoside)
281	FLIDWXNP0001	1	-8.3	Anhydrotuberosin
281	FL5FCAGS0006	1	-8.3	Rhamnocitrin 3-isorhamninoside
281	FL2FAAGS0013	1	-8.3	Prunin 3",6"-di-p-coumarate
281	FL7AADGL0019	1	-8.3	Peonidin 3- (6"-p-coumarylglucoside) -5-glucoside
281	FL7AAIGO0005	1	-8.3	Malvidin 5-glucoside
281	FL3FE9GS0012	1	-8.3	Baicalein 6-methyl ether 7-glucosyl- (1->3) -rhamnoside
281	FL2F1CGS0002	1	-8.3	Isomonospermoside
281	FLIDBCNP0001	1	-8.3	Neorautanin
371	FLIAAAGS0007	1	-8.2	Sarothamnoside, Genistein 7,4'-bis (O-glucosylapioside)
371	FL5FAAGS0133	1	-8.2	Kaempferol 3- (6"'- (E) -p-coumaroylglucosyl) - (1->2) -glucoside-7-rhamnoside
371	FL5FADGA0003	1	-8.2	Isorhamnetin 3-glucosyl- (1->2) -galactoside
371	FL4DABGS0002	1	-8.2	Dihydrokaempferide 3-glucuronide
371	FL7AAAGA0005	1	-8.2	Pelargonidin 3-robinobioside-5-glucoside
371	FL3FAADS0007	1	-8.2	Saponarin, Petrocomoside, 7-O-Glucosylisovitexin, Isovitexin 7-glucoside
371	FL3FADCS0005	1	-8.2	Scoparin 2"-O-xyloside
371	FL3FA9NF0004	1	-8.2	Tephrorianin
371	FLIAAENI0001	1	-8.2	6,8-Diprenylpratensein
371	FL3FAHGS0002	1	-8.2	Tricetin 3'-methyl ether 7,5'-diglucuronide
371	FL3FA9CS0005	1	-8.2	Chrysin 6-C-beta-D-glucopyranoside
371	FL2FAEGS0007	1	-8.2	Alhagidin
371	FL2FAAGS0017	1	-8.2	5,7,4'-Trihydroxyflavanone 4'-O-rutinoside
371	FL3FAACS0005	1	-8.2	3'-Deoxyderhamnosylmaysin
371	FL5FADGS0007	1	-8.2	Isorhamnetin 5-glucoside
371	FLIAALNP0016	1	-8.2	Lupinisolone B
371	FLIAAANP0010	1	-8.2	Lupinisolone A
371	FLIAAANI0012	1	-8.2	Euchrenone b1
371	FL2FA9GM0003	1	-8.2	5,7-Dihydroxy-6-C-methylflavanone 7-xylosyl- (1->3) -xyloside
371	FL5FAIGL0003	1	-8.2	Syringetin 3-rutinoside-7-glucoside
371	FL5FAAGS0033	1	-8.2	Kaempferol 3-rhamnoside-4'-xyloside
371	FL5FAAGS0001	1	-8.2	Juglanin
371	CHEMBL2171577	1	-8.2
371	FL2F1CNP0001	1	-8.2	Ovalichromene B
371	FL4DAACS0001	1	-8.2	Aromadendrin 6-C-glucoside, 6-C-Glucopyranosyldihydrokaempferol
371	FL3FAACS0011	1	-8.2	6-C-beta-D-Xylopyranosyl-8-C-alpha-L-arabinopyranosylapigenin
371	FL5FAAGL0110	1	-8.2	Kaempferol 3,7,4'-triglucoside
371	FL2F1ANP0002	1	-8.2	Abyssinone III
371	FL5FDAGS0001	1	-8.2	Isokaempferide 7-glucoside
371	FL5FCEGL0001	1	-8.2	Yixingensin, Ombuin 3-glucoside, 5,3'-Dihydroxy-7,4'-dimethoxyflavone 3-O-beta-D-glucopyranoside
371	FL3FABGS0004	1	-8.2	Acacetin 7- (6"-methylglucuronide)
371	FL3FACGS0046	1	-8.2	Luteolin 7-glucoside-4'-neohesperidoside
371	FL5FFAGS0011	1	-8.2	Herbacetin 7-glucosyl- (1->3) -rhamnoside
371	FLIC1LNP0009	1	-8.2	Hispaglabridin B
371	FL3FCGGS0001	1	-8.2	Tricetin 7-methyl ether 3'-glucoside-5'-rhamnoside
371	FLIA2LNP0001	1	-8.2	Ichthynone
371	FL5FADGL0006	1	-8.2	Isorhamnetin 3-galactosyl- (1->6) -glucoside
371	FL3FCEGS0002	1	-8.2	Luteolin 7,4'-dimethyl ether 5-xylosyl- (1->6) -glucoside
371	FL3FFAGS0009	1	-8.2	Isoscutellarein 8,4'-dimethyl ether 7-glucuronide
371	FL5FACNSS007	1	-8.2	Quercetin 3,7,3'-tri-O-sulfate
371	FL1C1ANP0010	1	-8.2	Glyinflanin G
371	FL3FAAGS0041	1	-8.2	Apigenin 7- (6"-acetylglucoside)
371	FL3F1AGS0003	1	-8.2	7,4'-Dihydroxyflavone 7-rutinoside
371	FL2F19NP0003	1	-8.2	Maximaflavanone A
371	FL5FACNP0005	1	-8.2	Broussonol A
371	CHEMBL2171578	1	-8.2
371	FLID1CGS0004	1	-8.2	6'-O-Acetyltrifolirhizin, Trifolirhizin 6'-monoacetate
371	FLIDHXNP0003	1	-8.2	Tuberosin, (+) -Tuberosin
371	FL2F1AGS0005	1	-8.2	Liquiritigenin 7- (3-acetylapiofuranoside) -4'-glucoside
371	FL3FECGS0015	1	-8.2	6-Hydroxyluteolin 6-glucoside-3'-rhamnoside
371	FL3FALNP0016	1	-8.2	Dorsilurin B
371	FLIAALND0001	1	-8.2	Lupinisoflavone L
371	FL5FAAGS0058	1	-8.2	Kaempferol 7- (6"-p-succinylglucoside)
371	FLIDBANP0002	1	-8.2	Gangetinin
371	FL5FADGL0027	1	-8.2	Isorhamnetin 3-rutinoside-7-glucoside
371	FLIFHXNP0002	1	-8.2	Millettosin, 12a-Hydroxymillettone
371	FLIA1ACS0003	1	-8.2	Puerarin 4',6"-diacetate
371	FL3FACGS0013	1	-8.2	Luteolin 3'-rhamnoside
371	FL5FCCNSS004	1	-8.2	Rhamnetin 3,3',4'-trisulfate, Quercetin 7-methyl ether 3,3',4'-trisulfate
371	FLIAACNP0002	1	-8.2	Robustone
371	FLIFHXNF0005	1	-8.2	12a-Hydroxypachyrrhizone
371	FL3FEAGS0034	1	-8.2	Isolinariin A, Pectolinarin 2"'-acetate, Scutellarein 6,4'-dimethyl ether 7- (2"'-acetylrutinoside)
371	FL1CRTNP0001	1	-8.2	Rottlerin
371	FL3FACDS0014	1	-8.2	Isoorientin 3'-O-neohesperidoside
371	FL2FALNP0003	1	-8.2	Euchrestaflavanone C
371	FL3FA9GM0002	1	-8.2	Matteuorienate C, 5,7-Dihydroxy-6,8-di-C-methylflavone 7- [ 6"- (3-hydroxy-3-methylglutaryl) glucoside ]
371	FLIA1AGS0006	1	-8.2	Formononetin 7-O-rutinoside
371	FL3FAACS0012	1	-8.2	Cachimoside, Kachimoside, Vitexin 6"-O-xyloside
371	FL5FAAGS0046	1	-8.2	Kaempferol 3- (2"-p-coumaryl-alpha-L-arabinopyranoside)
371	FL1CHYGS0001	1	-8.2	2',4',6',beta-Tetrahydroxychalcone 2'-glucoside
371	FL2FALNR0002	1	-8.2	Sanggenon G
371	FL3FF9GS0009	1	-8.2	5,7,8-Trihydroxyflavone 7-galactoside
371	FL2FAANP0006	1	-8.2	Euchrenone a4
371	FL2F2CNP0001	1	-8.2	Ovalichromene A
371	FL1CA9NC0001	1	-8.2	Kurzichalcolactone
371	FL3FRNND0003	1	-8.2	Artoindonesianin A
371	FLIHBCNP0004	1	-8.2	4-O-Methylisorobustin, Isorobustin 4-methyl ether
371	FL5FAAGL0052	1	-8.2	Kaempferol 3-glucoside-7-gentiobioside
371	FL5FAAGL0031	1	-8.2	Kaempferol 3- (2G-rhamnosylgentiobioside)
371	FL5FECGS0038	1	-8.2	5,3',4'-Trihydroxy-3-methoxy-6,7-methylenedioxyflavone 4'-glucuronide
371	FL2F1CGS0001	1	-8.2	Butrin
371	FL2F9AGI0001	1	-8.2	5,4'-Dihydroxy-6-C-prenylflavanone 4'-xylosyl- (1->2) -rhamnoside
371	FL5FADGS0001	1	-8.2	Isorhamnetin 3-alpha-L-arabinofuranoside
371	FLIAADCS0001	1	-8.2	Dalpanitin
371	FL5FABGI0014	1	-8.2	Hexandraside D
371	FL2FA9NC0005	1	-8.2	Dichamanetin
371	FL5FAAGL0059	1	-8.2	Kaempferol 3-rutinoside-7-sophoroside
371	FL3FRNNP0006	1	-8.2	Artonin N
371	FL3F29GF0001	1	-8.2	Pongamoside B
371	FL2FDAGS0002	1	-8.2	4'-Hydroxy-5,7-dimethoxyflavanone 4'- [ 2- (5-Cinnamoyl) -beta-D-apiofuranosyl ] glucoside
371	FL4DACNN0001	1	-8.2	Silybin
371	FL5FAAGS0056	1	-8.2	Kaempferol 3- (3",4"-di-p-coumarylrhamnoside)
371	FL3FFCGS0012	1	-8.2	8-Hydroxyluteolin 3'-methyl ether 7-allosyl- (1->2) -glucoside
371	FL5F1CGS0005	1	-8.2	Pongamoside D
371	FL5FABGS0011	1	-8.2	Kaempferol 4'-methyl ether 3- (4Rha-rhamnosylrutinoside)
371	FL5FABGI0015	1	-8.2	Acuminatoside
371	FLIAAEGS0002	1	-8.2	Pratensein 7-O- (6"-malonylglucoside)
371	FL5FEGGL0001	1	-8.2	6-Hydroxymyricetin 6,3',5'-trimethyl ether 3-glucoside
371	FL3FA9GM0001	1	-8.2	5,7-Dihydroxy-6-C-methylflavone 7-xylosyl- (1->3) -xyloside
371	FL2FAAGC0002	1	-8.2	Isoporiolide
371	FL3FEAGS0042	1	-8.2	Scutellarein 7-methyl ether 6-rhamnosyl- (1->4) -xyloside
371	FL1BAAGS0003	1	-8.2	Hovetrichoside D, Maesopsin 4-glucoside 4'-rhamnoside
371	FLIG1LNI0006	1	-8.2	8-Prenyllisetin, 8-Dimethylallyllisetin
371	FL5FDAGS0003	1	-8.2	Isokaempferide 7-rutinoside
371	FL5FECGS0069	1	-8.2	Viviparum B, 3,3'-Dihydroxy-5,4'-dimethoxy-6,7-methylenedioxyflavone 3-xyloside
371	FL4DAAGS0011	1	-8.2	Aromadendrin 7-rhamnosyl- (1->4) -galactoside
371	FL3FACGS0035	1	-8.2	Luteolin 7-galactoside-4'-glucoside
371	FL7AADGL0006	1	-8.2	Peonidin 3-rutinoside
371	FL3FA8GS0001	1	-8.2	5,7,2'-Trihydroxyflavone 7-glucuronide
371	FL3FACGS0047	1	-8.2	Luteolin 7-gentiobioside-4'-glucoside
371	FL5FAEGS0004	1	-8.2	Tamarixetin 7-rutinoside
371	FL3FAACS0031	1	-8.2	Isoviolanthin
371	FLIAFLGS0002	1	-8.2	Isocaviunin 7-O-gentiobioside
371	FL5FAAGI0002	1	-8.2	Ikarisoside A
371	FL3FRNND0002	1	-8.2	Artonin M
371	FLIE1ANP0001	1	-8.2	Sojagol, Soyagol
371	FL3FEAGS0022	1	-8.2	Pectolinarigenin 7-glucuronide
371	FLID1CNP0002	1	-8.2	Leiocarpin
371	FL3FRNNF0001	1	-8.2	Artoindonesianin P, O-Demethylartonin K, O,O'-Didemethylartonin L
371	FL5FECGL0011	1	-8.2	Spinacetin 3-glucoside
371	FL5FAAGS0075	1	-8.2	Kaempferol 7-rhamnoside-4'-glucoside
371	FL5FAEGL0004	1	-8.2	Tamarixetin 3-rutinoside-7-rhamnoside, Quercetin 4'-methyl ether 3-rutinoside-7-rhamnoside
371	FLIAAANP0013	1	-8.2	Ulexone D
371	FL5FCJGA0001	1	-8.2	Myricetin 7,4'-dimethyl ether 3-galactoside
371	FL3FABGS0021	1	-8.2	Acacetin 7-rhamnosyl- (1->6) [ 2"-acetylglucosyl- (1->2) glucoside ]
371	FL7ACIGL0002	1	-8.2	Hirsutidin 3-O- (6-O-p-coumaroyl) glucoside
371	FL5FCAGL0003	1	-8.2	Rhamnocitrin 3-neohesperidoside
498	FLIFWXNF0002	1	-8.1	Dehydropachyrrhizone, 6a,13a-Didehydropachyrrhizone
498	FL3FFAGS0010	1	-8.1	Isoscutellarein 7-glucoside
498	FL7AAAGL0023	1	-8.1	Pelargonidin 3-glucoside-5- (6"-acetylglucoside)
498	FL1C1AGS0006	1	-8.1	Isoliquiritigenin 2'-glucosyl- (1->4) -rhamnoside
498	FL3FCADS0006	1	-8.1	Isoswertisin 4'-O-rhamnoside
498	FL5FABGI0020	1	-8.1	Sempervirenoside B
498	FL3FABGS0005	1	-8.1	Acacetin 7-rutinoside
498	FL5FDCGS0009	1	-8.1	Quercetin 3-methyl ether 7-rhamnoside-3'-xyloside
498	FL2FACNN0003	1	-8.1	Neosilyhermin A
498	FL3FEAGS0024	1	-8.1	Pectolinarigenin 7-rutinoside
498	FL3FADCS0021	1	-8.1	2"-O-alpha-L-Rhamnosyl-6-C-fucosyl-3'-methoxyluteolin
498	FLID3CNI0001	1	-8.1	Neoraucarpanol
498	FLIAAENP0001	1	-8.1	3'-Hydroxyalpinumisoflavone 4'-methyl ether
498	FL2FAEGS0004	1	-8.1	Hesperetin 7-O-glucoside
498	FL3FEAGS0025	1	-8.1	Linariin, Pectolinarin, 4"'-acetate, Pectolinarigenin 7- (4"'-acetylrutinoside)
498	FL3FALNP0001	1	-8.1	Morusin, Mulberrochromene
498	FLID1CGS0003	1	-8.1	Maackiain 3-O-galactoside
498	FL3FACGS0030	1	-8.1	Luteolin 7,3'-diglucoside
498	FL5F1CGS0004	1	-8.1	Geraldol 4'-glucoside
498	FL2FABGS0009	1	-8.1	Isosakuranetin 7-alpha-L-arabinofuranosyl- (1->6) -glucoside
498	FL3FRNNP0007	1	-8.1	Artonol C
498	FL3FAECS0003	1	-8.1	Torosaflavone B
498	FL3FAAGS0015	1	-8.1	Apigenin 4'-glucuronide
498	FL2FALNP0021	1	-8.1	Sanggenol N
498	FL5FADGS0018	1	-8.1	Isorhamnetin 3-rhamnoside-7-sophoroside
498	FL2FAAGM0004	1	-8.1	Miconioside B, Farrerol 7-O-beta-D-apiofuranosyl (1->6) -beta-D-glucopyranoside, 5,7,4-Trihydroxy-6,8-di-C-methylflavanone 7-O-beta-D-apiofuranosyl- (1->6) -beta-D-glucopyranoside
498	FL5FDCGS0006	1	-8.1	Quercetin 3-methyl ether 3'-xyloside
498	FL2F1ANN0001	1	-8.1	Lophirone I
498	FL3FEAGS0015	1	-8.1	Hispidulin 7-glucoside, 6-Methoxyapigenin-7-O-beta-D-glucopyranoside
498	FL3FAAGS0048	1	-8.1	Apigenin 7- (2",3"-diacetylglucoside)
498	FL5FAAGL0105	1	-8.1	Kaempferol 3-neohesperidoside-7- (2"-p-coumaryllaminaribioside)
498	FL4DACNN0004	1	-8.1	Isosilychristin
498	FL5FAEGS0001	1	-8.1	Tamarixetin 3-rhamnoside
498	FLIA1ACS0004	1	-8.1	Mirificin
498	FL2F1ANP0009	1	-8.1	Shinflavanone
498	FL7ADINS0001	1	-8.1	Vitisidin A
498	FL2FACNP0005	1	-8.1	Amorin
498	FL5FAAGL0060	1	-8.1	Kaempferol 3-gentiobioside-7,4'-diglucoside
498	FL5FAAGL0039	1	-8.1	Kaempferol 3-gentiobioside-7-glucoside
498	FL7AAAGL0019	1	-8.1	Pelargonidin 3- [ 6- (3-glucosylcaffeyl) glucoside ]
498	FL3FFAGS0001	1	-8.1	Isoscutellarein 7-xyloside
498	FL5FAJGA0002	1	-8.1	Myricetin 4'-methyl ether 3-O-beta-D-galactopyranoside
498	FL2FACNP0014	1	-8.1	Abyssinoflavanone VI
498	FL5FDAGS0005	1	-8.1	Bracteoside, Kaempferol 3-methyl ether 7-glucuronide
498	FL3FAADS0026	1	-8.1	Isoorientin 3'-O-glucuronide
498	FL3FF9GS0005	1	-8.1	Wogonin 7-glucuronide
498	FL3FCACS0018	1	-8.1	Fagovatin
498	FL3FAANSS001	1	-8.1	Apigenin 7-sulfate
498	FL3FECGS0049	1	-8.1	Nepetin 7-rhamnoside-3'-xyloside
498	FL5FAICS0001	1	-8.1	Moghanin A
498	FLIAAANF0002	1	-8.1	Lupinisoflavone C
498	FL3FAAGS0027	1	-8.1	Apigenin 7,4'-diglucuronide
498	FL1C9CGS0001	1	-8.1	3,4-Dihydroxychalcone 4-beta-L-arabinopyranosyl- (1->4) -galactoside
498	FL3FAAGS0029	1	-8.1	Apigenin 7,4'-diglucoside
498	CHEMBL563542	1	-8.1
498	CHEMBL496041	1	-8.1	lantanone
498	FL3FEGGS0006	1	-8.1	6-Hydroxytricetin 6,7,3',5'-tetramethyl eter 5-rhamnoside
498	FL2FBANC0010	1	-8.1	Epicalyxin J
498	FL3FAADS0047	1	-8.1	Isovitexin 2"-O- (6"'- (E) -feruloyl) glucoside 4'-O-glucoside
498	FL3FAAGS0031	1	-8.1	Apigenin 7-neohesperidoside-4'-glucoside
498	FL2FALNP0013	1	-8.1	Euchrenone a9
498	FL5FAAGL0029	1	-8.1	Camelliaside A
498	FL3FRNNP0009	1	-8.1	Artocommunol CA
498	FL3FACGS0085	1	-8.1	Luteorin 7- (2"-feruloylglucuronosyl) - (1->2) -glucuronide-4'-glucuronide
498	FL3FAENSS001	1	-8.1	Luteolin 4'-methyl ether 7-sulfate
498	FL3FRNNR0007	1	-8.1	Cyclointegrin
498	FLIDACNP0001	1	-8.1	Neorautenanol
498	FL5F1CNP0001	1	-8.1	Pongachromene, 2- (1,3-Benzodioxol-5-yl) -3-methoxy-8,8-dimethyl-4H,8H-benzo [ 1,2-b:3,4-b' ] dipyran-4-one
498	FL3FFAGSS003	1	-8.1	Isoscutellarein 4'-methyl ether 8- (2"-sulfatoglucuronide)
498	FL2FABGS0005	1	-8.1	Didymin, Neoponcirin, Isosakuranetin 7-rutinoside, 5,7-Dihydroxy-4'-methoxyflavanone 7-O-rutinoside
498	FL3FGAGS0004	1	-8.1	Nevadensin 5-gentiobioside
498	FLIABCNF0002	1	-8.1	Garhwalin
498	FL3FAAGS0061	1	-8.1	Apigenin 7-cellobioside-4'-glucoside, 5,7,4'-Trihydroxyflavone 7-cellobioside-4'-glucoside
498	FL5FAAGL0010	1	-8.1	Kaempferol 3-rungioside
498	FL5F2CNP0001	1	-8.1	3,6-Dimethoxy-6",6"-dimethyl-3',4'-methylenedioxypyrano [ 2,3:7,8 ] flavone
498	FL3FRNNF0006	1	-8.1	Carpelastofuran
498	FL1DA9NR0002	1	-8.1	3'-Prenylrubranine
498	FL3FFAGS0003	1	-8.1	Isoscutellarein 7-neohesperidoside
498	FL5FAAGI0011	1	-8.1	Ikarisoside C
498	FL5FAAGA0010	1	-8.1	Kaempferol 3,7-digalactoside
498	FL7AAAGL0060	1	-8.1	Pharbitis Red anthocyanin 7, Pelargonidin 3- (2-glucosyl-6-p-coumarylglucoside) -5-glucoside, Pelargonidin 3-O- [ 2-O-beta-D-glucopyranosyl-6-O- (E) -p-coumaroyl-beta-D-glucopyranoside ] -5-O- (beta-D-glucopyranoside)
498	FL5FAAGA0034	1	-8.1	Kaempferol 3- (4"- (Z) -p-coumarylrobinobioside)
498	FL5FADGL0023	1	-8.1	Isorhamnetin 3-apiosyl- (1->6) -glucoside-7-rhamnoside
498	FL3FECGS0030	1	-8.1	6-Hydroxyluteolin 6,4'-dimethyl ether 7-glucoside
498	FL2FABGS0002	1	-8.1	Isosakuranetin 5-O-glucoside
498	FL3F19GF0001	1	-8.1	Pongamoside A
498	FL2FAAGS0023	1	-8.1	Naringenin 7-O-beta-D-glucoside 6"-acetate
498	FLIAALNP0014	1	-8.1	Lupinisolone C
498	FL3FCDGS0004	1	-8.1	Homoflavoyadorinin B, Luteolin 7,3'-dimethyl ether 4'-apiosyl- (1->2) -glucoside
498	FL3FAFGS0001	1	-8.1	Luteolin 3',4'-dimethyl ether 7-rhamnoside
498	FL2FAANP0007	1	-8.1	Euchrenone a14
498	FL5FCDGA0001	1	-8.1	Rhamnazin 3-galactoside
498	FL1CA9NP0005	1	-8.1	Flemiculosin
498	FL5FAANN0001	1	-8.1	Calomelanol D
498	FL7AAIGA0001	1	-8.1	Primulin, Arthanitin, Malvidin 3-galactoside, Malvidin 3-O-beta-D-galactopyranoside
498	FL3FADGS0006	1	-8.1	Luteolin 3'-methyl ether 4'-glucoside
498	FL3FADGS0011	1	-8.1	Luteolin 3'-methyl ether 7-allosyl- (1->2) -glucoside
498	FL5FABGI0001	1	-8.1	Baohuoside 1, Icariside II
498	FL4DRNNP0002	1	-8.1	Sorocein D
498	FLIA2LGS0001	1	-8.1	Dalpatin, Dalpatein 7-O-glucoside
498	FL5FACGS0039	1	-8.1	Quercetin 7,4'-diglucoside
498	FLIF1LNF0005	1	-8.1	Isomillettone
498	FL5FA9NP0003	1	-8.1	Dorsilurin C
498	FLIFHXNF0006	1	-8.1	12a-Hydroxyisomillettone
498	FL2FALNP0023	1	-8.1	Leachianone F
498	FL3FAAGS0042	1	-8.1	Apigenin 7- (2"-acetyl-6"-methylglucuronide)
498	FL5FAEGS0003	1	-8.1	Tamarixetin 5-glucoside-7-glucuronide
498	FL5FAANP0003	1	-8.1	Glycyrrhiza flavonol A
498	FL5FADGS0017	1	-8.1	Crosatoside A, Isorhamnetin 4'-neohesperidoside, Quercetin 3'-methyl ether 4'-rhamnosyl- (1->2) -glucoside
498	FL3FAFGS0002	1	-8.1	Luteolin 3',4'-dimethyl ether 7-glucuronide
498	FLIA1AGS0013	1	-8.1	Kushenol O, Formononetin 7-O-xylosyl- (1->6) -glucoside
498	FL3FACGS0065	1	-8.1	Luteolin 4'-rutinoside
498	FL3FGAGS0005	1	-8.1	Nevadensin 7-rutinoside
498	FL2FAFGS0001	1	-8.1	Eriodictyol 3',4'-dimethyl ether 5-O-glucoside
498	FLIE2CNS0002	1	-8.1	Tephrosol
498	FL4D1ANP0001	1	-8.1	Kanzonol Z
498	FL3FADGS0018	1	-8.1	Luteolin 3'-methyl ether 7- (6"-crotonylglucoside)
498	FL5FADGA0019	1	-8.1	Isorhamnetin 3-rhamnosyl- (1->2) - [ rhamnosyl- (1->6) -galactoside ] -7-rhamnoside
498	FL5FAAGA0022	1	-8.1	Kaempferol 3-rhamnosyl- (1->2) -galactoside-7-rhamnoside
498	FL5FAAGL0020	1	-8.1	Primflasine
498	FLID1ANI0009	1	-8.1	Erythrabyssin II
498	FL5FADGS0015	1	-8.1	Isorhamnetin 3,7-dirhamnoside
498	FLID1ANP0002	1	-8.1	Neorautenol
498	FL3FADCS0024	1	-8.1	Isoscoparin 2"-O-ferulate
498	FL1AAAGS0003	1	-8.1	4,6,4'-Trihydroxyaurone 4,6-di-O-glucoside
498	FLIAAAGS0010	1	-8.1	Ambocin, Genistein 7-O-apiosyl- (1->6) -glucoside
498	FL3FAECS0004	1	-8.1	8-C-beta-D-Glucopyranosyldiosmetin 2"-O-rhamnoside
498	FL3FFAGSS004	1	-8.1	8-Hydroxyapigenin 8- (2",4"-disulfatoglucuronide)
498	FL5FCAGS0007	1	-8.1	Kaempferol 7-methyl ether 4'-glucoside
498	FL5FCCNSS002	1	-8.1	Rhamnetin 3,5,4'-tri-O-sulfate
498	FL3FAIGS0008	1	-8.1	Tricin 7-rutinoside
498	FL2FECNF0001	1	-8.1	5-Hydroxy-6-methoxy-3',4'-methylenedioxyfurano [ 2",3":7,8 ] flavanone
498	FLIAALNI0020	1	-8.1	Euchrenone b5
498	FL3FFCGS0007	1	-8.1	8-Hydroxyluteolin 8,4'-diglucuronide
498	FL3FECNSS005	1	-8.1	6-Methoxyluteolin 3',4'-disulfate
498	FL3FA9GS0005	1	-8.1	Chrysin 7-rutinoside
498	FL3FAAGS0052	1	-8.1	Apigenin 7- (6"-malonylneohesperidoside)
498	FL1C1AGS0008	1	-8.1	Isoliquiritigenin 4'-O-glucoside 4-O-apiofuranosyl- (1"'->2"') -glucoside
498	FLIG1LNI0001	1	-8.1	Lisetin
498	FL2FALGS0002	1	-8.1	Steppogenin 4'-O-beta-D-glucoside
498	FL2F1ANI0002	1	-8.1	7,4'-Dihydroxy-6,8-di-C-prenylflavanone
498	FL5FDAGS0002	1	-8.1	Isokaempferide 7-rhamnoside
498	FL7AAIGL0022	1	-8.1	Negretein
498	FLID1CNF0003	1	-8.1	Ficinin, 4-Methoxyneodulin
498	FL2FAANP0011	1	-8.1	Paratocarpin I
498	FL3FACGS0012	1	-8.1	Luteolin 3'-xyloside
498	FL5FADGA0023	1	-8.1	Isorhamnetin 3- (6"'-acetylglucosyl) (1->6) -galactoside
498	FL3FECGS0029	1	-8.1	6-Hydroxyluteolin 6,3'-dimethyl ether 7-glucoside
498	FL3FF8GS0012	1	-8.1	Skullcapflavone I 2'- (4"-E-Cinnamoylglucoside)
498	FL3FFCGS0015	1	-8.1	8-Hydroxyluteolin 4'-methyl ether 8-glucoside
498	FL7AAAGL0066	1	-8.1	Pelargonidin 3- (2'-acetylrutinoside)
498	FL2FAAGI0001	1	-8.1	Flavaprenin 7,4'-diglucoside
498	FL3FAAGS0049	1	-8.1	Apigenin 7- (3",4"-diacetylglucoside)
498	FL3FAACS0078	1	-8.1	Cassiaoccidentalin A
498	FL5FAANSS003	1	-8.1	Kaempferol 3,7-di-O-sulfate
498	FLIFWXNP0003	1	-8.1	Dehydrotoxicarol, 7a,13a-Didehydrotoxicarol
498	FL7DACGO0003	1	-8.1	Luteolinidin 4'-glucuronide
498	FL3FAAGS0062	1	-8.1	Apigenin 7-Glucosyl- (1->2) -glucuronide-4'-glucuronide
498	FL7AAAGL0009	1	-8.1	Pelargonidin 3- (2G-xylosylrutinoside)
498	FL3FRNNF0003	1	-8.1	Artonin K
658	FL5FCBGL0001	1	-8	Kaempferol 7,4'-dimethyl ether 3-glucoside
658	FL2FAEGS0006	1	-8	5,7,3'-Trihydroxy-4'-methoxyflavanone 7- (2,6-dirhamnosylglucoside)
658	FL4DAAGI0002	1	-8	Phellavin
658	FL5FAAGS0137	1	-8	Capilliposide II, Kaempferol 3-rhamnosyl- (1->2) - [ glucosyl- (1->3) - (4"'-p-coumaroylrhamnosyl) - (1->6) -galactoside ]
658	FLIFWXNF0005	1	-8	Villosol, 6a,12-Didehydrosumatrol
658	FL1C1AND0002	1	-8	Paratocarpin F
658	FL5FAAGL0032	1	-8	Clitorin
658	FL2FBAGS0001	1	-8	Puddumin A
658	FL3FAEGS0005	1	-8	Luteolin 4'-methyl ether 7-xylosyl- (1->6) -glucoside
658	FL3FACGS0015	1	-8	Luteolin 3'-glucuronide
658	FL2FA9GS0007	1	-8	Pinocembrin 7-O-neohesperidoside 6"-O-acetate
658	FL2FBAGS0003	1	-8	7,4'-Dihydroxy-5-methoxyflavanone 7-neohesperidoside-4'-glucoside
658	FL2FALGS0003	1	-8	4'-Hydroxy-5,7,2'-trimethoxyflavanone 4'-rhamnosyl- (1->6) -glucoside
658	FL5FAAGS0012	1	-8	Kaempferol 7-alloside
658	FL2FAANP0005	1	-8	Euchrenone a2
658	FL2FAEGS0005	1	-8	Hesperetin 7-O-rhamnoside
658	FLID2CNS0003	1	-8	Mucronucarpan
658	FL5FAAGS0110	1	-8	Dentatiflavonoid, Kaempferol 3- (2"- (E) -p-coumaroyl-6"-acetylglucoside)
658	FL3FALNP0004	1	-8	Cycloartocarpesin
658	FL3FAACS0070	1	-8	Violarvensin, 6-C-beta-D-Glucopyranosyl-8-C-beta-D-6-deoxygulopyranosylapigenin
658	FLIA1AGS0012	1	-8	Glycyroside, Formononetin 7-O-apiosyl- (1->2) -glucoside
658	FL1C1CNP0002	1	-8	Poinsettifolin B
658	FL7ARXGL0004	1	-8	Malvidin 3-glucoside-4-vinylphenol
658	FLIA2CGS0003	1	-8	Cladrastin 7-O-glucoside
658	FL5FAAGS0019	1	-8	Kaempferol 3-rhamnosyl- (1->4) -xyloside
658	FLID2CNS0001	1	-8	2-Hydroxyhomopterocarpin
658	FL5FABGS0004	1	-8	Mumenin
658	FL5FAANSS004	1	-8	Kaempferol 3,7,4'-tri-O-sulfate
658	FL3FFCGS0021	1	-8	8-Hydroxyluteolin 4'-methyl ether 7- (6"'-acetylallosyl) (1->2) (6"-acetylglucoside)
658	FLIA3CNS0001	1	-8	Maximaisoflavone A
658	FLID1ANI0006	1	-8	Lespein
658	FL5FAJGS0001	1	-8	Mearnsitrin
658	FL4DACNN0003	1	-8	Isosilybin
658	FL5FADGL0019	1	-8	Isorhamnetin 3-rhamnosyl- (1->4) -rhamnosyl- (1->6) glucoside
658	FL5FAAGLS001	1	-8	Kaempferol 3- (3"-sulfatoglucoside)
658	FL5FAFGL0003	1	-8	Dillenetin 3,7-diglucoside, Quercetin 3',4'-dimethyl ether 3,7-diglucoside
658	FL3FADGS0004	1	-8	Luteolin 3'-methyl ether 7-glucoside
658	FL2F19GM0001	1	-8	7-Hydroxy-6,8-di-C-methylflavanone 7-O-arabinoside
658	FL5FACGL0044	1	-8	Quercetin 3-sambubioside-3'-glucoside
658	FL3FAAGS0060	1	-8	Apigenin 7-O- (2G-rhamnosyl) gentiobioside
658	FL5FFCGS0021	1	-8	Haploside D
658	FL3FEGGS0003	1	-8	6-Hydroxytricetin 6,3',5'-trimethyl eter 7-alpha-L-arabinosyl- (1->6) -glucoside
658	FL4DAAGS0002	1	-8	Aromadendrin 3-galactoside
658	FL5FADGS0010	1	-8	Isorhamnetin 4'-glucoside
658	FL3FAIGS0013	1	-8	Tricin 7- (2"-p-coumaroylglucuronosyl) (1->2) -glucuronide
658	FL3FE9GS0007	1	-8	Palustrinoside
658	FL3FALNP0009	1	-8	Rubraflavone D
658	FL5FAAGL0069	1	-8	Tiliroside, Potengriffioside A, Astragalin-6"-trans-p-coumarate, Kaempferol-3-(6-p-coumaroyl)glucoside
658	FL3FAECS0008	1	-8	Cassiaoccidentalin C, 6-C- (6-Deoxy-ribo-hexos-3-ulosyl) diomestin 2"-O-rhamnoside
658	FLID1CNP0004	1	-8	Neorautanol
658	FL2FALNP0019	1	-8	Kenusanone J
658	FLIAECGS0002	1	-8	Iristectorin A, Iristectorigenin A 7-O-glucoside
658	FL5FCAGA0004	1	-8	Rhamnocitrin 3-galactoside-4'-glucoside
658	FL5FADGS0013	1	-8	Isorhamnetin 3-alpha-L-arabinopyranoside-7-rhamnoside
658	FL3FF8GS0001	1	-8	5,7,2'-Trihydroxy-8-methoxyflavone 7-glucuronide
658	FL3FEAGS0019	1	-8	Scutellarein 6,7-dimethyl ether 4'-rutinoside
658	FL3FECNS0018	1	-8	7-Methoxy-5,6:3',4'-bis (methylenedioxy) flavone
658	FLIFWYNM0001	1	-8	Boeravinone B
658	FL3FA9CS0001	1	-8	Chrysin 6-C-glucoside-8-C-alpha-L-arabinopyranoside
658	FL5FAAGS0105	1	-8	Kaempferol 3- (4"-p-coumaroylglucoside)
658	FLIA1LNP0006	1	-8	Mundulone
658	FL5FAANP0002	1	-8	Citrusinol
658	FLIG1LNP0001	1	-8	Millettin
658	FL1C1AND0001	1	-8	Bartericin C
658	FL2FACGS0007	1	-8	Eriodictyol 5,3'-di-O-glucoside
658	FL2FABNP0001	1	-8	5-Hydroxy-4'-methoxy-6",6"-dimethylpyrano [ 2",3":7,8 ] flavanone
658	FL5FAAGS0073	1	-8	Kaempferol 7-sophoroside
658	FL3FAAGS0058	1	-8	Apigenin 7-cellobioside, 5,7,4'-Trihydroxyflavone 7-cellobioside
658	FL3FADGS0007	1	-8	Luteolin 3'-methyl ether 7-arabinosyl- (1->2) -galactoside
658	FLIAALNP0015	1	-8	Angustone B
658	FLIFWXNF0006	1	-8	Dehydrodalpanol, 6a,12a-Didehydrodalpanol
658	FL5FCAGS0008	1	-8	Kaempferol 7-methyl ether 3-xylosyl- (1->2) - [ rhamnosyl- (1->6) -glucoside ]
658	FL1BAAGS0002	1	-8	Maesopsin 6-beta-D-glucopyranoside
658	FL7AAAGL0056	1	-8	Pelargonidin 3,7-di-glucoside
658	FL2FA9NC0014	1	-8	Kurziflavolactone A
658	FL2FACNP0004	1	-8	Sigmoidin F
658	FL1CHYNP0007	1	-8	Pongapinone A
658	FL3FECGS0031	1	-8	6-Hydroxyluteolin 6,4'-dimethyl ether 7-rutinoside
658	FL5FAAGS0130	1	-8	Kaempferol 3- (4"'-p-coumaroylglucosyl) - (1->2) -rhamnoside-7-glucoside
658	FL2FA9NC0007	1	-8	Leucadenone A
658	FL5FELGS0001	1	-8	5,2',5'-Trihydroxy-3,6,7,4'-tetramethoxyflavone 5'-glucoside
658	FL5FAAGL0081	1	-8	Petunoside
658	FL7AAIGO0002	1	-8	Malvidin 3-arabinoside
658	FLIAAAGS0004	1	-8	Genistein 7,4'-di-O-glucoside
658	FL1A1AGM0001	1	-8	6,4'-Dihydroxy-7-methylaurone 6-rhamnoside
658	FL3FABGS0012	1	-8	Acacetin 7-rhamnosyl- (1->4") [ glucosyl- (1->6") (6"'-acetylsophoroside) ]
658	FL3FCADS0003	1	-8	Isoswertisin 4'-O-glucoside
658	FL2FACNP0002	1	-8	Amorinin
658	FL1CE9NC0001	1	-8	Didymocalyxin B
658	FL3FEGGS0004	1	-8	6-Hydroxytricetin 6,4',5'-trimethyl eter 3'-rhamnoside
658	FL5FAAGA0036	1	-8	Kaempferol 3- (6"-acetylgalactoside) -7-rhamnoside
658	FLIAALNP0003	1	-8	Parvisoflavone B
658	FL5FDDGS0002	1	-8	Quercetin 3,3'-dimethyl ether 4'-glucoside
658	FL5FALGS0002	1	-8	Chrysosplenoside A
658	FL4DADNP0001	1	-8	Eriotrinol
658	FL5FAAGL0046	1	-8	Kaempferol 3-rutinoside-7-rhamnoside
658	FL5FAAGA0031	1	-8	Kaempferol 3- [ 2"'-acetyl-alpha-L-arabinopyranosyl- (1->6) -galactoside ]
658	FL3FACDS0012	1	-8	Isoorientin 3',6"-di-O-glucoside
658	FLIAALND0002	1	-8	Lupinisoflavone K
658	FL5FAAGS0061	1	-8	Kaempferol 3- [ 6"'-p-coumarylglucosyl- (1->2) -rhamnoside ]
658	FL1DA9NR0001	1	-8	Rubranine
658	FLIE1CNS0003	1	-8	Flemichapparin C
658	FL2FALGS0001	1	-8	Stepposide
658	FL5F1AGS0002	1	-8	Resokaempferol 4'-glucoside
658	FL5FAAGL0038	1	-8	Kaempferol 3-laminaribioside-7-rhamnoside
658	FLIEECNS0001	1	-8	2-Hydroxy-1,3-dimethoxy-8,9-methylenedioxycoumestan
658	FLIFUNNF0001	1	-8	7a-O-Methyldeguelol
658	FL3FAACS0007	1	-8	Isofurcatain, 6-C-alpha-L-Rhamnosylapigenin
658	FL2FA9NI0023	1	-8	Monotesone B
658	FLIF3LNF0001	1	-8	Pachyrrhizone
658	FL2FA9NR0002	1	-8	Neolinderatone
658	FLID1ANP0004	1	-8	Folitenol
658	FL5FAIGS0004	1	-8	Syringetin 3-rhamnosyl- (1->5) -alpha-L-arabinofuranoside, Myricetin 3',5'-dimethyl ether 3-rhamnosyl- (1->5) -alpha-L-arabinofuranoside
658	FL5FAAGL0036	1	-8	Kaempferol 3-sophoroside-7-rhamnoside
658	FLIBALCF0001	1	-8	Dalpanin
658	FL5FADNSS005	1	-8	Isorhamnetin 3,7,4'-tri-O-sulfate
658	FLIDBDNP0001	1	-8	Desmodin
658	FL5FADGL0038	1	-8	Isorhamnetin 3- (6"-p-coumarylglucoside)
658	FL5FPTNS0008	1	-8	6-Methoxypulcherrimin
658	FL6DAAGS0001	1	-8	Leucopelargonidin 3-O-glucoside
658	FL3FA9ND0001	1	-8	Stachyoidin
658	FL3FAAGS0044	1	-8	Apigenin 7- (2"-glucuronosyllactate)
658	FL2FACNN0002	1	-8	Silyhermin
658	FLNAA9NP0003	1	-8	Inophyllolide chromanol
658	FL4DAAGI0004	1	-8	Phellochinin A
658	FL3FAADS0019	1	-8	Isovitexin 4'-O-glucoside 2"-O- (E) -ferulate
658	FL3FAAGS0072	1	-8	Apigenin 7-Glucuronosyl- (1->3) - [ 2"-p-coumaroylglucuronosyl) - (1->2) -glucuronide ]
658	FL5FA8GL0001	1	-8	Datiscanin
658	FL3FE9GS0002	1	-8	Baicalein 6-glucoside
658	FL3FALNR0002	1	-8	Cyclomulberrin
658	FL7AACGL0014	1	-8	Cyanidin 3,4'-diglucoside
658	FL3FA9GS0007	1	-8	Chrysin 5-xyloside
658	FL2FALNP0005	1	-8	Fleminone
658	FL5FFAGL0011	1	-8	Sexangularetin 3-glucoside-7-rutinoside
658	FL3FE9GS0010	1	-8	6,7-Dihydroxy-5-methoxyflavone 7-glucoside
658	FLIF1LNF0008	1	-8	Dalpanol
658	FL7AAIGL0012	1	-8	Malvidin 3- (6"-p-coumarylglucoside)
658	FL2FBFNP0001	1	-8	Glyflavanone B
658	FL5FAAGS0031	1	-8	Kaempferol 3-glucuronide-7-glucoside
658	FLIAACNP0006	1	-8	5-Hydroxy-3',4'-methylenedioxy-6",6"-dimethylpyrano [ 2",3":7,8 ] isoflavone
658	FL3FAACC0001	1	-8	Cucumerin B
658	FL3FACGS0045	1	-8	Luteolin 7-neohesperidoside-4'-glucoside
658	FL7AADGL0027	1	-8	Peonidin 3- (4'-arabinosylglucoside)
658	FLIAAANI0004	1	-8	6,8-Diprenylgenistein, 8-gamma,gamma-Dimethylallylwighteone, 5,7,4'-Trihydroxy-6,8-diprenylisoflavone, 8- (gamma,gamma-Dimethylallyl) wighteone, 6,8-Diisoprenyl-5,7,4'-trihydroxy isoflavone
658	FL1C1ANP0018	1	-8	Isocycloglabrol, Artoindonesianin J
658	FL3FADCS0014	1	-8	Stellarin 2
658	FL2F1CNF0001	1	-8	3',4'-Methylenedioxy- [ 2",3":7,8 ] furanoflavanone
658	FL3FFCGS0014	1	-8	8-Hydroxyluteolin 4'-methyl ether 7- (6"'-acetylallosyl- (1->2) -glucoside
658	FL5FAAGS0023	1	-8	Kaempferol 3-arabinofuranoside-7-rhamnoside, Kaempferol 3-alpha-L-arabinofuranoside-7-rhamnoside
658	FLIFHXGF0002	1	-8	12-Dihydrodalbin, 12-Dihydrodalbinol O-glucoside
658	FLIDAANF0001	1	-8	Apiocarpin
658	FL4DRNNI0002	1	-8	Sorocein G
658	FL5FEAGS0019	1	-8	6-Methoxykaempferol 3,7-bis (3-acetylrhamnoside)
658	FLIE1CNS0001	1	-8	Medicagol, 3-Hydroxy-8,9-methylenedioxycoumestan
658	FL64ABGM0001	1	-8	Eruberin A
658	FL5FAAGL0027	1	-8	Camelliaside B
658	FL1C1ANP0019	1	-8	Bis (6",6"-dimethyl-4",5"-dihydropyrano) [ 2",3":4',5' ] [ 2",3":4,3 ] -2'-hydroxychalcone
658	FL3FCAGS0002	1	-8	Apigenin 7-methyl ether 4'-glucoside
658	FL5FAKGS0001	1	-8	Myricetin 3',4'-dimethyl ether 3-rhamnoside
658	FL3FABGS0009	1	-8	Linarin monoacetate, Acacetin 7- (4"'-acetylrutinoside)
658	FLIAALNF0003	1	-8	Lupinisoflavone B
658	FL3FAACS0009	1	-8	Torosaflavone A
658	FL3FAAGS0067	1	-8	Chamaemeloside, Apigenin 7- [ 6"- (3-Hydroxy-3-methylglutaryl) glucoside ]
658	FL6F1CGS0001	1	-8	7-Hydroxy-3',4'-methylenedioxyflavan 7-O-beta-D-glucopyranoside
658	FL3FGAGS0003	1	-8	Nevadensin 7-glucoside
658	FL5FADGL0039	1	-8	Isorhamnetin 3- (3",6"-di-p-coumarylglucoside)
658	FL7AAAGL0008	1	-8	Pelargonidin 3-gentiotrioside
658	FL5FAAGS0060	1	-8	Biondnoid A, Buddlenoid A, Kaempferol 7- (6"-p-coumarylglucoside)
658	FL3FRNNF0004	1	-8	Artonin J
658	FLIG1LNI0004	1	-8	Lupinalbin F
658	FL2FALNP0002	1	-8	Sanggenon H
658	FL5FDEGS0002	1	-8	Quercetin 3,4'-dimethyl ether 7-alpha-L-Arabinofuranosyl- (1->6) -glucoside
658	FLIDBANP0003	1	-8	Gangetin
658	FL5FCFGS0001	1	-8	Quercetin 7,3',4'-trimethyl ether 3-alpha-L-arabinopyranoside
658	FLIEBANP0001	1	-8	Gancaonin F, Isoglycirol
658	FL7ACIGL0003	1	-8	Hirsutidin 3-glucoside
658	FL3FRNNR0006	1	-8	Oxyisocyclointegrin
658	FL5FFCGS0026	1	-8	Limocitrin 3-rutinoside-7-glucoside, Gossypetin 8,3'-dimethyl ether 3-rutinoside-7-glucoside
658	FL5FACGS0017	1	-8	Quercetin 3'-xyloside
658	FL3FADGS0014	1	-8	Luteolin 3'-methyl ether 7,4'-dixyloside
658	FLIA1LNP0004	1	-8	Ferrugone
658	FL3FALGS0007	1	-8	Isoetin 4'-glucuronide
658	FL2FAAGS0003	1	-8	Prunin, Naringenin 7-glucoside, Naringenin 7-O-glucoside
658	FL2FAAGM0001	1	-8	Poriolin
658	FL3FACNSS002	1	-8	Luteolin 3'-sulfate
658	FL3FDKGS0001	1	-8	Tricin 4' -O- (erythro-beta-guaiacylglyceryl) ether 7-O-glucopyranoside
658	FL3FFAGS0005	1	-8	Isoscutellarein 7- (6"'-acetylallosyl- (1->2) -glucoside)
658	FL3FAADS0024	1	-8	Isomollupentin 4'-O-glucoside
658	FL7AAIGL0038	1	-8	Malvidin 3-O- (6-O- (4-O-feruloyl-alpha-rhamnopyranosyl) -beta-glucopyranoside) -5-beta-glucopyranoside
658	FL3FAANP0009	1	-8	Yinyanghuo A
658	FL3FAAGS0040	1	-8	Apigenin 7- (2"-acetylglucoside)
658	CHEMBL2171572	1	-8
658	FL3FAACS0038	1	-8	Apigenin 8-C- [ xylosyl- (1->2) -galactoside ]
658	FL5FAEGS0005	1	-8	Tamarixetin 3-neohesperidoside, Quercetin 4'-methyl ether 3-neohesperidoside
658	FL3FAAGS0054	1	-8	Apigenin 7- (4",6"-diacetylalloside) -4'-alloside
658	FL5FA9GL0001	1	-8	Galanginin
658	FL3FFCGS0013	1	-8	8-Hydroxyluteolin 4'-methyl ether 7-allosyl- (1->2) -glucoside
658	FL5FFAGS0001	1	-8	Herbacetin 7-beta-L-arabinopyranoside
658	FL5FABGS0008	1	-8	Kaempferide 5-glucoside-7-glucuronide
658	FL3FAIGS0011	1	-8	Setaricin
658	FL5FACGS0063	1	-8	Quercetin 4'-galactoside
658	FL1C1ANN0001	1	-8	Lophirone D
658	FL5FADGS0009	1	-8	Isorhamnetin 7-rhamnoside
658	FL3FEAGS0050	1	-8	Hispidulin 7- (6"-E-p-Coumaroylglucoside)
658	FL3FAAGS0038	1	-8	Apigenin 5- (6"-malonylglucoside)
658	FLIG1LNF0002	1	-8	Lupinalbin C
658	FL2F19NI0002	1	-8	Ovaliflavanone A
658	FL5FACGS0018	1	-8	Quercetin 3'-glucoside
658	FLIE1ANP0004	1	-8	Corylidin
658	FL5FEAGS0003	1	-8	6-Hydroxykaempferol 3-methyl ether 6-glucoside
658	FL63AAGS0004	1	-8	Epiafzelechin 3-O-beta-D-glucopyranoside
658	FL3FALNI0017	1	-8	Dorsilurin D
658	FLID1CNP0001	1	-8	Neorautenaan, Neorautenane, 1,2-Didehydroneorautane
658	FL1BAAGS0001	1	-8	Hovetrichoside C, Maesopsin 4-O-glucoside
658	FL3FAACS0056	1	-8	Apimaysin, 3'-Deoxymaysin, 2,6-Anhydro-1-deoxy-5-O- (6-deoxy-alpha-L-mannopyranosyl) -6-C- [ 5,7-dihydroxy-2- (4-hydroxyphenyl) -4-oxo-4H-1-benzopyran-6-yl ] -xylo-3-hexulose
658	FL1CA9NF0001	1	-8	(+) -Tephrosone
874	FLIF1LNP0001	1	-7.9	(-) -cis-Deguelin
874	FLIAALNP0008	1	-7.9	Auriculatin
874	FL5FAAGSS001	1	-7.9	Kaempferol 3-glucuronide-7-sulfate
874	FLIA1CNP0001	1	-7.9	Calopogoniumisoflavone B
874	FL5FFAGS0019	1	-7.9	Prudomenin
874	FL1CQUCN0001	1	-7.9	Safflomin C
874	FL2FF9GS0002	1	-7.9	Dihydrowogonin 7-O-glucoside
874	FL7AAIGL0035	1	-7.9	Malvidin 3,7-di- (6-malonylglucoside)
874	FL3FECNSS009	1	-7.9	6-Hydroxyluteolin 6,3'-dimethyl ether 7,4'-disulfate
874	FLIAADNP0001	1	-7.9	1",2"-Dihydro-O-methylcyclopomiferin
874	FLIAAANP0001	1	-7.9	Osajin
874	FL2FALNI0020	1	-7.9	Leachianone B
874	FL3FADNP0003	1	-7.9	5-Hydroxy-8- (4-hydroxy-3-methoxyphenyl) -2,2-dimethyl-2H,6H-benzo [ 1,2-b:5,4-b' ] dipyran-6-one
874	FLIFHXGF0001	1	-7.9	Dalbin, Dalbinol O-glucoside
874	FLIA1LNP0001	1	-7.9	Glabrone
874	FL5FAAGS0042	1	-7.9	Kaempferol 3-rhamnosyl- (1->4) -rhamnoside-7-rhamnoside
874	FL3FADCS0010	1	-7.9	Isoscoparin 2"-O-glucoside
874	FL3FEAGS0021	1	-7.9	Pectolinarigenin 7-glucoside
874	FL5F1AGL0001	1	-7.9	Resokaempferol 3-glucoside
874	FLIA1CGS0002	1	-7.9	Pseudobaptigenin 7-O-laminaribioside
874	FLIFHXNF0011	1	-7.9	Villol, 6,12a-Dihydroxysumatrol
874	FL5FFAGL0009	1	-7.9	Sexangularetin 3-glucoside-7-rhamnoside
874	FL6DBAGI0002	1	-7.9	3,4,7-Trihydroxy-5-methoxy-8-prenylflavan 4-O- (beta-D-xylopyranosyl- (1->6) -beta-D-glucopyranoside)
874	FL2FAAGS0016	1	-7.9	5,7,4'-Trihydroxyflavanone 7-O-galactosylglucoside
874	FL1C2ANP0002	1	-7.9	Flemingin E
874	FL3FAEGS0001	1	-7.9	Luteolin 4'-methyl ether 7-glucoside
874	FL3FACGS0014	1	-7.9	Luteolin 3'-glucoside
874	CHEMBL3314710	1	-7.9
874	FL2FA9NI0014	1	-7.9	5,7-Dihydroxy-6,8-di-C-prenylflavanone
874	FL5FFAGS0010	1	-7.9	Herbacetin 3-glucuronide-8-glucoside
874	FLIE1ANP0003	1	-7.9	Isopsoralidin, 1,2-Dideoxycorylidin
874	FL2F1ANI0005	1	-7.9	Abyssinone IV
874	FL5FDDGS0001	1	-7.9	Quercetin 3,3'-dimethyl ether 7-glucoside
874	FL5FECGS0014	1	-7.9	Spinatoside
874	FL2FACGS0018	1	-7.9	(2S) -5,7,3',4'-Tetrahydroxyflavanone 3'- (6-p-coumaroylglucoside)
874	FL4DAAGM0001	1	-7.9	3,5,7,4'-Tetrahydroxy-6-methylflavanone 7-glucoside
874	FL4DQUNP0001	1	-7.9	Sanggenon A
874	FL5FAAGL0037	1	-7.9	Kaempferol 3-sophoroside-7-glucuronide
874	FLIE1ANI0003	1	-7.9	Isosojagol
874	FL3FALNP0005	1	-7.9	Cycloartomunin
874	FLIAAANI0006	1	-7.9	Flemiphyllin
874	FLIDHXNI0002	1	-7.9	Sandwicarpin, 6a-Hydroxyphaseollidin
874	FL2FADGS0002	1	-7.9	Viscumiside A
874	FL5FAAGA0016	1	-7.9	Kaempferol 3- (2Gal-apiosylrobinobioside)
874	FL3FBBGS0001	1	-7.9	5,4'-Dimethoxyflavone 7-xylosyl- (1->6) -glucoside
874	FLIDHXNF0001	1	-7.9	Neobanol
874	FL3FCCNP0001	1	-7.9	Muxiangrin II, Muxiangrine II
874	FL5FAAGI0007	1	-7.9	Hexandraside E, 8-Prenylkaempferol 3,7-diglucoside, Noranhydroicaritin 3,7-diglucoside, 3,4',5,7-Tetrahydroxy-8- (3-methyl-2-butenyl) flavone 3,7-diglucoside
874	FL3FAACS0017	1	-7.9	Vitexin 2"-O-alpha-D-arabinofuranoside
874	FL2FA8NP0003	1	-7.9	Exiguaflavanone L
874	FL4DAANC0003	1	-7.9	Gericudranin D
874	FL2FA9GS0005	1	-7.9	Pinocembrin 7-O-neohesperidoside 3"'-O-acetate
874	FL5FAAGL0024	1	-7.9	Kaempferol 3-rhamnosyl- (1->2) -rhamnosyl- (1->6) -glucoside
874	FL5FECGS0018	1	-7.9	Tomentin 6,4'-diglucoside
874	FL2FABGS0007	1	-7.9	Isosakuranetin 7-O-rhamnoside
874	FL5FACGSS005	1	-7.9	Quercetin 3-glucoside-3'-sulfate
874	FL5FFAGS0003	1	-7.9	Herbacetin 7-rhamnoside
874	FL2F1AGS0002	1	-7.9	Neoliquiritin
874	FL4DAAGS0001	1	-7.9	Aromadendrin 3-beta-L-arabinopyranoside
874	FLIDHXNS0001	1	-7.9	(+) -Pisatin, 6a-Hydroxy-3-methoxy-8,9-methylenedioxypterocarpan
874	FL5FABGI0018	1	-7.9	Epimedokoreanoside II
874	FL1C1CGS0002	1	-7.9	Butein 3,2'-diglucoside
874	FL5FCAGS0009	1	-7.9	Kaempferol 7-methyl ether 3-rhamnosyl- (1->3) - [ apiosyl- (1->6) -glucoside ]
874	FL3FAENSS002	1	-7.9	Luteolin 4'-methyl ether 3'-sulfate
874	FLIAABGS0002	1	-7.9	Biochanin A 7-O-rutinoside
874	FL2FALNI0008	1	-7.9	Kushenol E
874	FLIC1LNP0006	1	-7.9	Leiocin
874	FL3FEACS0001	1	-7.9	Abrusin, 8-C-Glucosyl-6,7-di-O-methyl-scutellarein
874	FL3FADCS0023	1	-7.9	Scoparin 6"-O-glucoside
874	FL2F1ANP0001	1	-7.9	Abyssinone I
874	FL5FAAGSS002	1	-7.9	Kaempferol 3-sulfate-7-alpha-arabinopyranoside
874	FL1C1AGS0011	1	-7.9	2',4',4-Trihydroxy-3'-prenylchalcone 4'-O-glucoside
874	FL2FABGS0004	1	-7.9	Isosakuranin
874	FL2FF9GS0004	1	-7.9	5-Hydroxy-7,8-dimethoxyflavanone 5-rhamnoside
874	FL3FE9GS0006	1	-7.9	Baicalein 6-methyl ether 7-glucuronide
874	FL3FECGS0048	1	-7.9	Nepetin 4'-glucoside
874	FL7AADGL0029	1	-7.9	5- [ (6-O-Acetyl-beta-D-glucopyranosyl) oxy ] -3- (beta-D-glucopyranosyloxy) -7-hydroxy-2- (4-hydroxy-3-methoxyphenyl) -1-benzopyrylium
874	FL5FPTNS0007	1	-7.9	Pulcherrimin
874	FL4DAACS0002	1	-7.9	8-C-Glucosyldihydrokaempferol
874	FL7AADGO0001	1	-7.9	Peonidin 3-arabinoside
874	FL2FFAGS0001	1	-7.9	Isocarthamidin 7-O-rhamnoside
874	FL4DAANC0001	1	-7.9	3,5,7,4'-Tetrahydroxy-3'- (5"-formyl-2"-hydroxyphenyl) flavanone
874	FL5FAAGI0001	1	-7.9	Phellatin
874	FL5FFANS0024	1	-7.9	3,5,7-Tris (acetyloxy) -8-methoxy-2- (4-methoxyphenyl) -4H-1-benzopyran-4-one
874	FL4DAANF0002	1	-7.9	3,5,4'-Trihydroxy-4",5",dihydro-5"-isopropenylfurano [ 2",3":7,8 ] flavanone
874	FL5FDEGS0003	1	-7.9	Quercetin 3,4'-dimethyl ether 7-rutinoside
874	FL3FFAGS0014	1	-7.9	8-Hydroxyapigenin 8-sophoroside
874	FL2FACNN0004	1	-7.9	Neosilyhermin B
874	FL5FAAGS0029	1	-7.9	Lespedin, Kaempferitrin, Kaempferol 3,7-dirhamnoside
874	FL1AAAGS0002	1	-7.9	6,4'-Dihydroxyaurone 4-O-rutinoside
874	FL3FAACS0060	1	-7.9	Vitexin 2"-O-rhamnoside 6"-acetate
874	FL5FEAGS0006	1	-7.9	6-Methoxykaempferol 3-rhamnoside
874	FL3FEGGS0005	1	-7.9	6-Hydroxytricetin 6,7,3',5'-tetramethyl eter 5-robinobioside
874	FL5FECGS0066	1	-7.9	Spinacetin 3- (2"-apiosylgentiobioside), Quercetagetin 6,3'-dimethyl ether 3- (2"-apiosylgentiobioside)
874	FL2FAENI0003	1	-7.9	Isoamoritin
874	FL3FACGS0018	1	-7.9	Luteolin 7-neohesperidoside-4'-sophoroside
874	FL5FAGGS0019	1	-7.9	Myricetin 3,4'-di-O-alpha-L-rhamnopyranoside
874	FL3FCACS0028	1	-7.9	Aciculatin
874	FL3FRNNI0001	1	-7.9	Artonin S
874	FL3FAACS0041	1	-7.9	Vitexin 6"- (3-hydroxy-3-methylglutarate)
874	FL2FACNP0003	1	-7.9	Sigmoidin D
874	FL6F1CNP0001	1	-7.9	Kazinol B
874	FL5FADGA0012	1	-7.9	Isorhamnetin 3- (4Rha-galactosylrobinobioside), Isorhamnetin 3-galactosyl- (1->4) -rhamnosyl- (1->6) -galactoside
874	FL2FAANF0007	1	-7.9	Lonchocarpol C1
874	FL3FABGS0019	1	-7.9	Neobudofficide, Acacetin 7- (2G-rhamnosyl) -rutinoside, Apigenin 4'-methyl ether 7- (2G-rhamnosyl) -rutinoside
874	FL4DA9GS0004	1	-7.9	Neosmitilbin
874	FL5FGCGA0002	1	-7.9	Limocitrol 3- [ alpha-L-arabinopyranosyl- (1->3) [ galactosyl- (1->6) ] -galactoside ]
874	FL3FADGS0003	1	-7.9	Luteolin 3'-methyl ether 7-rhamnoside
874	FLIE1ANI0001	1	-7.9	Psoralidin, 3,9-Dihydroxy-2-prenylcoumestan
874	FL3FBCGS0003	1	-7.9	Luteorin 5-methyl ether 3'-glucoside
874	FL3FFAGS0015	1	-7.9	8-Hydroxyapigenin 8- (6"-E-p-coumaroylglucoside)
874	FL3FABGS0001	1	-7.9	tilianin, moldavoside, Acacetin 7-glucoside, Apigenin 4'-methyl ether 7-glucoside
874	FL5FAAGS0016	1	-7.9	Kaempferol 7-glucuronide
874	FL1CBEGS0001	1	-7.9	3,4',6'-Trihydroxy-4,2'-dimethoxychalcone 4'-O-rutinoside
874	FLIDHYNS0004	1	-7.9	Sophoracarpan B, 6-Methoxymaackiain
874	FL2FE9GS0002	1	-7.9	6,7-Dihydroxy-5-methoxyflavanone 7-O-glucoside
874	FL7AAIGL0030	1	-7.9	Malvidin 3-O- (6-O- (4-O-malonyl-alpha-rhamnopyranosyl) -beta-glucopyranoside
874	FL2FAANI0009	1	-7.9	Amorilin
874	FL63AAGS0001	1	-7.9	Arthromerin A
874	FL3FAACS0020	1	-7.9	2-O-Rhamnosylvitexin, Vitexin 2-O-rhamnoside
874	FL3FAAGS0022	1	-7.9	Apigenin 7-allosyl- (1->2) -glucoside
874	FL3FAIGS0009	1	-7.9	Tricin 5,7-diglucoside
874	FL3FALNP0008	1	-7.9	Morusinol, Oxydihydromorusin
874	FLIFHXNS0005	1	-7.9	(-) -4,9,11,12a-Tetrahydroxyrotenone
874	FL5FAAGS0126	1	-7.9	Kaempferol 3- [ 2Gal- (6"'-feruloylglucosyl) -robinobioside ]
874	FL3FAAGS0003	1	-7.9	Isovitexin, Homovitexin, Saponaretin, 6-C-Glucosylapigenin, 6-C-beta-D-Glucopyranosylapigenin, 6-beta-D-Glucopyranosyl-4',5,7-trihydroxyflavone
874	FL2FAANP0019	1	-7.9	2",3"-Dihydroxylupinifolin
874	FL5FAAGS0088	1	-7.9	Kaempferol 3-xylosyl- (1->4) -rhamnoside-7-rhamnoside
874	FL5FABGI0011	1	-7.9	Epimedin A
874	FL5FAAGS0015	1	-7.9	Kaempferol 7-rhamnoside
874	FL3FABGS0014	1	-7.9	Acacetin 7-O-alpha-L-rhamnopyranoside
874	FL3FADGS0008	1	-7.9	Luteolin 3'-methyl ether 7-apiosyl- (1->2) -glucoside
874	FLIDWXNS0003	1	-7.9	Anhydropisatin, Flemichapparin B, 6a,11a-Dehydropterocarpin
874	FLID1ANI0002	1	-7.9	Calocarpin, 3,9-Dihydroxy-2-prenylpterocarpan
874	FL7D1DNS0001	1	-7.9	Sphagnorubin C
874	FL2FAANF0004	1	-7.9	Lupineol, (S) -2- (4-Hydroxyphenyl) -5-hydroxy-6- (3-methyl-2-butenyl) -8- (1-methyl-1-hydroxyethyl) -2H-furo [ 2,3-h ] -1-benzopyran-4 (3H) -one
874	FL3FAACS0021	1	-7.9	Abietin, Vitexin 6"-O-rhamnoside
874	FL2FBBNP0001	1	-7.9	Glyflavanone A
874	FL3FE8GS0002	1	-7.9	5,7,2'-Trihydroxy-6-methoxyflavone 7-O-glucoside
874	FLIACBCS0001	1	-7.9	Isovolubilin
874	FLIFWYNP0001	1	-7.9	6-Hydroxy-6a,12a-dehydro-alpha-toxicarol
874	FL3FAADS0039	1	-7.9	Rhamnellaflavoside A, 6-C-beta-D-Oliopyranosylapigenin 4'-O-beta-D-glucopyranoside
874	FLIAALNI0021	1	-7.9	Euchrenone b4
874	FL7ABIGO0001	1	-7.9	Capensinin, 5-O-methyl malvidin
874	FL5FFAGS0014	1	-7.9	Herbacetin 8-rutinoside
874	FL5FACNSS009	1	-7.9	Quercetin 3-acetate 7,3',4'-tri-O-sulfate
874	FL5FCCGA0007	1	-7.9	Rhamnetin 3-galactoside-3',4'-diglucoside
874	FL3FADGS0016	1	-7.9	Luteolin 3'-methyl ether 7-glucuronide-4'-rhamnoside
874	FL5FADNSS003	1	-7.9	Isorhamnetin 3,7-di-O-sulfate
874	FL5FECGS0029	1	-7.9	Centaurein
874	FL5FEAGA0003	1	-7.9	Betuletrin, Eupalitin 3-galactoside
874	FL5FADGS0005	1	-7.9	Isorhamnetin 3-glucuronide
874	FL7DAAGO0003	1	-7.9	Apigeninidin 5,7-diglucoside
874	FL3FECNSS007	1	-7.9	6-Hydroxyluteolin 3'-methyl ether 6,7-disulfate
874	FL4DAANC0005	1	-7.9	Hypnum acid methyl ester
874	FL3FE9GS0005	1	-7.9	Baicalein 6-methyl ether 7-glucoside
874	FL3FECGS0053	1	-7.9	6-Hydroxyluteolin 5,6,3',4'-tetramethyl eter 7-cellobioside
874	FL3FAADS0014	1	-7.9	Vitexin 4'-O-glucoside-2"-O-rhamnoside
874	FL5FAAGA0004	1	-7.9	Kaempferol 3-lathyroside
874	FLIAAACS0001	1	-7.9	Paniculatin
874	FL1CHYNP0004	1	-7.9	Glyinflanin C
874	FL3FAECS0005	1	-7.9	6,8-Di-C-glucopyranosyldiosmetin
874	FL3FACGS0068	1	-7.9	Luteolin 3'- (3"-acetylglucuronide)
874	FL2FA9GM0001	1	-7.9	Strobopinin 7-galactoside
874	FLIFHXNF0012	1	-7.9	Volubinol
874	FL2FA9NF0001	1	-7.9	Emoroidenone
874	FL3FEAGS0047	1	-7.9	Hispidulin 7-methylglucuronide
874	FLIFHXNS0006	1	-7.9	(-) -4,11,12a-Trihydroxy-9-methoxyrotenone
874	FL3FADGS0025	1	-7.9	Chrysoeriol 7- (3"-Z-p-coumaroylglucoside)
874	FLIJ1ANR0001	1	-7.9	4-O-alpha-Cadinylangolensin
874	FL2FA9NR0004	1	-7.9	8-Prenyllepidissipyrone
874	FL5FAFGS0001	1	-7.9	Dillenetin 7-glucoside
874	FL3FAANP0004	1	-7.9	Laxifolin
874	FL5FAAGL0075	1	-7.9	Kaempferol 3- (3"-p-coumaryl-6"-ferulylglucoside)
874	FL5FACGS0064	1	-7.9	Quercetin 4'-glucuronide
874	FLID1CNS0004	1	-7.9	Pterocarpin
874	FL2FBEGS0001	1	-7.9	Eriodictyol 5,4'-dimethyl ether 7-O-glucoside
874	FL3FRNNF0005	1	-7.9	Artonin T
874	FL3F19NF0006	1	-7.9	Semiglabrin, (-) -Semiglabrin
874	FL3FCACS0004	1	-7.9	Isoswertisin, 7-O-Methylvitexin, Isoflavocommelitin
874	FL3FEAGS0033	1	-7.9	Scutellarein 6,7-dimethyl ether 4'-glucuronide
874	FL5FFCGS0017	1	-7.9	Limocitrin 7-glucoside
874	FL3FALNP0003	1	-7.9	Brosimone G
874	FL2FADNI0003	1	-7.9	Hiravanone
874	FLIE1CNF0001	1	-7.9	Erosnin, Erosinin, Erosnine
874	FL5FAAGS0032	1	-7.9	Kaempferol 3,4'-dixyloside
874	FL2FAANP0016	1	-7.9	2",3"-Epoxylupinifolin, 2"',3"'-Epoxylupinifolin
874	FL5FAAGA0015	1	-7.9	Kaempferol 3-isorhamninoside
874	FLIAAANF0001	1	-7.9	Erythrinin C
874	FL631CNC0003	1	-7.9	Shanciol
874	FL2FALNP0017	1	-7.9	Exiguaflavanone H
874	FLIAAANP0004	1	-7.9	Chandalone
874	FL3FABCS0004	1	-7.9	Isomargaritene
874	FL3FECGS0028	1	-7.9	6-Hydroxyluteolin 6,7-dimethyl ether 4'-glucoside
874	FL3FAEGS0011	1	-7.9	Neodiosmin, Diosmetin 7-neohesperidoside
874	FL5FAAGS0118	1	-7.9	Kaempferol 3- (3"-acetyl-alpha-L-arabinopyranosyl) - (1->6) -glucoside
874	FL3FAAGS0065	1	-7.9	Apigenin 7- (3"-p-coumaroylglucoside)
874	FL2FA9GS0002	1	-7.9	Pinocembrin 5-O-glucoside
874	FL1CBANC0001	1	-7.9	Calyxin A
874	FL5FCAGS0011	1	-7.9	Kaempferol 7-methyl ether 3-neohesperidoside-4'-glucoside
874	FL1CAANP0005	1	-7.9	Xanthohumol E
874	FL3FAAGS0036	1	-7.9	Apigenin 7- (6"-p-coumarylglucoside)
874	FL3FAEDS0001	1	-7.9	Torosaflavone B 3'-O-beta-D-glucopyranoside
874	FL3FAADS0006	1	-7.9	Isovitexin 7-O-rhamnoside
874	FLIAABGS0005	1	-7.9	Lanceolarin, Biochanin A 7-O-apiosyl- (1->6) -glucoside
874	FLIA1ACS0005	1	-7.9	Pueraria glycoside 2, Puerarin 6"-O-xyloside
874	FLIAABGS0006	1	-7.9	Biochanin A 7-O-glucoside-6"-malonate
874	FL3FAADS0025	1	-7.9	Cerarvensin 7-O-glucoside
874	FL3F1CGS0004	1	-7.9	7,4'-Dihydroxy-3'-methoxyflavone 7-glucoside
874	FL5FACNSS005	1	-7.9	Quercetin 3,3'-di-O-sulfate
874	FL2FADGS0004	1	-7.9	Viscumneoside V
874	FL5FAANN0002	1	-7.9	Kaempferol 3-p-coumarate
874	FL5FAAGL0079	1	-7.9	Kaempferol 3- [ 2"',3"',4"'-triacetyl-alpha-L-arabinopyranosyl- (1->6) -glucoside ]
874	FL2FALNP0012	1	-7.9	Kuwanol C
874	FL3FADNP0001	1	-7.9	Racemoflavone
874	FLIA1ANP0004	1	-7.9	Psoralenol
874	FLID3CNS0002	1	-7.9	4-Methoxymaackiain
874	FLIDHXNF0005	1	-7.9	Glyceofuran
874	FL5FAAGA0042	1	-7.9	Kaempferol 3-rhamnosyl- (1->2) (6"-acetylgalactoside) -7-rhamnoside
874	FL5FDECS0001	1	-7.9	5,7,3'-Trihydroxy-3,4'-dimethoxyflavone 8-C-rhamnopyranoside
1094	FL3FADCS0011	1	-7.8	Isoscoparin 2"-O-rhamnoside
1094	FL2FACNP0011	1	-7.8	Tanariflavanone B
1094	FLIA2AGS0002	1	-7.8	Texasin 7-O-glucoside
1094	FL3FABCS0009	1	-7.8	Isocytisoside 3"-O-beta-D-xylopyranoside
1094	FL5FEAGL0003	1	-7.8	6-Hydroxykaempferol 3-rutinoside-6-glucoside
1094	FL4DECNF0001	1	-7.8	3,5,6-Trimethoxy-3',4'-methylene-dioxyfurano [ 2",3":7,8 ] flavanone
1094	FLID1CNI0001	1	-7.8	Edunol
1094	FL2FALNP0001	1	-7.8	Sanggenon F
1094	FLNA29NS0005	1	-7.8	Stevenin
1094	FL5FADGA0006	1	-7.8	Isorhamnetin 3-rhamnosyl- (1->2) -galactoside
1094	FL2FCEGS0002	1	-7.8	Persicogenin 3'-glucoside
1094	FL5FFAGS0013	1	-7.8	Herbacetin 8-gentiobioside
1094	FL3FA8GS0004	1	-7.8	Echioidinin 5-O-glucoside, 5,2'-Dihydroxy-7-methoxyflavone 5-glucoside
1094	FL2F1ANP0010	1	-7.8	Euchrenone a17
1094	FL3FA9NP0007	1	-7.8	Multijuginol
1094	FL3FADGS0013	1	-7.8	Luteolin 3'-methyl ether 5,4'-diglucoside
1094	CHEMBL2171603	1	-7.8
1094	FL2FA8GS0003	1	-7.8	5,7,2'-Trihydroxyflavanone 7-glucoside
1094	FL5FAAGS0065	1	-7.8	Sutchuenoside A
1094	FL5FAAGS0092	1	-7.8	Kaempferol 3-apioside-7-rhamnosyl- (1->6) -galactoside
1094	FL3FCACS0014	1	-7.8	Molludistin 2"-O-rhamnoside
1094	FL3FFAGS0011	1	-7.8	8-Hydroxyapigenin 7-sophoroside
1094	FL2FACNP0001	1	-7.8	Sigmoidin C
1094	FLID1CNI0004	1	-7.8	Erybraedin C, (6aR,11aR) -3,9-Dihydroxy-4,8-diprenylpterocarpan, (6aR,11aR) -6a,11a-Dihydro-4,8-bis (3-methyl-2-buten-1-yl) -6H-benzofuro [3,2-c] [1] benzopyran-3,9-diol
1094	FL5FAAGS0086	1	-7.8	Kaempferol 7- (3G-glucosylgentiobioside), Kaempferol 7-O-beta-D-glucopyranosyl- (1->3) - [ beta-D-glucopyranosyl- (1-->6) ] -glucopyranoside
1094	FL3FFAGSS002	1	-7.8	8-Hydroxyapigenin 8- (2"-sulfatoglucuronide)
1094	FL3FCADS0004	1	-7.8	Isoswertisin 5-O-glucoside
1094	FL5FADGA0008	1	-7.8	Isorhamnetin 3-galactoside-7-glucoside
1094	FL2FCDGS0002	1	-7.8	(2S) -5,4'-Dihydroxy-7,3'-dimethoxyflavanone 4'-apiosyl- (1->2) -glucoside
1094	FL3FCKGS0002	1	-7.8	Lethedoside B, Tricetin 7,3',4',5'-trimethyl eter 5-glucoside
1094	FLIF1LGF0004	1	-7.8	Amorphigenol O-glucoside
1094	FL3FAAGS0009	1	-7.8	Apigenin 7-glucuronide
1094	FL3FAADS0013	1	-7.8	Isomollupentin 7,2"-di-O-glucoside
1094	FL3FCCDS0001	1	-7.8	Swertiajaponin 3'-O-glucoside
1094	FL3FACGS0069	1	-7.8	Luteolin 3'- (4"-acetylglucuronide)
1094	FL3FAANP0005	1	-7.8	Isolaxifolin
1094	FL5FAAGL0033	1	-7.8	Kaempferol 3-sambubioside-7-glucoside
1094	FL3F1AGS0002	1	-7.8	Sophoraflavone B
1094	FLIAAAGS0002	1	-7.8	Genistin 6"-O-acetate
1094	FL2FAANP0015	1	-7.8	(2S) -4',5-Dihydroxy-8-hydroxymethyl-6",6"-dimethylpyrano [ 2",3":7,6 ] flavanone
1094	FL5FAANI0011	1	-7.8	3,5,7-Trihydroxy-2- (4-hydroxyphenyl) -6,8-bis (3-methyl-2-butenyl) -4H-1-benzopyran-4-one
1094	FL5FADGA0020	1	-7.8	Isorhamnetin 3- (6"-acetylgalactoside)
1094	FL3FACDS0007	1	-7.8	Isoorientin 3'-O-glucoside
1094	FLIDWXNF0002	1	-7.8	Neoduleen
1094	FL5FAAGS0049	1	-7.8	Kaempferol 3- (4"-acetylrhamnoside)
1094	FL3FACNP0002	1	-7.8	Yinyanghuo E
1094	FLIAA8GS0001	1	-7.8	Isogenistein 7-O-glucoside
1094	FL5FAANI0003	1	-7.8	Macarangin, 6- [ (2E) -3,7-Dimethyl-2,6-octadienyl ] -3,5,7-trihydroxy-2- (4-hydroxyphenyl) -4H-1-benzopyran-4-one
1094	FLIA1GNP0001	1	-7.8	Isojamaicin
1094	FLIAAAGS0008	1	-7.8	Genistein 7-O-glucoside-6"-malonate
1094	FL5FACNP0003	1	-7.8	Broussoflavonol E
1094	FL7AAAGL0038	1	-7.8	Monardaein
1094	FL7AAAGL0050	1	-7.8	Pelargonidin 3- (4"'-p-coumarylrutinoside) -5-glucoside
1094	FL1C29NP0002	1	-7.8	Flemiwallichin F
1094	FL5FAEGLS001	1	-7.8	Tamarixetin 3-glucoside-7-sulfate, Quercetin 4'-methyl ether 3-glucoside-7-sulfate
1094	FL5FADGS0012	1	-7.8	Isorhamnetin 3-rhamnosyl- (1->2) -rhamnoside
1094	FL3FEAGS0048	1	-7.8	Hispidulin 4'-glucoside
1094	FL5FABGS0009	1	-7.8	Kaempferide 3-rhamnoside-7- (6"-succinylglucoside)
1094	FL3FA9NP0003	1	-7.8	Fulvinervin C, 5-Hydroxy-6- [ (1E) -3-hydroxy-3-methyl-1-butenyl ] -8,8-dimethyl-2-phenyl-4H,8H-benzo [ 1,2-b:3,4-b' ] dipyran-4-one
1094	FLIAECGS0004	1	-7.8	Dipteryxine 7-O-glucoside, Isoplatycarpanetin 7-O-glucoside
1094	FL6F1LNM0001	1	-7.8	7,2'-Dihydroxy-6,8-dimethyl-4',5'-methylenedioxyflavan
1094	FL3FAAGS0059	1	-7.8	Apigenin 7-sophorotrioside, 5,7,4'-Trihydroxyflavone 7-sophorotrioside
1094	FL4DALNI0009	1	-7.8	Sanggenol K
1094	FL3FAIGS0002	1	-7.8	Tricin 7-glucoside
1094	FL1CA8NP0001	1	-7.8	Orotinichalcone
1094	FL2FAANP0001	1	-7.8	Cajaflavanone
1094	CHEMBL2171602	1	-7.8
1094	FL3FECNSS008	1	-7.8	6-Hydroxyluteolin 6,3'-dimethyl ether 7-sulfate
1094	FL3FAADS0038	1	-7.8	Isovitexin 4'-rhamnoside, Isovitexin 4'-O-rhamnopyranoside
1094	FL63CIGS0001	1	-7.8	Plumerubroside
1094	FL2FACNP0007	1	-7.8	Sigmoidin G
1094	FL1CAAGS0007	1	-7.8	Chalconaringenin 2'-rhamnosyl- (1->4) -glucoside
1094	FL3FAACS0059	1	-7.8	Cratenacin
1094	FL2FCBGM0001	1	-7.8	5-Hydroxy-7,4'-dimethoxy-6,8-di-C-prenylflavanone 5-O-galactoside
1094	FL7AAAGA0008	1	-7.8	Pelargonidin 3-O- [ 2-O- (beta-D-xylopyranosyl) -6-O- (malonyl) -beta-D-galactopyranoside ]
1094	FL2FBAGS0002	1	-7.8	Alhagitin
1094	FLID3CNI0002	1	-7.8	Neoraucarpan
1094	FL3FAANP0006	1	-7.8	Yinyanghuo C
1094	FL2FALNP0004	1	-7.8	Cudraflavanone A
1094	FLIAACNP0007	1	-7.8	Gancaonin H
1094	FL3FAACS0040	1	-7.8	3,6,8-Tri-C-xylosylapigenin
1094	FL7AADGL0015	1	-7.8	Peonidin 3- [ 6- (3-glucosylcaffeyl) glucoside ]
1094	FL3FAKNS0005	1	-7.8	Salcolin C, Tricin-4' -O- [erythro-beta-guaiacyl- (7' ' -O-methyl) -glyceryl] ether
1094	FL3FF8GS0003	1	-7.8	5-Hydroxy-7,8,2'-trimethoxyflavone 5-glucoside
1094	FL5F1CGS0002	1	-7.8	Fisetin 4'-glucoside
1094	FLIAALNP0012	1	-7.8	Sophoraisoflavone A, Allolicoisoflavone B
1094	FL7AAAGL0035	1	-7.8	Monodemalonylmonardaein
1094	FL2FCDGS0001	1	-7.8	Viscumneoside I, Homoeriodictyol-7-O-beta-D-glucopyranoside-4'-O-beta-D-apiofuranoside
1094	FL3FFCGS0019	1	-7.8	8-Hydroxychrysoeriol 8-glucuronide, 8-Hydroxyluteolin 3'-methyl ether 8-glucuronide
1094	FL3FACDS0015	1	-7.8	Isoorientin 3'-O-sophoroside
1094	FLIAALNP0004	1	-7.8	Parvisoflavone A
1094	FL3FADGS0002	1	-7.8	Luteolin 3'-methyl ether 7-xyloside
1094	FL3FAACS0028	1	-7.8	3,8-Di-C-glucopyranosylapigenin
1094	FL2FAAGS0008	1	-7.8	Naringenin 4'-O-glucoside
1094	FL5FFCGL0013	1	-7.8	Limocitrin 3,7-diglucoside
1094	FL3FACGS0034	1	-7.8	Luteolin 7,4'-diglucoside
1094	FL2FAAGM0003	1	-7.8	Farrerol 5,7-di-O-glucoside
1094	FL5FAAGA0043	1	-7.8	Variabiloside C
1094	FL4DALNI0011	1	-7.8	Sanggenol E
1094	FL3FCCNP0002	1	-7.8	Muxiangrin I, Muxiangrine I
1094	FL1DAAGS0001	1	-7.8	Glycyphyllin
1094	FL3FALNP0006	1	-7.8	Kuwanon B
1094	FL4DAAGS0007	1	-7.8	Aromadendrin 7-rhamnoside
1094	FL5FBAGA0002	1	-7.8	Kaempferol 5-methyl ether 3-galactoside-4'-glucoside
1094	FL5FABGS0006	1	-7.8	Kaempferide 3-rhamnoside-7-glucoside
1094	FL7AADGL0008	1	-7.8	Peonidin 3-gentiotrioside
1094	FL5FFAGS0008	1	-7.8	Herbacetin 8-glucuronide
1094	FL4DAANP0002	1	-7.8	3,5,4'-Trihydroxy-4",5"-dihydro-6",6"-dimethylpyrano [ 2",3":7,8 ] flavanone
1094	FL2FAANP0010	1	-7.8	Paratocarpin H
1094	FL5FADGL0017	1	-7.8	Isorhamnetin 3-glucoside-4'-rhamnoside
1094	FLIAALNP0009	1	-7.8	Auriculin, Auriculatin 4'-methyl ether
1094	FL5FCEGL0003	1	-7.8	Ombuoside
1094	FLIFHVNF0001	1	-7.8	Villosone
1094	FL3FA9CS0002	1	-7.8	Chrysin 6-C-alpha-L-arabinopyranoside-8-C-glucoside
1094	FL4DALNI0003	1	-7.8	Kenusanone C
1094	FL1AAKGM0001	1	-7.8	6-Hydroxy-5-methyl-3',4',5'-trimethoxyaurone-4-O-alpha-L-rhamnopyranoside
1094	FL5FAAGS0028	1	-7.8	Kaempferol 3-rhamnoside-7-glucoside
1094	FL3FADCS0022	1	-7.8	8-C-xylopyranosylchrysoeriol 2"-O-glucoside
1094	FLIG1LNI0002	1	-7.8	Lupinalbin D
1094	FL3F1ACS0001	1	-7.8	Bayin
1094	FLID2CNS0002	1	-7.8	2,8-Dihydroxy-3,9-dimethoxypterocarpan
1094	FLIA1AGI0001	1	-7.8	4'-O-Methylneobavaisoflavone 7-O- (2"-p-coumaroylglucoside)
1094	FL2FA8NP0002	1	-7.8	Orotinin
1094	FL3FAADS0046	1	-7.8	Isovitexin 2"-O- (6"'- (E) -p-coumaroyl) glucoside 4'-O-glucoside
1094	FL5FADGS0011	1	-7.8	Isorhamnetin 3-alpha-L-arabinopyranosyl- (1->2) -rhamnoside
1094	FL2FAACS0001	1	-7.8	Hemiphloin, 6-C-Glucosylnaringenin, (S) -6-beta-D-Glucopyranosyl-4',5,7-trihydroxyflavanone
1094	FL3FF9GS0003	1	-7.8	Wogonin 5-glucoside
1094	FL1C1ANP0016	1	-7.8	Paratocarpin B
1094	FL5FAAGS0096	1	-7.8	Kaempferol 3-rhamnoside-7,4'-digalactoside
1094	FL3FEACS0002	1	-7.8	Abrusin 2"-O-beta-apiofuranoside
1094	FL2FAFGS0002	1	-7.8	Homoesperetin 7-rutinoside
1094	FLIAALNP0002	1	-7.8	Licoisoflavone B
1094	FL3FEAGS0002	1	-7.8	Scutellarein 6-xyloside
1094	CHEMBL558897	1	-7.8
1094	FL5FADGA0010	1	-7.8	Isorhamnetin 3-galactoside-4'-glucoside
1094	FL2FALNP0006	1	-7.8	Flemichin D
1094	FL2FAANP0003	1	-7.8	Citflavanone
1094	FL5FAAGI0009	1	-7.8	Epimedoside D
1094	FLID1CNF0001	1	-7.8	Edulin, Neodulin
1094	FL4DACNN0002	1	-7.8	Silicristin, Silycristin, 4-Chromanone, Silichristin, Silychristin, Silymarin II, Silychristin A
1094	FLIA1AGS0010	1	-7.8	Ambonin, Daidzein 7-O-apiosyl- (1->6) -glucoside
1094	FLIBALNP0002	1	-7.8	Cyclokievitone
1094	FL2FAANP0017	1	-7.8	Dereticulatin
1094	FL5FAAGA0041	1	-7.8	Kaempferol 3-rhamnosyl- (1->4) (3"'-acetylrhamnosyl) (1->6) -galactoside
1094	FLIE1ANI0004	1	-7.8	Phaseol
1094	FL3FAADS0037	1	-7.8	Vaccarin, Isovitexin 4'-O-glucoside 2"-O-arabinoside
1094	FL7AACGL0003	1	-7.8	Cyanidin 3,5,3'-triglucoside
1094	FLIAALNP0017	1	-7.8	Angustone C
1094	FLIG1LNS0001	1	-7.8	Lupinalbin A
1094	FL3FAKCS0001	1	-7.8	6,8-Di-C-arabinopyranosylapometzgerin
1094	FL2FALNI0021	1	-7.8	Exiguaflavanone C
1094	FLIAAENI0003	1	-7.8	Gancaonin D
1094	FL63ACGS0022	1	-7.8	Catechin 5,4'-di-O-beta-D-glucopyranoside
1094	FLIDHXNP0001	1	-7.8	(-) -Glyceollin I
1094	FL2FABGS0008	1	-7.8	Puddumin B
1094	FL4DRNNP0003	1	-7.8	Sorocein E
1094	FL3FADGS0017	1	-7.8	Luteolin 3'-methyl ether 7-sophorotrioside
1094	FL3FAACS0036	1	-7.8	Schaftoside 6"-O-glucoside
1094	FL63PTNM0002	1	-7.8	Elaeocyanidin
1094	FL5FFCGS0012	1	-7.8	Haploside B
1094	FL5FAAGS0135	1	-7.8	4""-Acetylsagittatin A, Kaempferol 3-xylosyl (1->2) rhamnoside-7- (4"-acetylrhamnoside)
1094	FL3FA9GS0001	1	-7.8	Toringin
1094	FLID1ANP0007	1	-7.8	Erybraedin D, (6aR,11aR) -3-Hydroxy-4-prenyl-6",6"-dimethylpyrano [ 2",3":9,8 ] pterocarpan
1094	FL3FACGSS002	1	-7.8	Luteolin 7-sulfate-3'-glucoside
1094	FL3FAEGS0010	1	-7.8	Diosmetin 3'-glucoside
1094	FL3FALNF0001	1	-7.8	Artelastofuran
1094	FL5FAAGL0076	1	-7.8	Kaempferol 3- (2",3"-diacetyl-4"- (Z) -p-coumaryl-6"- (E) -p-coumarylglucoside)
1094	FL5FAAGM0002	1	-7.8	8-C-Methylkaempferol 7-glucoside
1094	FL1C1ANP0017	1	-7.8	Paratocarpin A
1094	FL5FABGI0008	1	-7.8	Cuhuoside, 8-Prenylkaempferol 4'-methyl ether 7-cellobioside
1094	FLIF1LNF0009	1	-7.8	Amorphigenol
1094	FL3FCKGS0003	1	-7.8	Tricetin 7,3',4',5'-trimethyl eter 5-xylosyl- (1->2) -rhamnoside
1094	FLIDHXNS0010	1	-7.8	6a,7-Dihydroxymaackiain
1094	FL2FAAGS0014	1	-7.8	Naringenin 5,7-di-O-glucoside
1094	FL2FA9NP0002	1	-7.8	Fulvinervin A
1094	FLII1LNP0001	1	-7.8	Neoraufurane
1094	FLIDHXNF0007	1	-7.8	Hildecarpidin
1094	FL5FEAGA0004	1	-7.8	Betuletol 3-galactoside
1094	FLIE3CNS0001	1	-7.8	Sophoracoumestan B
1094	FL3FABCS0008	1	-7.8	Isocytisoside 3"-O-alpha-L-rhamnopyranoside
1094	FL5FAANI0008	1	-7.8	Glyasperin A
1094	FL5FAAGS0004	1	-7.8	Asiaticalin
1094	FLIA1LNP0002	1	-7.8	Jamaicin
1094	FL3FAACS0073	1	-7.8	Dulcinoside, Isovitexin 6"-O-rhamnoside
1094	FL1C1ANN0002	1	-7.8	Lophirone E
1094	FL2FA9NR0003	1	-7.8	Lepidissipyrone
1094	FL3FAAGS0056	1	-7.8	Apigenin 7- (6"-crotonylglucoside)
1094	FL3FA9NP0002	1	-7.8	Fulvinervin B, 5-Hydroxy-8,8-dimethyl-6- [ (1E) -3-methyl-1,3-butadienyl ] -2-phenyl-4H,8H-benzo [ 1,2-b:3,4-b' ] dipyran-4-one
1094	FL3FA8GS0003	1	-7.8	5,7,2'-Trihydroxy 7-glucoside
1094	FL3FCAGS0003	1	-7.8	Apigenin 7-methyl ether 5- (6"-malonylglucoside)
1094	FL3FRNNR0002	1	-7.8	Artoindonesianin T
1094	FL1DHXGS0001	1	-7.8	Licoagroside F
1094	FL3FADCS0003	1	-7.8	Alternanthin
1094	FL5FAAGS0094	1	-7.8	Kaempferol 3-neohesperidoside-4'-glucoside
1094	FL5FDAGS0004	1	-7.8	Camaroside
1094	FLIAAANP0002	1	-7.8	Alpinumisoflavone
1094	FL7AAAGL0053	1	-7.8	3,5-di-O- (beta-Glucopyranosyl) pelargonidin 6"-O-4, 6"'-O-1-cyclic malate
1094	FL5FACGSS004	1	-7.8	Quercetin 3-rhamnoside-3'-sulfate
1094	FL4DABGS0001	1	-7.8	Dihydrokaempferide 7-rhamnoside
1094	FL5FAANSS002	1	-7.8	Kaempferol 7-O-sulfate
1094	FL3FEAGS0003	1	-7.8	Scutellarein 6-glucoside
1094	FL5FAAGS0124	1	-7.8	Kaempferol 3- (4",6"-diacetylglucoside) -7-rhamnoside
1094	FLNAA9GS0001	1	-7.8	Serratin 7-O-glucoside
1094	FL3F2CNS0003	1	-7.8	Prosogerin A
1094	FLIFALNF0003	1	-7.8	Villosin, 6-Hydroxysumatrol
1094	FLIAAANP0011	1	-7.8	Ulexone A
1094	FL5FACGSS002	1	-7.8	Quercetin 3-glucuronide-3'-sulfate
1094	FL7AACGL0013	1	-7.8	Cyanidin 3,3'-diglucoside
1094	FL5FADGSN001	1	-7.8	Isorhamnetin 7-alpha-D-Glucosamine, Quercetin 3'-methyl ether 7-alpha-D-Glucosamine
1094	FL3FALNP0015	1	-7.8	Australone A
1094	FL3FAACS0034	1	-7.8	Vitexin 2"-O-p-coumarate
1094	FLIE1ANI0002	1	-7.8	Psoralidin oxide
1094	FL5FAAGA0014	1	-7.8	Kaempferol 3-rhamninoside
1094	FL5FACNS0004	1	-7.8	Quercetin 4'-isobutyrate
1094	FL5FAAGL0084	1	-7.8	Kaempferol 3- (6"-malonylglucoside) -7-glucoside
1094	FL2FAANP0002	1	-7.8	Lupinifolin
1094	FL5FEAGL0008	1	-7.8	Candidol 3-glucoside
1094	FL2FAAGS0018	1	-7.8	5,7,4'-Trihydroxyflavanone 4'-O-xylosylglucoside
1094	FLIA2CNI0001	1	-7.8	Predurmillone
1094	FL3FCACS0021	1	-7.8	Isoswertisin 2"-O-rhamnoside
1094	FL5FADGL0021	1	-7.8	Calotropiside, Isorhamnetin 3- (2G-galactosylrutinoside), Isorhamnetin 3-galactosyl- (1->2) - [ rhamnosyl- (1->6) -glucoside ], Quercetin 3'-methyl ether 3-galactosyl- (1->2) - [ rhamnosyl- (1->6) -glucoside ]
1094	FL1AUNGS0001	1	-7.8	Neoraufuracin
1094	FL5FAEGL0003	1	-7.8	Tamarixetin 3,7-diglucoside, Quercetin 4'-methyl ether 3,7-diglucoside
1094	FL3FAAGM0001	1	-7.8	3-C-Methylapigenin 5-rhamnoside
1094	FL3FAAGS0014	1	-7.8	Apigenin 4'-glucoside
1094	FL3FADCS0001	1	-7.8	Isoscoparin
1094	FL1CAANP0004	1	-7.8	4-Hydroxyrottlerin
1094	FL2F1AGS0003	1	-7.8	Liquiritigenin 4'-O-apiosyl (1->2) -glucoside
1094	FL3FF9GS0008	1	-7.8	7-Hydroxy-5,8-dimethoxyflavone 7-glucuronide
1094	FL5FAAGL0078	1	-7.8	Kaempferol 3- [ 2"',3"',5"'-triacetyl-alpha-L-arabinofuranosyl- (1->6) -glucoside
1094	FL3FAANP0001	1	-7.8	Atalantoflavone
1094	FL7AACGL0113	1	-7.8	Cyanidin 3- (3-glucosyl-6-malonylglucoside) -4'-glucoside
1094	FL5FADGA0021	1	-7.8	Isorhamnetin 3- (6"'-acetylglucosyl) (1->3) -galactoside
1094	FL3FALNR0005	1	-7.8	Cycloaltilisin
1094	FL3FAANI0002	1	-7.8	Honyucitrin
1094	FLNA2CNS0001	1	-7.8	Melannein
1094	FL5FEAGL0004	1	-7.8	6-Hydroxykaempferol 3,6,7-triglucoside
1094	FLIDWXNS0009	1	-7.8	Leiocalycin
1094	FL5FAAGL0047	1	-7.8	Kaempferol 3-rutinoside-7-glucuronide
1094	FL1C1AGS0009	1	-7.8	Isoliquiritigenin 4-O- (5"'-O-p-coumaroyl) -apiofuranosyl- (1"'->2"') -glucoside
1094	FLIAALNI0019	1	-7.8	8-Prenylluteone
1094	FL5FAAGS0022	1	-7.8	Multiflorin B
1094	FL3FABGS0008	1	-7.8	Acacetin 7- (2"-acetylglucoside)
1094	FL3FADCS0015	1	-7.8	Isoscoparin 2"- (6- (E) -p-coumaroylglucoside)
1094	FLIG1LNI0003	1	-7.8	Lupinalbin B
1094	FL5FAAGL0049	1	-7.8	Kaempferol 3-sophoroside-4'-glucoside
1094	FL5FDANI0002	1	-7.8	Topazolin
1094	FL2FALNI0014	1	-7.8	Kenusanone B
1094	FL7AAIGO0003	1	-7.8	Malvidin 3-rhamnoside
1343	FL3F19NF0005	1	-7.7	Semiglabrinol
1343	FL3FAIGS0006	1	-7.7	Tricin 7-glucuronide
1343	FL4DAAGS0010	1	-7.7	Aromadendrin 3-rhamnoside-5-glucoside
1343	FLIAE9NS0001	1	-7.7	Isoiriskashmirianin
1343	FL5FAAGI0010	1	-7.7	Epimedoside E
1343	FL2FEGNS0002	1	-7.7	Agamanone
1343	FLIAAANP0005	1	-7.7	Scandenone, Warangalone
1343	FLIAAANP0003	1	-7.7	Derrone
1343	FLIAEAGS0010	1	-7.7	7-O-Methyltectorigenin 4'-O-galactoside
1343	FLIDHXNF0002	1	-7.7	Clandestacarpin
1343	FL5FADGS0026	1	-7.7	Isorhamnetin 3-rhamnosyl- (1->2) -gentiobiosyl- (1->6) -glucoside, Quercetin 3'-methyl ether 3-rhamnosyl- (1->2) -gentiobiosyl- (1->6) -glucoside
1343	FL3FACDS0019	1	-7.7	Isoorientin 4'-O-glucoside-2"- (4-glucosylcaffeate)
1343	FL2FAANP0009	1	-7.7	Paratocarpin K
1343	FL3FGCGS0005	1	-7.7	5,7,4'-Trihydroxy-6,8,3'-trimethoxyflavone 7-glucoside
1343	FL3FAIGS0004	1	-7.7	Tricin 7-neohesperidoside
1343	FL6FCFGS0001	1	-7.7	Dichotosinin
1343	FL3FBDGS0001	1	-7.7	Luteolin 5,3'-dimethyl ether 7-glucoside
1343	FL64RNNP0001	1	-7.7	4,6'-Epoxyorotiniflavan-4-ol
1343	FL1DA9NC0015	1	-7.7	2',4'-Dihydroxy-6'-methoxy-3'- (2-hydroxybenzyl) -5'- (3 x 2-hydroxybenzyl) dihydrochalcone
1343	FL5FAAGL0068	1	-7.7	Kaempferol 3- (3"-p-coumarylglucoside)
1343	FL2FAAGS0005	1	-7.7	Naringenin 5-O-rhamnoside
1343	FLIFWYNM0002	1	-7.7	Boeravinone A
1343	FL3FEAGS0038	1	-7.7	Scutellarein 6,7,4'-trimethyl ether 5- (6"'-acetylglucosyl) (1->3) -galactoside
1343	FL2FABNI0009	1	-7.7	Burttinone
1343	FL4DRNNP0001	1	-7.7	Sanggenon M
1343	FL7AAAGL0071	1	-7.7	Pelargonidin 3-glucoside-7- (6- (4- (glucosyl) -p-hydroxybenzoyl) glucoside)
1343	FL5F1AGS0001	1	-7.7	Resokaempferol 7-glucoside
1343	FLIFHXNP0004	1	-7.7	(+) -12a-Hydroxyerythynone
1343	FL5FFAGL0007	1	-7.7	Sexangularetin 3-rutinoside
1343	FL7ACDGL0001	1	-7.7	Rosinin
1343	FLIFHXNF0003	1	-7.7	12-Hydroxyerosone, 12a-Hydroxyerosone, 5,6,6aalpha,13a-Tetrahydro-13aalpha-hydroxy-2,3-dimethoxy-13H-benzo [ a ] furo [ 2,3-i ] xanthene-13-one
1343	FL3F18GS0001	1	-7.7	7,2'-Dihydroxyflavone 7-glucoside
1343	FL5FECNSS004	1	-7.7	Patuletin 3,3'-di-O-sulfate
1343	CHEMBL3735520	1	-7.7
1343	FL5FDJGS0001	1	-7.7	Myricetin 3,4'-dimethyl ether 3'-xyloside
1343	FL3FGCGS0013	1	-7.7	5,4'-Dihydroxy-6,7,8,3'-tetramethoxyflavone 4'-galactoside
1343	FL6F1CNP0003	1	-7.7	Broussoflavan A
1343	FLIEDANI0001	1	-7.7	1-O-Methylglycyrol, 5-O-Methylglycyrol
1343	FL2FACNI0012	1	-7.7	Monotesone A
1343	FL5FADGA0011	1	-7.7	Isorhamnetin 3-xylosylrhamnosyl- (1->6) -galactoside
1343	FL3FEAGS0052	1	-7.7	Scutellarein 5,4'-dimethyl ether 7-glucoside
1343	FLIAAANP0006	1	-7.7	4'-O-Prenylalpinumisoflavone
1343	FL2FAANI0008	1	-7.7	Hydroxysophoranone
1343	FL5FADGS0030	1	-7.7	Isorhamnetin 3- (2"'-acetyl-alpha-arabinopyranosyl) - (1->6) -galactoside, Quercetin 3'-methyl ether 3- (2"'-acetyl-alpha-arabinopyranosyl) - (1->6) -galactoside
1343	FLIFHXNP0003	1	-7.7	11-Hydroxytephrosin
1343	FL3FAAGS0002	1	-7.7	Apiin
1343	FL3FAACS0058	1	-7.7	6,8-Di-C-rhamnosylapigenin
1343	FL3FAADS0002	1	-7.7	Vitexin 4'-O-galactoside
1343	FLIE3ANI0001	1	-7.7	Puerarostan
1343	FL3FAECS0006	1	-7.7	3,8-Di-C-glucopyranosyldiosmetin
1343	FL1C1AGS0005	1	-7.7	Isoliquiritigenin 4,4'-diglucoside
1343	FL4DA9NN0001	1	-7.7	Pinobanksin 3-cinnamate
1343	CHEMBL1828943	1	-7.7
1343	FL3FADCS0006	1	-7.7	Chrysoeriol 6-C-glucoside-8-C-arabinopyranoside
1343	FL3FEAGS0023	1	-7.7	Pectolinarigenin 7- (6"-methylglucuronide)
1343	FL3FADGS0001	1	-7.7	Luteolin 3'-methyl ether 5-glucoside
1343	FL1DA9NC0007	1	-7.7	Chamuvaritin
1343	FLNAA9NP0005	1	-7.7	Tomentolide A
1343	FLIFWXNP0002	1	-7.7	Dehydrodeguelin, 7,8-Dehydrodeguelin, 6a,12a-Dehydrodeguelin
1343	FL5FA9NP0002	1	-7.7	3,5-Dimethoxy-8,8-dimethyl-2-phenyl-4H,8H-benzo [ 1,2-b:3,4-b' ] dipyran-4-one
1343	FL1C1LNP0001	1	-7.7	2,4,2'-Trihydroxy-6",6"-dimethyl-3'-prenylpyrano [ 2",3":4',5' ] chalcone
1343	FL2FA9NP0003	1	-7.7	Obovatin
1343	FL2FAKNM0001	1	-7.7	5,7,3'-Trihydroxy-4',5'-dimethoxy-6,8-di-C-methylflavanone
1343	FLID1ANF0004	1	-7.7	Erybraedin E, (6aR, 11aR-cis) -6a,11a-Dihydro-10- (3-methyl-2-butenyl) -6H-benzofuro [3,2-c] furo [3,2-c] [1] benzopyran-9-ol
1343	FLIFALNF0002	1	-7.7	Malaccol
1343	FL5FAAGL0051	1	-7.7	Kaempferol 3-glucoside-7-sophoroside
1343	FL7AAAGL0068	1	-7.7	Pelargonidin 3-rutinoside-7- (6- (p-hydroxybenzoyl) glucoside)
1343	FL5FFCGS0023	1	-7.7	Haploside C
1343	FLIC1LNP0001	1	-7.7	Glabridin
1343	FL5FDJGS0002	1	-7.7	Myricetin 3,4'-dimethyl ether 7-rhamnoside-3'-xyloside
1343	FL5FAAGS0010	1	-7.7	Kaempferol 7-alpha-L-arabinoside
1343	FL7AADGL0012	1	-7.7	Peonidin 3- (6"-malonylglucoside)
1343	FL5FFAGS0006	1	-7.7	Herbacetin 8-glucoside
1343	FLIB1LNF0005	1	-7.7	Erosenone
1343	FL3FALNR0007	1	-7.7	Cyclocommunol
1343	CHEMBL2171598	1	-7.7
1343	FL3FAANF0001	1	-7.7	Ciliatin A
1343	FLIDHXNI0010	1	-7.7	2-Prenyl-6a-hydroxyphaseollidin
1343	FL5FDBNC0001	1	-7.7	Haplopappin
1343	FL5FDDNF0002	1	-7.7	Velloquercetin 3,5,3'-trimethyl ether
1343	FL7AADGA0002	1	-7.7	Peonidin 3-galactoside-5-glucoside
1343	FLIDBANP0001	1	-7.7	Edulenanol
1343	FL1CQUCCN001	1	-7.7	Tinctormine
1343	FLIAAANP0009	1	-7.7	Isochandalone
1343	FL1A98GS0001	1	-7.7	Dalmaisione D, 2'-Hydroxyaurone 2'-gentiobioside
1343	FLID1AGS0001	1	-7.7	Medicarpin 3-O-glucoside
1343	FLIAALNF0001	1	-7.7	Lupinisoflavone D
1343	FL5FAANI0001	1	-7.7	Licoflavonol
1343	FL2FAFNI0001	1	-7.7	5,7-Dihydroxy-3',4'-dimethoxy-5'-prenylflavanone
1343	FLIA1ANP0002	1	-7.7	Erythrinin A
1343	FL5FCAGS0012	1	-7.7	Kaempferol 7-methyl ether 3-apiosyl- (1->5) -apiosyl- (1->2) - [ rhamnosyl- (1->6) -glucoside ]
1343	FLIAACNI0001	1	-7.7	Derrubone
1343	FLIA1AGS0014	1	-7.7	Formononetin 7-O- (2"-p-hydroxybenzoylglucoside)
1343	FL5FAAGS0112	1	-7.7	Kaempferol 3- (3",4"-diacetylglucoside)
1343	FL5FAAGS0128	1	-7.7	Kaempferol 3-O- [ 2"- (4"'-acetyl-rhamnosyl) -6"-glucosyl ] glucoside
1343	FL3FAACS0067	1	-7.7	Corymboside
1343	FL5F29GF0001	1	-7.7	Pongamoside C
1343	FLIAAAGS0005	1	-7.7	Sphaerobioside, Genistein 7-O-rutinoside
1343	FL1C28NP0002	1	-7.7	Flemingin C
1343	FLIC1LNP0011	1	-7.7	Nitidulan
1343	FLIC2LNP0001	1	-7.7	Leiocinol
1343	FL7AAIGO0001	1	-7.7	Malvin, Malvidin diglucoside, Malvidin 3,5-diglucoside
1343	FL2FEGGS0001	1	-7.7	5-Hydroxy-6,7,3',4',5'-pentamethoxyflavanone 5-O-rhamnoside
1343	FL3FCACS0029	1	-7.7	Precatorin III
1343	FL3FAACS0074	1	-7.7	Vitexin 6"-O-glucoside
1343	FL3FABCS0001	1	-7.7	Isocytisoside, Acacetin-6-C-glucoside, 6-beta-D-Glucopyranosyl-5,7-dihydroxy-4'-methoxyflavone
1343	FL5FADGL0018	1	-7.7	Isorhamnetin 3-gentiotrioside
1343	FL5FFCGS0018	1	-7.7	Limocitrin 7-neohesperidoside
1343	FLIAAANP0007	1	-7.7	Isoderrone
1343	FL5FABGI0017	1	-7.7	Sagittatoside C
1343	FL5FADGL0008	1	-7.7	Isorhamnetin 3-laminaribioside
1343	FL2F1AGS0001	1	-7.7	Liquiritin, Liquiritoside
1343	FL3FA9GS0004	1	-7.7	Chrysin 7-glucuronide
1343	FLIDHXNS0004	1	-7.7	Hildecarpin
1343	FL63RNNS0001	1	-7.7	Cyanomaclurin
1343	FL3FAAGS0007	1	-7.7	Apigenin 7-rhamnoside
1343	FLIAECGS0005	1	-7.7	Iristectorigenin A 7-O-gentiobioside
1343	FL2FABNI0007	1	-7.7	Burttinonedehydrate
1343	FL5FADGL0003	1	-7.7	Isorhamnetin 3-sambubioside, Quercetin 3'-methyl ether 3-xylosyl- (1->2) -glucoside
1343	FL2FACNN0001	1	-7.7	Silandrin
1343	FLIF1LGF0001	1	-7.7	Amorphigenin O-glucoside
1343	FLIFWYNF0002	1	-7.7	Amorpholone
1343	FL5FCDGA0004	1	-7.7	Rhamnazin 3-isorhamninoside
1343	FL5FCBNC0001	1	-7.7	Haplopappin A
1343	FL5FCDGA0003	1	-7.7	Rhamnazin 3-rhamninoside
1343	FL3FA9NP0001	1	-7.7	5-Hydroxy-6",6"-dimethylpyrano [ 2",3":7,8 ] flavone
1343	FL5FADGS0023	1	-7.7	Isorhamnetin 3-xylosyl- (1->3) -rhamnosyl- (1->6) -glucoside, Quercetin 3'-methyl ether 3-xylosyl- (1->3) -rhamnosyl- (1->6) -glucoside
1343	FL3FABGS0015	1	-7.7	Acacetin 7-O- [ 6"-O-glucosyl-2"-O- (3"'-acetylrhamnosyl) glucoside
1343	FLIC1LNP0005	1	-7.7	4'-O-Methylglabridin
1343	FLIABCNP0001	1	-7.7	Robustone methyl ether
1343	FL5FAAGI0013	1	-7.7	Hexandraside C
1343	FL1C1ANF0004	1	-7.7	Bartericin B
1343	FL5FAAGA0026	1	-7.7	Desacyl gladiatoside A, Kaempferol 3- (2Gal-glucosylrobinobioside) -7-rhamnoside, Kaempferol 3-glucosyl- (1->2) - [ rhamnosyl- (1->6) -galactoside ] -7-rhamnoside
1343	FL1AUNNF0002	1	-7.7	Derriobtusone B
1343	FL5FFAGL0006	1	-7.7	Sexangularetin 3-neohesperidoside, 8-Methoxykaempferol 3-O-beta-D- (2"-O-alpha-L-rhamnopyranosyl) glucopyranoside
1343	FLIC1LNP0003	1	-7.7	(-) -Phaseollinisoflavan
1343	FL2FA8NP0001	1	-7.7	Minimiflorin
1343	FLIF1LNF0001	1	-7.7	Rotenone, Nicouline, Tubotoxin
1343	FL1DAAGS0002	1	-7.7	Phlorizin, Phloridzin, Phloretin 2'-glucoside
1343	FL5FAAGI0012	1	-7.7	Diphylloside B
1343	FL5FCAGL0004	1	-7.7	Rhamnocitrin 3-rutinoside
1343	FL5FAAGS0024	1	-7.7	Kaempferol 3-xyloside-7-glucoside
1343	FL3FAAGS0071	1	-7.7	Apigenin 4'- (2"-feruloylglucuronosyl) - (1->2) -glucuronide
1343	FL4DA8GS0001	1	-7.7	3,5,7,2',5'-Pentahydroxyflavanone 3-rhamnoside
1343	FL3FA9NR0002	1	-7.7	Hookerianin
1343	FL1DAAGS0003	1	-7.7	Trilobatin
1343	FL7AAAGL0032	1	-7.7	Pelargonidin 3- (6"-malonylglucoside) -5- (6"'-acetylglucoside)
1343	FL5FEAGL0002	1	-7.7	6-Hydroxykaempferol 3,6-diglucoside
1343	FL2FAACS0003	1	-7.7	6,8-Di-C-glucopyranosylnaringenin
1343	FL2FAANI0010	1	-7.7	Flemiflavanone D
1343	FL3FRNNP0005	1	-7.7	Artonol E
1343	FL5FAAGS0087	1	-7.7	Kaempferol 3-robinobioside-7-alpha-L-arabinofuranoside
1343	FL3F1ANP0001	1	-7.7	Kanzonol E
1343	FL3FAACS0054	1	-7.7	Cerarvensin 2"-O-rhamnoside
1343	FL1DAANN0001	1	-7.7	Calomelanol B
1343	FL3F1AGS0001	1	-7.7	7,4'-Dihydroxyflavone 7-glucoside
1343	FL7AAIGL0009	1	-7.7	Malvidin 3-rutinoside-5-glucoside
1343	FLIA1LNP0007	1	-7.7	Puerarone
1343	FL63ACGS0023	1	-7.7	Catechin 7,3'-di-O-beta-D-glucopyranoside
1343	FL1CA9NP0010	1	-7.7	2'-Methoxyhelikrausichalcone
1343	FL5FEAGA0005	1	-7.7	Mikanin 3-galactoside
1343	FL2FEAGS0002	1	-7.7	5,6,7,4'-Tetrahydroxyflavanone 6,7-diglucoside
1343	FLIA1CGS0001	1	-7.7	Rothindin, Pseudobaptigenin 7-O-glucoside
1343	FLIEAANS0001	1	-7.7	Aureol
1343	FL3FFAGS0007	1	-7.7	Isoscutellarein 4'-methyl ether 8-glucuronide
1343	FL2F1ANP0003	1	-7.7	Sophoranochromene
1343	FL5FAAGS0123	1	-7.7	Crassirhizomoside C, Kaempferol 3- (2",3"-diacetylrhamnoside) -7-rhamnoside
1343	FL5FAAGS0020	1	-7.7	Kaempferol 3-xylosyl- (1->2) -rhamnoside
1343	FL5FAAGL0056	1	-7.7	Kaempferol 3- (2G-xylosylrutinoside) -7-glucoside
1343	FL2FAANI0002	1	-7.7	Senegalensein, Lonchocarpol A, 6,8-Diprenylnaringenin
1343	FL3FF9GS0002	1	-7.7	Norwogonin 8-glucuronide
1343	FL3FA9CS0003	1	-7.7	Hoslunddiol
1343	FL3FAAGS0005	1	-7.7	Apigenin 5-galactoside
1343	FL3FAAGS0013	1	-7.7	Apigenin 7- (6"-ethylglucuronide)
1343	FL5FADGS0024	1	-7.7	Isorhamnetin 3-rhamnosyl- (1->2) - [ glucosyl- (1->6) -glucoside ], Quercetin 3'-methyl ether 3-rhamnosyl- (1->2) - [ glucosyl- (1->6) -glucoside ]
1343	FL2F1ANP0007	1	-7.7	Dorspoinsettifolin
1343	FL2FAAGS0022	1	-7.7	Naringenin 4'-O-alpha-L-rhamnopyranoside
1343	FL5FADGL0020	1	-7.7	Isorhamnetin 3- (2G-apiosylrutinoside)
1343	FLIAA9NIN001	1	-7.7	Piscerythramine
1343	FL5FADGL0025	1	-7.7	Isorhamnetin 3-sophoroside-7-rhamnoside
1343	FL2FAAGS0007	1	-7.7	Naringerin
1343	FLIABBGM0001	1	-7.7	7-Hydroxy-5,4'-dimethoxy-8-methylisoflavone 7-O-rhamnoside
1343	FL5FABGS0012	1	-7.7	Kaempferol 4'-methyl ether 3- (2Glc-glucosylrutinoside)
1343	FL5FAENF0001	1	-7.7	Velloquercetin 4'-methyl ether
1343	FLIAECNS0004	1	-7.7	Iriskumaonin
1343	FL3FCACS0001	1	-7.7	Isomolludistin
1343	FL2F1CNP0003	1	-7.7	Ponganone III
1343	FL3FAAGS0063	1	-7.7	Pinnatifinoside A
1343	FLIDWXNS0011	1	-7.7	3-Hydroxy-8,9-methylenedioxypterocarp-6a-ene
1343	FL7AAAGL0022	1	-7.7	Pelargonidin 3- (6"-acetylglucoside) -5-glucoside
1343	FL5FCEGS0001	1	-7.7	Ombuin 3-arabinofuranoside, Quercetin 7,4'-dimethyl ether 3-arabinofuranoside
1343	FL1CAANP0002	1	-7.7	Laxichalcone
1343	FL5FAANP0001	1	-7.7	3,5,4'-Trihydroxy-6",6"-dimethylpyrano [ 2,3:7,6 ] flavone
1343	FL7AAAGO0001	1	-7.7	Pelargonidin 3-arabinoside
1343	FL3FALNI0013	1	-7.7	Cudraflavone C, 2',4',5,7-Tetrahydroxy-3,6-bis (3-methyl-2-butenyl) flavone
1343	FLIAECGS0007	1	-7.7	Dalspinin 7-O-galactoside
1343	FLNAA9NF0001	1	-7.7	1,2-Dihydro-5-hydroxy-2- (1-hydroxy-1-methylethyl) -4- (3-methylbutyryl) -6-phenylfurano [ 2,3-h ] [ 1 ] benzopyran-8-one
1343	FLIAALNP0013	1	-7.7	Barpisoflavone C
1343	FL2FA9NS0005	1	-7.7	Pinocembrin 7- [ 4- (1-hydroxyethyl) phenyl ] ether
1343	FL3FAACS0035	1	-7.7	Vitexin 2"-O- (E) -ferulate
1343	FL5FFAGS0002	1	-7.7	Herbacetin 7-glucoside
1343	FL3FAAGS0043	1	-7.7	Apigenin 7- (2"-glucosyllactate)
1343	FL3FFGNS0002	1	-7.7	5,7,3',5'-Tetrahydroxy-8,4'-dimethoxyflavone
1343	FL2FDAGS0001	1	-7.7	Naringenin 5,7-dimethyl ether 4'-O-xylosyl- (1->4) -arabinoside
1343	FL5FACNSS006	1	-7.7	Quercetin 3,4'-di-O-sulfate
1343	FL5FEAGL0009	1	-7.7	Gomphrenol 3-glucoside
1343	FL2FCAGS0001	1	-7.7	Sakuranin
1343	FL3FFCNS0008	1	-7.7	8,3'-Dihydroxy-5,7,4'-trimethoxyflavone
1343	FL3FCACS0010	1	-7.7	Isoswertisin 2"-O-xyloside
1343	FL3FAECS0002	1	-7.7	6-C-beta-D-Glucopyranosyldiosmetin, 6-beta-D-Glucopyranosyl-5,7,3'-trihydroxy-4'-methoxyflavone
1343	FL5FAAGS0099	1	-7.7	Kaempferol 3-sophoroside-7-cellobioside
1343	FL5FABGI0025	1	-7.7	8-Prenylkaempferol 4'-methyl ether 3- [ 4"'-,6"'-diacetylglucosyl- (1->3) -4"-acetylrhamnoside ]
1343	FLIAABNP0001	1	-7.7	4'-O-Methylalpinumisoflavone, 5-Hydroxy-4'-methyl-6",6"-dimethylpyrano [ 2",3":7,6 ] isoflavone
1343	FL3FADNSS001	1	-7.7	Luteolin 3'-methyl ether 7-sulfate
1343	FL3FF8GS0006	1	-7.7	5,7,8,2'-Tetrahydroxyflavone 7-glucuronide
1343	FL3FADDS0004	1	-7.7	8-C-beta-D-Xylopyranosylchrysoeriol 4'-O-acetyl 2"-O-glucoside
1343	FL3FBBNP0001	1	-7.7	Di-O-methylcarpachromene, Carpachromene dimethyl ether
1343	FLIACAGS0002	1	-7.7	Prunetinoside, Prunetin 5-O-glucoside
1343	FL1A1CGS0002	1	-7.7	Palasitrin
1343	FL5FDEGS0001	1	-7.7	Quercetin 3,4'-dimethyl ether 7-glucoside
1343	FL3FCADS0007	1	-7.7	Swertisin 4'-O-glucoside-2"-O-rhamnoside
1343	FLIFHZNF0001	1	-7.7	Elliptinol
1343	FL5FADGA0009	1	-7.7	Isorhamnetin 3-galactoside-7-rhamnoside, Quercetin 3'-methyl ether 3-galactoside-7-rhamnoside
1343	FLIF1LNI0002	1	-7.7	Rotenonic acid
1343	FL2FALNI0025	1	-7.7	Exiguaflavanone J
1343	FLIACAGS0001	1	-7.7	Prunetrin, Prunitrin, Trifoside, Prunitroside, Prunetin 4'-O-glucoside
1343	FL3FF9GS0004	1	-7.7	Wogonin 7-glucoside
1343	FL5FAAGS0119	1	-7.7	Ricinitin, Kaempferol 3- (6"-acetylglucosyl) - (1->3) -galactoside
1343	FLIA1AGS0011	1	-7.7	Formononetin 7-O- (6"-acetylglucoside)
1343	FL3FEAGS0031	1	-7.7	Hispidulin 7-neohesperidoside, Scutellarein 6-metnyl ether 7-neohesperidoside
1343	FL2F1AGS0008	1	-7.7	Licorice glycoside D1, (2R) -7,4'-Dihydroxyflavanone 4'- [ 4-p-coumaroylapiosyl- (1->2) -glucoside ]
1343	FL5FADGS0025	1	-7.7	Isorhamnetin 3-xylosyl- (1->2) -glucoside-7-rhamnoside, Quercetin 3'-methyl ether 3-xylosyl- (1->2) -glucoside-7-rhamnoside
1343	FL5FEAGS0016	1	-7.7	Pendulin
1343	FL2FCEGS0001	1	-7.7	Persiconin
1343	FL3F3GNS0001	1	-7.7	8,3'-Dihydroxy-7,4',5'-trimethoxyflavone
1343	FL5FADGL0030	1	-7.7	Isorhamnetin 3-rutinoside-4'-rhamnoside
1343	FL7AADGL0004	1	-7.7	Peonidin 3-sophoroside
1343	FL5FCGGS0002	1	-7.7	Myricetin 7-methyl ether 3,4'-di-O-alpha-L-rhamnopyranoside
1343	FLIDHXNI0004	1	-7.7	Glyceollidin I
1343	FL3FRNNR0004	1	-7.7	Artelastin
1343	FL5FAAGI0014	1	-7.7	Diphylloside C
1343	FL3FGAGS0006	1	-7.7	5,8-Dihydroxy-6,7,4'-trimethoxyflavone 8-glucoside
1343	FL5FAANC0001	1	-7.7	8-C-p-Hydroxybenzylkaempferol
1343	FLIFHXNM0001	1	-7.7	Boeravinone C
1343	FL4DAANP0001	1	-7.7	3,5,4'-Trihydroxy-6",6"-dimethylpyrano [ 2",3":7,8 ] flavanone
1343	FL3FACGS0040	1	-7.7	Luteolin 3',4'-diglucoside
1343	FL5FACNP0002	1	-7.7	Broussoflavonol D
1343	FL5FA8GS0001	1	-7.7	3,5,7,2',6'-Pentahydroxyflavone 2'-glucoside
1343	FLIAALNF0007	1	-7.7	Lupinisoflavone I
1343	FL5FELGS0005	1	-7.7	Tridaxidone, 5,7,2'-Trihydroxy-3,6,4'-trimethoxyflavone 7-glucoside
1343	FL1AAKGM0002	1	-7.7	6-Hydroxy-7-methyl-3',4',5'-trimethoxyaurone 4-O-rhamnoside
1343	FL5FAAGS0080	1	-7.7	Kaempferol 3-rhamnosyl- (1->2) -glucosyl- (1->6) -galactoside
1343	FLIDWXNI0001	1	-7.7	Erycristagallin, 3,9-Dihydroxy-2,10-diprenylpterocarpene
1343	FLIFALNP0001	1	-7.7	Toxicarin, Toxicarol, alpha-Toxicarol
1343	FL5FCAGS0004	1	-7.7	Rhamnocitrin 5-glucoside
1343	FL3FAANP0007	1	-7.7	Carpachromene, 5,4'-Dihidroxy-6",6"-dimethylpyrano [ 2",3":7,6 ] flavone
1343	FL3FQUNM0001	1	-7.7	Dasytrichone
1343	FL5FAAGS0052	1	-7.7	Kaempferol 3- (2",4"-diacetylrhamnoside)
1343	FL3FAKGS0001	1	-7.7	Tricetin 3',4'-dimethyl ether 7-glucuronide
1343	FLIAABGS0003	1	-7.7	Biochanin A 7-O-gentiobioside
1343	FL2F2CNP0002	1	-7.7	Ponganone IV
1343	FL5FAAGA0013	1	-7.7	Kaempferol 3-glucosyl- (1->3) -rhamnosyl- (1->6) -galactoside
1343	FL4DCAGS0002	1	-7.7	Aromadendrin 7-methyl ether 5-glucoside
1343	FL3FACNSS003	1	-7.7	Luteolin 4'-sulfate
1343	FL3FADCS0020	1	-7.7	3'-O-Methylmaysin
1343	FL5FECGS0022	1	-7.7	Spinacetin 7-glucoside
1343	FL5FAAGS0018	1	-7.7	Kaempferol 4'-rhamnoside
1343	FL5FDBGS0001	1	-7.7	Ermanin 7-glucoside
1343	FLNAA9NF0003	1	-7.7	1,2-Dihydro-5-hydroxy-2- (1-hydroxy-1-methylethyl) -4- (isobutyryl) -6-phenylfurano [ 2,3-h ] [ 1 ] benzopyran-8-one
1343	FL3FAAGS0001	1	-7.7	Cosmetin, Apigetrin, Cosmosiin, Cosmosioside, Apigenin 7-O-glucoside, 4',5,7-Trihydroxyflavone 7-glucoside
1343	FLIAAANI0007	1	-7.7	3',5'-Diprenylgenistein
1343	FL63ACGS0019	1	-7.7	Catechin 3'-O-beta-D-glucopyranoside
1343	FL2FA9NC0006	1	-7.7	Dichamanetin
1343	FL5FAAGS0006	1	-7.7	Kaempferol 3-glucuronide
1343	FLIC1LNP0008	1	-7.7	Spherosinin, Sphaerosinin
1343	FL7AAAGL0017	1	-7.7	Pelargonidin 3-p-coumarylglucoside
1343	FL3FAKNM0001	1	-7.7	5,7,3'-Trihydroxy-4',5'-dimethoxy-6,8-dimethylflavone
1343	FLIECANI0001	1	-7.7	Glycyrol, Neoglycyrol, 1,9-Dihydroxy-3-methoxy-2-prenylcoumestan
1343	FL3FADCS0002	1	-7.7	(-) -Isoscoparin
1343	FL3FACDS0016	1	-7.7	Isoorientin 4'-O-glucoside 2"-O-p-hydroxybenzoate
1343	FL3FACNN0001	1	-7.7	Sinaticin
1343	FL1CHYNF0001	1	-7.7	Glyinflanin F
1343	FL3FAADS0028	1	-7.7	Vitexin 7-O-rutinoside
1343	FL5FAAGS0021	1	-7.7	Kaempferol 3-glucosyl- (1->2) -rhamnoside
1343	FL4DAAGS0006	1	-7.7	Sinensin
1628	FL7AADGL0011	1	-7.6	Peonidin 3- (6"-acetylglucoside)
1628	FL1DA9NC0010	1	-7.6	Isotriuvaretin
1628	FLIE1ANP0006	1	-7.6	Bavacoumestan A
1628	FL3FAACS0053	1	-7.6	Isomollupentin 2"-O-glucoside
1628	FL7AAIGL0019	1	-7.6	Tibouchinin, Malvidin-3- (6-O-p-coumarylglucoside) -5-glucoside
1628	FL3FFLGS0001	1	-7.6	5,4'-Dihidroxy-7,8,2',3'-tetramethoxy flavone 5-glucoside
1628	FL5FAAGS0071	1	-7.6	Artabotryside B, Kaempferol 3-rhamnosyl- (1->2) -alpha-L-arabinofuranoside
1628	FLIAALNI0022	1	-7.6	Euchrenone b2
1628	FL5FADGA0001	1	-7.6	Isorhamnetin 3-galactoside
1628	FL3FAACS0042	1	-7.6	Mollupentin 2"-O-rhamnoside
1628	FL3FGCNS0013	1	-7.6	Linderoflavone A
1628	FL5FA9NI0002	1	-7.6	3,5,7-Trihydroxy-6-prenylflavone
1628	FL5FAFGL0001	1	-7.6	Dillenetin 3-neohesperidoside, Quercetin 3',4'-dimethyl ether 3-neohesperidoside
1628	FLIDHXNS0008	1	-7.6	6a-Hydroxyinermin, 6a-Hydroxymaackiain
1628	FL3FGANS0011	1	-7.6	Kanzakiflavone 1
1628	FL5FAAGL0061	1	-7.6	6"-O-Acetylastragalin, Kaempferol 3- (6"-acetylglucoside)
1628	FL5FAAGLS002	1	-7.6	Kaempferol 3-beta- (6"-sulfatoglucoside)
1628	FL2FABNI0005	1	-7.6	5,7-Dihydroxy-4'-methoxy-8-C- (2-hydroxy-3-methyl-3-butenyl) flavanone
1628	FL2FADNI0001	1	-7.6	Abyssinin II, Abyssinoflavanone II, 5'-Prenylhomoeriodictyol
1628	FL3FFAGSS001	1	-7.6	Isoscutellarein 4'-methyl ether 8- (2"-sulfatoglucoside)
1628	FLIBALNP0001	1	-7.6	Licoisoflavanone, rac- (3R*) -5,5',7-Trihydroxy-2',2'-dimethyl-3,6'-bi [ 2H-1-benzopyran ] -4 (3H) -one
1628	FL3FRNNR0005	1	-7.6	Artelastocarpin
1628	FL1DACNP0001	1	-7.6	2',4',6',3-Tetrahydroxy-3'-geranyl-6",6"-dimethylpyrano [ 2",3":4,5 ] dihydrochalcone
1628	FL5FEGNS0018	1	-7.6	3,5,3'-Trimethoxy-6,7:4',5'-bis (methylenedioxy) flavone
1628	FL3FAAGS0006	1	-7.6	Apigenin 7-xyloside
1628	FL5FAIGA0003	1	-7.6	Syringetin 3- (4"',6"'-diacetylglucosyl) (1->3) -galactoside
1628	FL7AAIGL0031	1	-7.6	Malvidin 3-O- (6-O- (Z) -p-coumaroyl-beta-glucopyranoside) -5-O-beta-glucopyranoside
1628	FL6FA9NC0001	1	-7.6	8-trans- [ 2- (6-Benzoyloxy-4-hydroxy-2-methoxy-3-methylphenyl) ethenyl ] -5-methoxyflavan-7-ol
1628	FL5FAAGS0085	1	-7.6	Kaempferol 3-glucosyl- (1->2) - [ glucosyl- (1->3) -rhamnoside ]
1628	FL2F1ANI0011	1	-7.6	Brosimacutin C
1628	FL1AAAGS0001	1	-7.6	4,6,4'-Trihydroxyaurone 6-rhamnoside
1628	FLIFHXNS0004	1	-7.6	6-Acetyldihydrostemonal
1628	FL5FABGA0001	1	-7.6	Kaempferide 3-galactoside
1628	FL5FCEGL0004	1	-7.6	Ombuin 3-rutinoside-5-glucoside
1628	FL7AAAGO0003	1	-7.6	Pelargonidin 3-rhamnoside
1628	FL3FABGS0006	1	-7.6	Acacetin 7-neohesperidoside
1628	FL5FEAGS0008	1	-7.6	6-Methoxykaempferol 7-glucoside
1628	FLIAABNP0002	1	-7.6	4'-O-Methylderrone
1628	FL3FE9GS0008	1	-7.6	7-Hydroxy-5,6-dimethoxyflavone 7-glucoside
1628	FL4DA8NS0001	1	-7.6	3,5,7,2'-Tetrahydroxyflavanone
1628	FLIA1ANP0001	1	-7.6	Corylin
1628	FLIBALNP0005	1	-7.6	Lespedeol B
1628	FL2FQUNM0003	1	-7.6	Protofarrerol
1628	FL6FAFGS0001	1	-7.6	Diffutin
1628	FL5FEAGL0010	1	-7.6	6-Methoxykaempferol 3- (6"-acetylglucoside)
1628	FLIF1LNF0004	1	-7.6	Isoelliptone
1628	FLIE1ANI0005	1	-7.6	Puerarol
1628	FL3FAINP0001	1	-7.6	5-Hydroxy-8- (4-hydroxy-3,5-dimethoxyphenyl) -2,2-dimethyl-2H,6H-benzo [ 1,2-b:5,4-b' ] dipyran-6-one
1628	FL4DALNI0002	1	-7.6	Kushenol M
1628	FL5FFCNS0031	1	-7.6	7-Hydroxy-3,5,8-trimethoxy-3',4'-methylenedioxyflavone
1628	FL3FA9GS0002	1	-7.6	Aequinetin
1628	FL5FAAGL0022	1	-7.6	Sorboside
1628	FL3FF9GS0001	1	-7.6	Norwogonin 7-glucuronide
1628	FL1C1ANP0003	1	-7.6	Bavachromanol
1628	FL3FA9CS0006	1	-7.6	Kaplanin
1628	FL3FAANP0008	1	-7.6	Dinklagin B
1628	CHEMBL2171588	1	-7.6
1628	FL2FAAGS0021	1	-7.6	Naringin 6"-malonate
1628	FL6F1CNM0001	1	-7.6	7,3'-Dihydroxy-4'-methoxy-8-methylflavan
1628	FLIDHXNF0004	1	-7.6	Canescacarpin
1628	FL4DAHGS0001	1	-7.6	Ampelopsin 3'-methyl ether 4'-rhamnoside
1628	FLIAABGS0004	1	-7.6	Kakkanin, Biochanin A 7-O-xylosyl- (1->6) -glucoside
1628	FL1DAAGS0004	1	-7.6	Phloretin 2'-O- (6"-O-acetylglucoside)
1628	FL3FCACS0011	1	-7.6	6-C-Glucopyranosyl-8-C-arabinopyranosylgenkwanin
1628	FL3FCDGS0002	1	-7.6	Luteolin 7,3'-dimethyl ether 5-glucoside
1628	FL3F9CNS0001	1	-7.6	2- (1,3-Benzodioxol-5-yl) -5-hydroxy-6,8-dimethoxy-4H-1-benzopyran-4-one
1628	FLIAALNI0001	1	-7.6	Licoisoflavone A
1628	FL3FAACS0077	1	-7.6	6-C-Galactosylapigenin 6"-O-galactoside
1628	FL7ADINS0002	1	-7.6	Vitisidin B
1628	FL7AAAGO0004	1	-7.6	Pelargonidin 3-rhamnoside-5-glucoside
1628	FL2FA9NP0004	1	-7.6	Spinoflavanone A
1628	FL4DA9GS0001	1	-7.6	Pinobanksin 5-galactosyl- (1->4) -glucoside
1628	FL5FF8NS0001	1	-7.6	3,5,8,2'-Tetrahydroxy-7-methoxyflavone
1628	FL3FALNI0009	1	-7.6	Artocarpin, 2',4',5-Trihydroxy-7-methoxy-6- (3-methyl-1-butenyl) -3- (3-methyl-2-butenyl) flavone
1628	FL1C1AGS0001	1	-7.6	Isobutrin
1628	FLIAAANF0005	1	-7.6	Senegalensin
1628	FL2F1CNP0002	1	-7.6	4'-Hydroxyisolonchocarpin
1628	FLID1ANI0001	1	-7.6	(-) -Phaseollidin
1628	FL5FADGA0007	1	-7.6	Isorhamnetin 3-robinobioside
1628	FLNAA9NP0007	1	-7.6	Mammeigin
1628	FL4DFAGS0001	1	-7.6	Callunin
1628	FL5FADGS0032	1	-7.6	Isorhamnetin 3- [ 2"- (4"'-acetylrhamnosyl) -gentiobioside ], Quercetin 3'-methyl ether 3- [ 2"- (4"'-acetylrhamnosyl) -gentiobioside ]
1628	CHEMBL428690	1	-7.6	ALVOCIDIB, FLAVOPIRIDOL, Flavopiridol, HL 275, HMR 1275, L 86 8275, L-868275, MDL-107826A, NSC-649890
1628	FL5FADNI0002	1	-7.6	Dorsmanin D
1628	FL3FF8GS0002	1	-7.6	5,7-Dihydroxy-8,2'-dimethoxyflavone 7-glucuronide
1628	FLIFALNF0001	1	-7.6	Sumatrol
1628	FLIAEAGS0005	1	-7.6	7-O-Methyltectorigenin 4'-O-glucoside
1628	FLIA1ANP0003	1	-7.6	Calopogoniumisoflavone A
1628	FL3F9CGS0001	1	-7.6	3',4'-Dihydroxyflavone 4'-glucoside
1628	FL2FA9GM0004	1	-7.6	Matterionate B, Matteuorienate B
1628	FL3FA8GS0006	1	-7.6	5,7,2',6'-Tetrahydroxyflavone 2'-O-glucoside
1628	FLIA1LNP0005	1	-7.6	Munetone
1628	FL2FAENI0002	1	-7.6	4'-Methylsigmoidin B
1628	FL2FAANF0006	1	-7.6	Phellodensin D
1628	FL4DAANC0002	1	-7.6	Gericudranin E
1628	FLIE1ANS0003	1	-7.6	Di-O-methylcoumestrol, Coumestrol dimethyl ether, 3,9-Dimethoxy-6-oxopterocarpene
1628	FLIAAANP0017	1	-7.6	Euchrenone b7
1628	FL3FEAGS0017	1	-7.6	Scutellarein 7,4'-dimethyl ether 6-sophoroside
1628	FL2FAAGS0027	1	-7.6	Fumotonaringin, Naringenin 7-rhamnosyl- (1->2) - (4-O-methylglucoside)
1628	FL3FAACS0066	1	-7.6	6-C-beta-D-Glucopyranosyl-8-C-beta-D-apiofuranosylapigenin
1628	FL6FAAGS0001	1	-7.6	Apigeniflavan 5-O-xyloside
1628	FLIDHXNF0006	1	-7.6	9-O-Methylglyceofuran
1628	FL5FA9GS0002	1	-7.6	Galangin 7-glucoside
1628	FL1B1CNF0002	1	-7.6	Castillene D
1628	FL3FCFCS0003	1	-7.6	Linoside A
1628	FL5FCDGS0003	1	-7.6	Rhamnazin 3-xylosyl- (1->2) -glucoside, Quercetin 7,3'-dimethyl ether 3-xylosyl- (1->2) -glucoside
1628	FL2FA9GS0008	1	-7.6	Pinostrobin 5-O-glucoside
1628	FL2FA8GS0004	1	-7.6	Coccinoside B
1628	FL3FCDGS0001	1	-7.6	Luteolin 7,3'-dimethyl ether 5-rhamnoside
1628	FL1AAAGM0001	1	-7.6	4,6,4'-Trihydroxy-7-methylaurone 4-rhamnoside
1628	FLIDHXNI0001	1	-7.6	Cristacarpin, Erythrabyssin I
1628	FL2FADNP0003	1	-7.6	Abyssinin I, Abyssinoflavanone I
1628	FL5FADNSS002	1	-7.6	Isorhamnetin 7-O-sulfate
1628	FL2FALNI0026	1	-7.6	Maackiaflavanone
1628	FL3FAACS0088	1	-7.6	Vitexin 3"-O-acetate
1628	FLIAACNP0005	1	-7.6	Semilicoisoflavone B
1628	FLIFHXNF0007	1	-7.6	12a-Methoxyrotenone
1628	FL2FAANSS001	1	-7.6	5,7,4'-Trihydroxyflavanone 7-sulfate
1628	FLIE1CNI0001	1	-7.6	Mirificoumestan
1628	FL3FAACS0037	1	-7.6	Marginatoside
1628	FL5FEANI0007	1	-7.6	3,7-Dihydroxy-2- [ 3- (4-hydroxy-3-methylbutyl) -4-methoxyphenyl ] -5,6-dimethoxy-4H-1-benzopyran-4-one
1628	FL1CA9NP0009	1	-7.6	Epoxyobovatachalcone
1628	FLIA1CGS0004	1	-7.6	Cladrin 7-O-glucoside
1628	FL2FA8NI0003	1	-7.6	Exiguaflavanone B
1628	FL3FADCS0017	1	-7.6	Scoparin, Scoparoside, Chrysoeriol 8-C-glucoside, 8-C-beta-D-Glucopyranosylchrysoeriol
1628	FL5FAAGS0066	1	-7.6	Kaempferol 3- (2"-p-coumaryl-rhamnoside) -7-rhamnoside
1628	FLIA1ACS0006	1	-7.6	Puerarin 4'-methyl ether
1628	FL5FA9GS0005	1	-7.6	Lagotiside
1628	FLIAAACS0003	1	-7.6	8-C-Glucopyranosylgenistein 6"-O-apioside
1628	FLIAAANP0016	1	-7.6	Euchrenone b9
1628	FL3FFGNP0002	1	-7.6	5-Hydroxy-8- (4-hydroxy-3,5-dimethoxyphenyl) -10-methoxy-2,2-dimethyl-2H,6H-benzo [ 1,2-b:5,4-b' ] dipyran-6-one
1628	CHEMBL558896	1	-7.6
1628	FL5FA9GS0004	1	-7.6	Galangin 3-methyl ether 7-glucoside
1628	FL3FGCNS0006	1	-7.6	Acerosin, 3',5,7-Trihydroxy-4',6,8-trimethoxyflavone
1628	FL3FAANI0001	1	-7.6	Gancaonin Q
1628	FL5FAAGA0007	1	-7.6	Kaempferol 3-rhamnosyl- (1->2) -galactoside
1628	FL3FFCGS0011	1	-7.6	8-Hydroxyluteolin 3'-methyl ether 7-glucoside
1628	FL3FFAGS0013	1	-7.6	8-Hydroxyapigenin 7-glucosyl- (1->2) -xyloside
1628	FL3FCACS0022	1	-7.6	6,8-Di-C-glucopyranosylgenkwanin
1628	FL5FEAGS0014	1	-7.6	Eupalitin 5-rhamnoside
1628	FL7AAAGL0034	1	-7.6	Pelargonidin 3- (6"-p-coumarylglucoside) -5- (4"'-malonylglucoside)
1628	FL5FFAGS0004	1	-7.6	Herbacetin 8-alpha-L-arabinopyranoside
1628	FL3FAANS0002	1	-7.6	Apigenin 7-lactate
1628	FL5FAIGA0004	1	-7.6	Syringetin 3- (,6"'-acetylglucosyl) (1->6) -galactoside
1628	FL3FELNS0007	1	-7.6	Tamaridone
1628	FL3FGAGS0002	1	-7.6	Nevadensin 5-glucoside
1628	FL2F1ANP0008	1	-7.6	Dinklagin A
1628	FL2FAEGS0003	1	-7.6	Hesperetin 5-O-glucoside
1628	FL7AAIGL0027	1	-7.6	Malvidin 3-O- (6-O- (4-O-malonyl-alpha-rhamnopyranosyl) -beta-glucopyranoside) -5-O-beta-glucopyranoside
1628	FL3FADCS0025	1	-7.6	Isoscoparin 4'-O-glucoside
1628	FL3FA9GS0008	1	-7.6	Chrysin 7- (4"-acetylglucoside)
1628	FL3FA8GS0005	1	-7.6	Echioidinin 2'- (6"-acetylglucoside), 5,2'-Dihydroxy-7-methoxyflavone 2'- (6"-acetylglucoside)
1628	FL5FGCGL0003	1	-7.6	Isolimocitrol 3-glucoside
1628	FL3FCBCS0002	1	-7.6	Isoembigenin
1628	FLIHBCNP0001	1	-7.6	Robustin
1628	FL4DA8NP0001	1	-7.6	Jayacanol, (3R) -3-Hydroxyminimiflorin
1628	FL1C9AGS0001	1	-7.6	4,2'-Dihydroxychalcone 4-glucoside
1628	FLIAAAGS0006	1	-7.6	Sophorabioside, Genistein 4'-O-neohesperidoside
1628	FL5FADGS0019	1	-7.6	Buddlenoid B, Isorhamnetin 7- (6"-p-coumarylglucoside)
1628	FL2FACGS0006	1	-7.6	Eriodictyol 3'-O-glucoside
1628	FL5FFCGS0015	1	-7.6	Gossypetin 7,4'-dimethyl ether 8-glucoside
1628	FL3FAACS0051	1	-7.6	Neoschaftoside
1628	FL3FCCDS0003	1	-7.6	Swertiajaponin 3'-O-gentiobioside
1628	FL7AAIGLS002	1	-7.6	Malvidin 3-glucoside-5- (6"'-malonyl-2"'-sulfatoglucoside)
1628	FL5FECGS0067	1	-7.6	Quercetagetin 7,3'-dimethyl ether 6-glucoside
1628	FL3FFCGS0024	1	-7.6	Hypolaetin 7,3'-dimethyl eter 4'-glucoside
1628	FL2FABNI0008	1	-7.6	Abyssinone V 4'-methyl ether
1628	FL7AAIGL0018	1	-7.6	Malvidin 3-glucoside-5- (6"-malonylglucoside)
1628	FL5FAAGS0113	1	-7.6	Kaempferol 3- (6G-malonylneohesperidoside)
1628	FLIA1CGS0005	1	-7.6	Cladrin 7-O-laminaribioside
1628	FL3FACDS0010	1	-7.6	Orientin 4'-O-glucoside-2"-O-rhamnoside
1628	FL3FA9NP0004	1	-7.6	Isopongaflavone, Candidin (Tephrosia)
1628	FL5FABGI0003	1	-7.6	Sagittatoside B
1628	FL4DFANI0001	1	-7.6	3,5,7,4'-Tetrahydroxy-8-methoxyflavanone 3-angelate
1628	FL3FAACS0003	1	-7.6	Isomollupentin, 6-C-Arabinosylapigenin
1628	FL2FA9NR0001	1	-7.6	Linderatone
1628	FLID1ANP0006	1	-7.6	Isoneorautenol, 3-Hydroxy-6",6"-dimethylpyrano [ 2",3":9,8 ] pterocarpan
1628	FL2F1AGS0004	1	-7.6	Liquiritigenin 7-apiofuranoside-4'-glucoside
1628	FLIAADNI0002	1	-7.6	5,7,4'-Trihydroxy-3'-methoxy-8-prenylisoflavone
1628	FL2FDENM0001	1	-7.6	3'-Hydroxy-5,7,4'-trimethoxy-8-C-methylflavanone
1628	FL3FF8GS0005	1	-7.6	5-Hydroxy-7,8,2',3'-tetramethoxyflavone 5-glucoside
1628	FLIE1LNS0001	1	-7.6	Repensol3,7,9-Trihydroxycoumestan
1628	FLIBALNI0004	1	-7.6	Isosophoranone
1628	FL5FAAGA0028	1	-7.6	Kaempferol 3- (6"-malonylgalactoside)
1628	FL63AAGS0006	1	-7.6	Epiafzelechin 5-O-beta-D-glucopyranoside
1628	FL5FAAGS0121	1	-7.6	Kaempferol 3- (2"- (E) -p-coumaroyl-alpha-L-arabinofuranoside) -7-rhamnoside
1628	FL1CAENR0001	1	-7.6	Antiarone J
1628	FL3FA9ND0002	1	-7.6	Tephrodin
1628	FLIA3AGS0001	1	-7.6	Retusin 7-O-neohesperidoside
1628	FL2FAANP0018	1	-7.6	1"'-Hydroxy-2"',3"'-Epoxylupinifolin, 5,4-Dihydroxy-8- (1-hydroxy-2,3-epoxy-3-methylbutyl) -6",6"-dimethylpyrano [ 2",3":7,6 ] flavanone
1628	FL3FAAGS0011	1	-7.6	Apigenin 7- (6"-methylglucuronide)
1628	FL1C1ANP0009	1	-7.6	3,2',4'-Trihydroxy-6",6"-dimethyl-3'-prenylpyrano [ 2",3":4,5 ] chalcone
1628	FL7AADGL0009	1	-7.6	Peonidin 3-sophoroside-5-glucoside
1628	FL5FFAGA0001	1	-7.6	Sexangularetin 3-galactoside
1628	FL5FACGS0083	1	-7.6	Plantaovaside, Quercetin 3-rutinoside-3'-apioside
1628	FL63ACGS0020	1	-7.6	Catechin 4'-O-beta-D-glucopyranoside
1628	FLIB1LGS0001	1	-7.6	Onoside, Onogenin 7-O-glucoside
1628	FLIABCNF0001	1	-7.6	Glabrescione A
1628	FL5FAAGS0064	1	-7.6	Kaempferol 3- (3"-acetyl-alpha-L-arabinofuranoside) -7-rhamnoside
1628	FL63AAGS0003	1	-7.6	Arthromerin B
1628	FL7AADGL0016	1	-7.6	Alatanin 2
1628	FL5F2ANP0001	1	-7.6	4'-Hydroxy-3,6-dimethoxy-6",6"-dimethylpyrano [ 2,3:7,8 ] flavone
1628	FLIAECNI0001	1	-7.6	Pre-5-methoxydurmillone
1628	CHEMBL2171576	1	-7.6
1628	FL3FFAGS0012	1	-7.6	Isoscutellarein 4'-methyl ether 7-allosyl- (1->2) -glucoside
1628	FL5FFAGS0012	1	-7.6	Herbacetin 7-rhamnoside-8-glucoside
1628	FL5FAAGS0009	1	-7.6	Kaempferol 5-rhamnoside
1628	FL7AADGO0002	1	-7.6	Peonidin 3-rhamnoside
1628	FL3FCFGS0001	1	-7.6	Lethedoside A, Luteolin 7,3',4'-trimethyl ether 5-glucoside
1628	FLIDBBNP0001	1	-7.6	Edulenane
1628	FL5FAAGL0026	1	-7.6	Kaempferol 3- (3G-glucosylneohesperidoside), Kaempferol 3-rhamnosyl- (1->2) - [ glucosyl- (1->3) -glucoside ]
1628	FL7AAAGO0006	1	-7.6	Pelargonidin 7-glucoside
1628	FL5FAAGS0067	1	-7.6	Sagittatin B
1628	FL5FEANI0006	1	-7.6	3,7-Dihydroxy-2- [ 4-hydroxy-3- (4-hydroxy-3-methylbutyl) phenyl ] -5,6-dimethoxy-4H-1-benzopyran-4-one
1628	FLICALNP0001	1	-7.6	Neorauflavane
1628	FL1CBAGS0003	1	-7.6	4,2',4'-Trihydroxy-6'-methoxychalcone 4,4'-di-beta-glucoside
1628	FL5FABGI0016	1	-7.6	Icaritin 3-rhamnoside
1628	FLIHBBNP0001	1	-7.6	Robustic acid
1628	FL2FA9GS0003	1	-7.6	Pinocembrin 7-O-rhamnoside
1628	FL5F2AGS0001	1	-7.6	3,6,7-Trihydroxy-4'-methoxyflavone 7-rhamnoside
1628	FLIBBCNP0001	1	-7.6	Glycyrrhisoflavanone
1628	CHEMBL2171573	1	-7.6
1628	FLIC1LNP0004	1	-7.6	2'-O-Methylphaseollinisoflavan
1628	FL5FADNI0001	1	-7.6	Gancaonin P 3'methyl ether
1628	FL3FAACC0002	1	-7.6	Cucumerin A
1628	FL5FADGA0014	1	-7.6	Isorhamnetin 3-rhamnosyl- (1->2) - [ rhamnosyl- (1->6) -galactoside ]
1628	FL3FA9NS0004	1	-7.6	5,7-Dihydroxyflavone 7-benzoate
1628	FLIDWXNS0005	1	-7.6	3-Hydroxy-4-methoxy-8,9-methylenedioxypterocarpene
1628	FL2FHYGS0001	1	-7.6	2,5,7,4'-Tetrahydroxyflavanone 7-glucoside
1628	FL2F1ANP0006	1	-7.6	Brosimacutin D
1628	FLIF1LNF0010	1	-7.6	3-O-Demethylamorphigenin
1628	FLID1ANP0003	1	-7.6	Hemileiocarpin
1628	FL5FFCNI0007	1	-7.6	3,5,8-Trimethoxy-3',4'-methylenedioxy-7-prenyloxyflavone
1628	FL2FA9GS0006	1	-7.6	Pinocembrin 7-O-neohesperidoside 4"'-O-acetate
1628	FLIE3ANS0001	1	-7.6	Sativol, 4,9-Dihydroxy-3-methoxycoumestan
1628	FL2FABGS0003	1	-7.6	Isosakuranetin 7-O-xyloside
1628	FL3FADGS0026	1	-7.6	Chrysoeriol 7- (3",6"-di- (E) -p-coumaroylglucoside)
1628	FL4DFAGS0003	1	-7.6	Dihydroprudomenin
1628	FLNAA9NF0002	1	-7.6	MAB3
1628	FL7AACGL0021	1	-7.6	Cyanidin 3-rutinoside-5,3'-diglucoside
1628	FL3FAACS0065	1	-7.6	2"-O-beta-L-galactopyranosylvitexin
1628	FL2FE8NS0004	1	-7.6	5,2'-Dihydroxy-6,7-methylenedioxyflavanone
1628	FL5FDANF0001	1	-7.6	Vellokaempferol 3-methyl ether
1628	FL2FA9NI0005	1	-7.6	5,7-Dihydroxy-8-C- (4-hydroxy-3-methyl-2-butenyl) flavanone
1628	FL5FFCGA0006	1	-7.6	Limocitrin 3-galactoside
1628	FL3FGCGS0007	1	-7.6	5,7,4'-Trihydroxy-6,8,3'-trimethoxyflavone 7- (3-hydroxy-3-methylglutarate) -4'-glucoside
1628	FL2FADCS0001	1	-7.6	Dihydroscoparin
1628	FLICWXNP0001	1	-7.6	Glabrene, 2',2'-Dimethyl-3,6'-bi [ 2H-1-benzopyran ] -5',7-diol
1628	FL4DAANP0003	1	-7.6	Lupinifolinol
1628	FL2FA9GS0009	1	-7.6	Pinocembroside, Pinocembrin 7-O-beta-D-glucoside
1628	FL3FAACS0044	1	-7.6	Vitexin 2"-acetate
1628	FL2FA9NP0001	1	-7.6	Obovatin methyl ether
1628	FLIFHXNF0010	1	-7.6	12-Dihydrodalbinol
1628	FLIFWYNS0001	1	-7.6	Stemonone
1628	FL5FAEGI0001	1	-7.6	Caohuoside C, 8-Prenylquercetin 4'-methyl ether 3-rhamnoside
1628	FL3FABGS0003	1	-7.6	Acacetin 7-glucuronide
1628	FL3FALNI0016	1	-7.6	Artelasticin
1628	FLIAAANP0008	1	-7.6	Crotalarin
1628	FLIAALNP0018	1	-7.6	Euchrenone b3
1628	FL2F1ANN0002	1	-7.6	Lophirone J
1628	FL5FEAGS0009	1	-7.6	6-Methoxykaempferol 4'-rhamnoside
1628	FLID1ANP0001	1	-7.6	Phaseolin, (-) -Phaseollin
1628	FLID3CNS0003	1	-7.6	4-Hydroxypterocarpin
1628	FLIAEGGS0001	1	-7.6	Iridin, Irigenin 7-O-glucoside
1628	FL3FALGS0003	1	-7.6	Isoetin 5'-glucoside
1628	FLID1ANI0004	1	-7.6	Dolichin A
1628	FL5FAAGL0108	1	-7.6	Kaempferol 7-O- (6-trans-p-coumaroyl) -beta-glucopyranosyl- (1->3) -alpha-rhamnopyranoside-3-O-beta-glucopyranoside
1628	FL3FALNP0007	1	-7.6	Kuwanon A
1628	FL2FF9GS0003	1	-7.6	Andrographidin A
1628	CHEMBL508977	1	-7.6
1628	FL1CHYNP0005	1	-7.6	Glyinflanin D
1628	FL3FEANSS001	1	-7.6	Hispidulin 7-sulfate
1628	FL1DA9NC0013	1	-7.6	Longicaudatin
1628	FL3FAGGS0005	1	-7.6	Tricetin 3',5'-diglucoside
1628	FL63BANP0001	1	-7.6	7,8- (2,2-Dimethylpyrano) -3,4'-dihydroxy-5-methoxyflavan
1628	FL5FA9NN0001	1	-7.6	(-) -8- (2-Carboxy-1-phenylethyl) -3,5,7-trihydroxyflavone delta-lactone
1628	FL2FACNF0002	1	-7.6	Abyssinoflavanone IV
1628	FLIAALNF0002	1	-7.6	Lupinisoflavone A
1628	FL3FEAGS0018	1	-7.6	Scutellarein 6,7-dimethyl ether 4'-glucoside
1628	FL5FECNS0045	1	-7.6	3,5,3'-Trihydroxy-4'-methoxy-6,7-methylenedioxyflavone
1628	FL2FADNP0002	1	-7.6	3'-Methoxylupinifolin
1628	FL3FFAGS0008	1	-7.6	Isoscutellarein 4'-methyl ether 7- (6"'-acetylallosyl) (1->2) -glucoside
1628	FL5FECGL0012	1	-7.6	Spinacetin 3-gentiobioside
1628	FL1CA9NN0001	1	-7.6	8-Cinnamoyl-3,4-dihydro-5,7-dihydroxy-4-phenylcoumarin
1912	FLIE1CNS0002	1	-7.5	8-Methoxycoumestrol, 3'-Methoxycoumestrol
1912	FL4DAAGS0004	1	-7.5	Engeletin
1912	FL1C1CNP0001	1	-7.5	Glabrachromene II
1912	FL2FALNI0036	1	-7.5	Tomentosanol E
1912	FL3FE9GS0011	1	-7.5	5,7-Dihydroxy-6-methoxyflavone 5-rhamnoside
1912	FL3FAACSS002	1	-7.5	Isovitexin 7-O-sulfate
1912	FL2FF9GS0001	1	-7.5	Dihydronorwogonin 7-O-glucuronide
1912	FL4DALNI0004	1	-7.5	Kushenol I
1912	FL3FCAGS0001	1	-7.5	Apigenin 7-methyl ether 5-glucoside
1912	FL3FAAGS0004	1	-7.5	Apigenin 5-glucoside
1912	FL5FAHGL0003	1	-7.5	Laricitrin 3,5'-diglucoside
1912	FL3FACGS0017	1	-7.5	Luteolin 4'-glucoside
1912	FL5FALNS0018	1	-7.5	5,7,2',5'-Tetrahydroxy-3,4'-dimethoxyflavone 5'-acetate
1912	FL2FAANI0023	1	-7.5	Ugonin E
1912	FL3FRNNF0002	1	-7.5	Artonin L
1912	FLIF1LNI0001	1	-7.5	Myriconol
1912	FL5FCAGS0014	1	-7.5	Kaempferol 7-methyl ether 3- (6- (E) -3,5-dimethoxy-4-hydroxycinnamoylglucosyl) - (1->2) - [ rhamnosyl- (1->6) -glucoside ]
1912	FLIBHXNP0001	1	-7.5	Sophoronol
1912	FL5FABGP0001	1	-7.5	6",6"-Dimethylpyrano [ 2",3":7,8 ] kaempferol 4'-methyl ether 3-rhamnoside
1912	FLID1ANF0003	1	-7.5	9-O-Methylneodunol
1912	FL5FGAGS0002	1	-7.5	5,7-Dihydroxy-3,6,8,4'-tetramethoxyflavone 7-glucosyl- (1->3) -galactoside
1912	CHEMBL1828944	1	-7.5
1912	FL3FCACS0005	1	-7.5	8-C-Rhamnosylgenkwanin
1912	FLIE1LNS0002	1	-7.5	Trifoliol, 3,7-Dihydroxy-9-methoxycoumestan
1912	FL5FAAGS0077	1	-7.5	Kaempferol 3-xylosyl- (1->3) -rhamnosyl- (1->6) -galactoside
1912	FL5FDCGSS001	1	-7.5	Quercetin 3-methyl ether 5-glucoside-3'-sulfate
1912	FLIAFCGS0002	1	-7.5	Platycarpanetin 7-O-glucoside
1912	FLIA1ACS0002	1	-7.5	Puerarin 6"-acetate
1912	FL4DCBGS0001	1	-7.5	Aurapin
1912	FLIA2GNS0001	1	-7.5	6,7,3'-Trimethoxy-4',5'-methylenedioxyisoflavone
1912	FL3FBENS0001	1	-7.5	7,3'-Dihydroxy-5,4'-dimethoxyflavone
1912	FL5FAAGS0098	1	-7.5	Kaempferol 3-glucosyl- (1->3) -rhamnosyl- (1->2) - [ rhamnosyl- (1->6) -galactoside ]
1912	FL5FAAGL0055	1	-7.5	Kaempferol 3-sophorotrioside-7-rhamnoside
1912	FL3F2CNI0001	1	-7.5	Millettocalyxin B
1912	FL3FA9NR0001	1	-7.5	Hosloppin
1912	FL2FFCNS0002	1	-7.5	5,3'-Dihydroxy-7,8,4'-trimethoxyflavanone
1912	CHEMBL502916	1	-7.5
1912	FL3FAEGS0008	1	-7.5	Luteolin 4'-methyl ether 7- (6"-malonylglucoside)
1912	FL2FALNI0011	1	-7.5	Kenusanone I
1912	FL3FAENI0001	1	-7.5	Torosaflavone D
1912	FLIAEAGS0007	1	-7.5	5-Methoxyafrormosin 7-O-glucoside
1912	FL1CDCNI0001	1	-7.5	Ovalichalcone A
1912	FL5FAAGI0006	1	-7.5	Noranhydroicaritin 3-rhamnosyl- (1->2) -rhamnoside
1912	FL3F1LNI0001	1	-7.5	Rubraflavone A
1912	FLIFWXNF0007	1	-7.5	Dehydrodihydrorotenone
1912	FL2FCENS0001	1	-7.5	Persicogenin
1912	FL3FEAGS0020	1	-7.5	Pectolinarigenin 7-rhamnoside
1912	FL7AAAGL0002	1	-7.5	Callistephin, Pelargonidin 3-glucoside, Pelargonidin 3-O-beta-D-glucopyranoside
1912	FL5FADGSS002	1	-7.5	Isorhamnetin 3- (4"-sulfatorutinoside), Quercetin 3'-methyl ether 3- (4"-sulfatorutinoside)
1912	FL2FEGNS0004	1	-7.5	5,3'-Dihydroxy-6,7,4',5'-tetramethoxyflavanone
1912	FL1CA8NP0002	1	-7.5	Flemiwallichin B
1912	FL3FGCGS0006	1	-7.5	5,7,4'-Trihydroxy-6,8,3'-trimethoxyflavone 4'-glucoside
1912	FL3FALNI0004	1	-7.5	Oxidihydroartocarpesin
1912	CHEMBL2171585	1	-7.5
1912	FL3FF8GS0007	1	-7.5	5,2',6'-Trihydroxy-7,8-dimethoxyflavone 2'-glucuronide
1912	FL7AAAGL0044	1	-7.5	Pelargonidin 3- (6"-ferulyl-2"'-sinapylsambubioside) -5-glucoside
1912	FLIE1LNS0003	1	-7.5	Wairol, 3-Hydroxy-7,9-dimethoxycoumestan
1912	FLIA1AGS0009	1	-7.5	Daidzein 7-O-glucoside-4'-O-apioside
1912	FL2FALNI0028	1	-7.5	Sophoraflavanone C
1912	FL2F19NC0001	1	-7.5	Purpurin
1912	FL5FCAGS0005	1	-7.5	Rhamnocitrin 3-rhamninoside
1912	FL5FCDGS0002	1	-7.5	Rhamnazin 3-glucosyl- (1->5) -alpha-L-arabinofuranoside, Quercetin 7,3'-dimethyl ether 3-glucosyl- (1->5) -alpha-L-arabinofuranoside
1912	FL2FALNM0002	1	-7.5	2'-Hydroxymatteucinol
1912	FL5FABGI0004	1	-7.5	Sagittatoside A
1912	FL1CBCNP0001	1	-7.5	Glabrachromene I
1912	FL1C2CNP0001	1	-7.5	Ponganone VI
1912	FLIA1CGS0003	1	-7.5	Calycosin 7-O-glucoside, Calycosin-7-O-beta-D-glucopyranoside
1912	FLIDCANS0001	1	-7.5	Desmocarpin
1912	FL7AAIGL0024	1	-7.5	Malvidin 3-O-beta-D-sambubioside
1912	FL3FECGS0033	1	-7.5	6-Hydroxyluteolin 6,7,3'-trimethyl ether 4'-glucoside
1912	FL7AAIGL0021	1	-7.5	Malvidin 3- (6"-p-coumarylglucoside) -5-dimalonylglucoside
1912	FL5FGGNS0002	1	-7.5	5,7,3',5'-Tetrahydroxy-3,6,8,4'-tetramethoxyflavone
1912	FLIA3AGS0005	1	-7.5	Retusin 8-O-arabinoside
1912	FL2FAENS0001	1	-7.5	Hesperetin, Eriodictyol 4'-monomethyl ether, 5,7,3'-Trihydroxy-4'-methoxyflavanone
1912	FL5FAFGS0002	1	-7.5	Dillenetin 5-glucoside-7-glucuronide
1912	FL5FAIGS0005	1	-7.5	Syringetin 3-robinobioside, Myricetin 3',5'-dimethyl ether 3-robinobioside
1912	FL2FA9NS0008	1	-7.5	Pinocembrin 7-O-benzoate
1912	FL2FCCGS0001	1	-7.5	7-O-Methyleriodictyol 3'-O-glucoside
1912	FLIEBANI0001	1	-7.5	3,9-Dihydroxy-1-methoxy-8-prenylcoumestan
1912	FL3FCACS0002	1	-7.5	Molludistin
1912	FLIBALNP0004	1	-7.5	Cajanone
1912	FL5FCENSS002	1	-7.5	Ombuin 3,3'-di-O-sulfate
1912	DB11259	1	-7.5	Diosmetin, 3',5,7-trihydroxy-4'-methoxyflavone, Luteolin 4'-methyl ether, Salinigricoflavonol
1912	FLIAALNI0018	1	-7.5	2'-Hydroxyisolupalbigenin
1912	FL6F1GGS0001	1	-7.5	Auriculoside
1912	FLIDHXNS0011	1	-7.5	Tephrocarpin
1912	FL5FAAGL0071	1	-7.5	Kaempferol 3- (4"-acetyl-6"-p-coumarylglucoside)
1912	DB01094	1	-7.5	Hesperetin, (âˆ’)-(S)-hesperetin, (âˆ’)-hesperetin, 3',5,7-Trihydroxy-4'-methoxyflavanone
[truncated: 2,859 more rows]

## Sheet: 3_b_induced
Ranking	ID	Binding Mode	Binding Energy	Common Names
1	FL7AAAGL0069	1	-11	Pelargonidin 3-rutinoside-7- (6- (4- (glucosyl) -p-hydroxybenzoyl) glucoside)
2	FL3FAAGS0073	1	-10.6	Apigenin 7-glucuronide-4'- (2"'-E-p-coumaroylglucuronosyl) - (1->2) -glucuronide
2	FL3FAAGS0045	1	-10.6	Apigenin 7- (2",6"-di-p-coumarylglucoside)
2	FL7AAAGL0021	1	-10.6	Pelargonidin 3- (4"'-p-coumarylrutinoside)
2	FL5FAAGL0092	1	-10.6	Kaempferol 3-rhamnosyl- (1->3) (4"'-p-coumarylrhamnosyl) (1->6) -glucoside
6	FL3FAAGS0068	1	-10.5	Apigenin 7- (3",6"-Di-E-p-coumaroylgalactoside)
6	FL2FAAGS0019	1	-10.5	Narirutin 4'-glucoside
6	FL2FALNP0007	1	-10.5	Flemichin A
6	FL5FAAGL0069	1	-10.5	Tiliroside, Potengriffioside A, Astragalin-6"-trans-p-coumarate, Kaempferol-3-(6-p-coumaroyl)glucoside
10	FL2FAAGS0013	1	-10.4	Prunin 3",6"-di-p-coumarate
10	FL5FADGA0024	1	-10.4	Isorhamnetin 3- (4"'-p-coumarylrobinobioside)
10	FL5FADGS0023	1	-10.4	Isorhamnetin 3-xylosyl- (1->3) -rhamnosyl- (1->6) -glucoside, Quercetin 3'-methyl ether 3-xylosyl- (1->3) -rhamnosyl- (1->6) -glucoside
13	FL5FCAGL0009	1	-10.3	Rhamnocitrin 3- (5"'-ferulylapiosyl) - (1->2) -glucoside
13	FL5FADGS0026	1	-10.3	Isorhamnetin 3-rhamnosyl- (1->2) -gentiobiosyl- (1->6) -glucoside, Quercetin 3'-methyl ether 3-rhamnosyl- (1->2) -gentiobiosyl- (1->6) -glucoside
13	FL3FAEGS0005	1	-10.3	Luteolin 4'-methyl ether 7-xylosyl- (1->6) -glucoside
16	FL3FABGS0017	1	-10.2	Acacetin 7-glucosyl- (1->4) -xyloside, Apigenin 4'-methyl ether 7-glucosyl- (1->4) -xyloside
16	FL3FECGS0031	1	-10.2	6-Hydroxyluteolin 6,4'-dimethyl ether 7-rutinoside
16	FL3FA9GS0005	1	-10.2	Chrysin 7-rutinoside
16	FL5FAAGL0070	1	-10.2	Kaempferol 3- (6"-ferulylglucoside)
16	FL7ARXGL0004	1	-10.2	Malvidin 3-glucoside-4-vinylphenol
16	FL3FRNNP0007	1	-10.2	Artonol C
16	FL5FAAGL0066	1	-10.2	Kaempferol 3- (6"- (Z) -cinnamylglucoside)
16	FL7AADGL0010	1	-10.2	Peonidin 3-rutinoside-5-glucoside
16	FL3FAAGS0033	1	-10.2	Apigenin 7-rhamnoside-4'-rutinoside
16	FL3FAAGS0036	1	-10.2	Apigenin 7- (6"-p-coumarylglucoside)
16	FL5FADGS0028	1	-10.2	Isorhamnetin 3- (6"'-p-coumaroylglucosyl) - (1->2) -rhamnoside, Quercetin 3'-methyl ether 3- (6"'-p-coumaroylglucosyl) - (1->2) -rhamnoside
16	FL3FAAGS0074	1	-10.2	Apigenin 7-rhamnoside-4'-glucosylrhamnoside, apigenin 7-O-alpha-L-rhamnoside-4'-O-alpha-L-glucosylrhamnoside
16	FL3FAAGS0047	1	-10.2	Apigenin 7- (4",6"-di-p-coumarylglucoside)
29	FL5FAAGL0075	1	-10.1	Kaempferol 3- (3"-p-coumaryl-6"-ferulylglucoside)
29	FL5FAAGS0044	1	-10.1	Kaempferol 4'-rhamninoside
29	FL3FQUNP0001	1	-10.1	Dorsilurin E
29	FL2FBANC0003	1	-10.1	Calyxin G
29	FL5FAAGS0060	1	-10.1	Biondnoid A, Buddlenoid A, Kaempferol 7- (6"-p-coumarylglucoside)
29	FL3FACGSS001	1	-10.1	Luteolin 7-sulfate-3'-rutinoside
29	FL2F1ANP0004	1	-10.1	Xambioona
29	FL7AAAGL0027	1	-10.1	Bisdemalonylmonardaein
29	FL3FAAGS0055	1	-10.1	Apigenin 7-glucuronide-4'- (6"-malonylglucoside)
29	FL5FAAGL0104	1	-10.1	Kaempferol 3,4'-diglucoside-7- (2"-ferulylglucoside)
29	FL3FAAGN0001	1	-10.1	Apigenin 7-glucoside-4'-p-coumarate
29	FL3FADGS0024	1	-10.1	Chrysoeriol 7,4'-diglucuronide
29	FL7AAAGL0060	1	-10.1	Pharbitis Red anthocyanin 7, Pelargonidin 3- (2-glucosyl-6-p-coumarylglucoside) -5-glucoside, Pelargonidin 3-O- [ 2-O-beta-D-glucopyranosyl-6-O- (E) -p-coumaroyl-beta-D-glucopyranoside ] -5-O- (beta-D-glucopyranoside)
29	FL5FAAGL0067	1	-10.1	Kaempferol 3- (2"-p-coumarylglucoside)
29	FL5FAAGS0132	1	-10.1	Kaempferol 3-glucosyl- (1->2) -rhamnoside-7- (6"- (E) -p-coumaroylglucoside)
29	FL2F1AGSN001	1	-10.1	Licorice glycoside E
45	FL7AAAGL0012	1	-10	Rubrobrassicin, Pelargonidin-3-sophoroside-5-glucoside
45	FL3FAAGS0034	1	-10	Apigenin 7- (4"-Z-p-coumarylglucoside)
45	FL3FEAGS0024	1	-10	Pectolinarigenin 7-rutinoside
45	FL7AAAGA0003	1	-10	Pelargonidin 3-robinobioside
45	FL5FAAGS0062	1	-10	Kaempferol 3- (6- [ 4-glucosyl-p-coumaryl ] glucosyl) (1->2) -rhamnoside
45	FL5FADGL0039	1	-10	Isorhamnetin 3- (3",6"-di-p-coumarylglucoside)
45	FL2F1AGS0010	1	-10	Licorice glycoside C1, (2R) -7,4'-Dihydroxyflavanone 4'- [ 4-feruloylapiosyl- (1->2) -glucoside ]
45	FL7AAAGL0057	1	-10	Pelaronidin 3- (2- (6-ferulylglucosyl) glucoside) -5-glucoside, Pelargonidin 3-O- [ 2-O- (6-O- (E) -feruloyl-beta-D-glucopyranosyl) -beta-D-glucopyranoside ] -5-O- (beta-D-glucopyranoside)
45	FL7AADGL0008	1	-10	Peonidin 3-gentiotrioside
45	FL7AAIGL0031	1	-10	Malvidin 3-O- (6-O- (Z) -p-coumaroyl-beta-glucopyranoside) -5-O-beta-glucopyranoside
45	FL2FABGS0009	1	-10	Isosakuranetin 7-alpha-L-arabinofuranosyl- (1->6) -glucoside
45	FL3FACGS0065	1	-10	Luteolin 4'-rutinoside
45	FL3FAAGS0070	1	-10	Apigenin 7-rhamnosyl- (1->6) - (4"-E-p-methoxycinnamoylglucoside)
58	FL2FALNP0014	1	-9.9	Euchrenone a11
58	FL3FAADS0044	1	-9.9	Isovitexin 7-O- (6"'-O-E-p-coumaroyl) glucoside
58	FL4DACGS0020	1	-9.9	Taxifolin 3'- (6"-phenylacetylglucoside)
58	FL5FAAGA0015	1	-9.9	Kaempferol 3-isorhamninoside
58	FL5FADGL0038	1	-9.9	Isorhamnetin 3- (6"-p-coumarylglucoside)
58	FL5FADGL0030	1	-9.9	Isorhamnetin 3-rutinoside-4'-rhamnoside
58	FLNAA9NP0005	1	-9.9	Tomentolide A
58	FL1AAAGS0002	1	-9.9	6,4'-Dihydroxyaurone 4-O-rutinoside
58	FL2FA8GS0002	1	-9.9	5,7,2',5'-Tetrahydroxyflavanone 7-O-rutinoside
58	FL5FAAGS0055	1	-9.9	Kaempferol 3- (2",4"-di- (E) -p-coumarylrhamnoside)
58	FL5FADGA0006	1	-9.9	Isorhamnetin 3-rhamnosyl- (1->2) -galactoside
58	FL3FABCS0010	1	-9.9	Isocytisoside 6"-O-beta-D-apiofuranoside
58	FL7AAAGL0074	1	-9.9	Pelargonidin 3- (4"'-feruloylrutinoside) -5-glucoside
58	FLID1ANP0005	1	-9.9	Folinin
58	FL3FECGS0052	1	-9.9	6-Hydroxyluteolin 6,3'-dimethyl eter 7-rutinoside
58	FL7AAIGL0014	1	-9.9	Malvidin 3-p-coumarylrutinoside
58	FL2FA9GS0005	1	-9.9	Pinocembrin 7-O-neohesperidoside 3"'-O-acetate
75	FL1C1ANP0018	1	-9.8	Isocycloglabrol, Artoindonesianin J
75	FL3FAEGS0006	1	-9.8	Luteolin 4'-methyl ether 7-rutinoside
75	FL5FAAGS0061	1	-9.8	Kaempferol 3- [ 6"'-p-coumarylglucosyl- (1->2) -rhamnoside ]
75	FL5FAAGL0108	1	-9.8	Kaempferol 7-O- (6-trans-p-coumaroyl) -beta-glucopyranosyl- (1->3) -alpha-rhamnopyranoside-3-O-beta-glucopyranoside
75	CHEMBL2171598	1	-9.8
75	FL2FAANP0004	1	-9.8	Euchrenone a1
75	FL3FACDS0016	1	-9.8	Isoorientin 4'-O-glucoside 2"-O-p-hydroxybenzoate
75	FL2FAAGS0011	1	-9.8	Prunin 6"-p-coumarate
75	FL5FEAGS0022	1	-9.8	6-Hydroxykaempferol 6-methyl ether 3- (6"-p-coumaroylglucoside)
75	FL3FADGS0026	1	-9.8	Chrysoeriol 7- (3",6"-di- (E) -p-coumaroylglucoside)
75	FL7AADGL0013	1	-9.8	Peonidin 3- (6"-p-coumarylglucoside)
75	FL3FAACS0053	1	-9.8	Isomollupentin 2"-O-glucoside
75	FL1C1ANP0017	1	-9.8	Paratocarpin A
75	FL7AAAGL0029	1	-9.8	Pelargonidin 3- [ 6- (3-glucosylcaffeyl) glucoside ] -5-glucoside
75	FL5FADGA0005	1	-9.8	Isorhamnetin 3-glucosyl- (1->6) -galactoside
75	FL7AAAGL0004	1	-9.8	Pelargonidin 3-sophoroside
75	FL2FA9NC0016	1	-9.8	Kurziflavolactone C
75	FL2FABNN0001	1	-9.8	Calomelanol G
75	FL5FADGA0011	1	-9.8	Isorhamnetin 3-xylosylrhamnosyl- (1->6) -galactoside
75	FL5FADGL0018	1	-9.8	Isorhamnetin 3-gentiotrioside
75	FL5FA8GL0002	1	-9.8	Datiscin
75	FL3FACND0001	1	-9.8	Epimedokoreanin A
75	FL5FACND0001	1	-9.8	Broussonol B
75	FL7AAAGL0043	1	-9.8	Pelargonidin 3- (6"-p-coumaryl-2"'-sinapylsambubioside) -5-glucoside
75	FL7AACGL0020	1	-9.8	Cyanidin 3-rutinoside-3'-glucoside
75	FL2FA9NC0014	1	-9.8	Kurziflavolactone A
75	FL7AAIGL0012	1	-9.8	Malvidin 3- (6"-p-coumarylglucoside)
75	FL3FABGS0023	1	-9.8	Acacetin 7- (4""-Acetylrhamnosyl) - (1->6) -glucosyl- (1->3) - (6"-acetylglucoside)
75	FL3FACGS0038	1	-9.8	Luteolin 7,4'-diglucuronide
75	FL3FABGS0015	1	-9.8	Acacetin 7-O- [ 6"-O-glucosyl-2"-O- (3"'-acetylrhamnosyl) glucoside
105	FL3FADGS0022	1	-9.7	Chrysoeriol 7-apiosyl- (1->6) -glucoside
105	FL2FAAGS0024	1	-9.7	Naringenin 7- (2-p-Coumaroylglucoside)
105	FL2FALNR0001	1	-9.7	Kuwanon D
105	FL2FALNP0020	1	-9.7	Sanggenol O
105	FL5FAAGL0072	1	-9.7	Kaempferol 3- (2",6"-di- (E) -p-coumarylglucoside)
105	FL7AAAGL0041	1	-9.7	Pelargonidin 3- (6"-p-coumarylsambubioside) -5- (6"'-malonylglucoside)
105	FL5FAAGS0054	1	-9.7	Platanoside, Kaempferol 3- (2",3"-di- (E) -p-coumaroylrhamnoside)
105	FL5FAAGS0075	1	-9.7	Kaempferol 7-rhamnoside-4'-glucoside
105	FL3FBFGS0001	1	-9.7	7,5',4'-Trimethoxyflavone 7-xylosyl- (1->6) -glucoside
105	FL5FAAGS0057	1	-9.7	Kaempferol 3- (2",3"-diacetyl-4"-p-coumarylrhamnoside
105	FL5FAAGA0014	1	-9.7	Kaempferol 3-rhamninoside
105	FLIAAAGS0005	1	-9.7	Sphaerobioside, Genistein 7-O-rutinoside
105	FL5FCGGS0002	1	-9.7	Myricetin 7-methyl ether 3,4'-di-O-alpha-L-rhamnopyranoside
105	FL5FAEGA0003	1	-9.7	Tamarixetin 3-robinobioside
105	FL3FAEGS0003	1	-9.7	Luteolin 4'-methyl ether 7-alpha-L-arabinofuranosyl- (1->6) -beta-D-glucoside
105	FL2FA9NN0001	1	-9.7	Calomelanol I
105	FL3FA8GS0001	1	-9.7	5,7,2'-Trihydroxyflavone 7-glucuronide
105	FL3FACGS0069	1	-9.7	Luteolin 3'- (4"-acetylglucuronide)
105	FL7AADGL0019	1	-9.7	Peonidin 3- (6"-p-coumarylglucoside) -5-glucoside
105	FL3FRNND0003	1	-9.7	Artoindonesianin A
105	FLIAEAGS0006	1	-9.7	7-O-Methyltectorigenin 4'-O-gentiobioside
105	FL5FAAGA0031	1	-9.7	Kaempferol 3- [ 2"'-acetyl-alpha-L-arabinopyranosyl- (1->6) -galactoside ]
127	FLIF1LNP0002	1	-9.6	Millettone
127	FL2FACGS0018	1	-9.6	(2S) -5,7,3',4'-Tetrahydroxyflavanone 3'- (6-p-coumaroylglucoside)
127	FL5FAAGS0019	1	-9.6	Kaempferol 3-rhamnosyl- (1->4) -xyloside
127	FL7AAAGL0019	1	-9.6	Pelargonidin 3- [ 6- (3-glucosylcaffeyl) glucoside ]
127	FL3FEAGS0019	1	-9.6	Scutellarein 6,7-dimethyl ether 4'-rutinoside
127	FL3FABGS0010	1	-9.6	Acacetin 7- [ 2"'- (2-methylbutyryl) rutinoside ]
127	FL5FAAGS0056	1	-9.6	Kaempferol 3- (3",4"-di-p-coumarylrhamnoside)
127	FL3FABGS0014	1	-9.6	Acacetin 7-O-alpha-L-rhamnopyranoside
127	FL3FRNND0004	1	-9.6	Cycloartomunoxanthone
127	FL3FAAGS0027	1	-9.6	Apigenin 7,4'-diglucuronide
127	FL4DACNN0002	1	-9.6	Silicristin, Silycristin, 4-Chromanone, Silichristin, Silychristin, Silymarin II, Silychristin A
127	FL5FADGA0021	1	-9.6	Isorhamnetin 3- (6"'-acetylglucosyl) (1->3) -galactoside
127	FL5FCAGL0008	1	-9.6	Rhamnocitrin 3- (5"'-p-coumarylapiosyl) - (1->2) -glucoside
127	FL5FACNSS008	1	-9.6	Quercetin 3,7,4'-tri-O-sulfate
127	FL2FAANP0007	1	-9.6	Euchrenone a14
127	FL5FAAGA0040	1	-9.6	Kaempferol 3-rhamnosyl- (1->3) (4"'-acetylrhamnosyl) (1->6) -galactoside
127	FL3FF9GS0009	1	-9.6	5,7,8-Trihydroxyflavone 7-galactoside
127	FL5FADGL0017	1	-9.6	Isorhamnetin 3-glucoside-4'-rhamnoside
127	FL5FADGL0006	1	-9.6	Isorhamnetin 3-galactosyl- (1->6) -glucoside
127	FL2FAANP0008	1	-9.6	Euchrenone a15
127	FL7AAAGL0006	1	-9.6	Pelargonidin 3-neohesperidoside, Pelargonidin 3- (2-rhamnosylglucoside)
127	FL2FALNP0016	1	-9.6	Euchrenone a6
127	FL3FADGS0020	1	-9.6	Luteolin 3'-methyl ether 7- (3"-E-p-coumarylglucoside)
127	FL2F1AGS0008	1	-9.6	Licorice glycoside D1, (2R) -7,4'-Dihydroxyflavanone 4'- [ 4-p-coumaroylapiosyl- (1->2) -glucoside ]
127	FL2FALNP0015	1	-9.6	Euchrenone a12
127	FL5FAAGA0013	1	-9.6	Kaempferol 3-glucosyl- (1->3) -rhamnosyl- (1->6) -galactoside
127	FL5FAAGS0038	1	-9.6	Kaempferol 7,4'-dirhamnoside
127	FL5FAAGL0058	1	-9.6	Kaempferol 3-galactosyl- (1->6) -glucoside-7-rhamnosyl- (1->3) -rhamnoside
127	FL3FACGS0085	1	-9.6	Luteorin 7- (2"-feruloylglucuronosyl) - (1->2) -glucuronide-4'-glucuronide
127	FL5FADGS0030	1	-9.6	Isorhamnetin 3- (2"'-acetyl-alpha-arabinopyranosyl) - (1->6) -galactoside, Quercetin 3'-methyl ether 3- (2"'-acetyl-alpha-arabinopyranosyl) - (1->6) -galactoside
127	FL1DA9NC0015	1	-9.6	2',4'-Dihydroxy-6'-methoxy-3'- (2-hydroxybenzyl) -5'- (3 x 2-hydroxybenzyl) dihydrochalcone
127	FL3FAEGS0012	1	-9.6	Diosmetin 7- (2",6"-dirhamnosyl) -glucoside
127	FL3FAAGS0046	1	-9.6	Apigenin 7- (3",6"-di-p-coumarylglucoside)
160	FL3F4AGS0001	1	-9.5	Dicliripariside C, 6,8-Dihydroxy-7,4'-dimethoxyflavone 6-rutinoside
160	FL1C1AGS0010	1	-9.5	Isoliquiritigenin 4-O- (5"'-O-feruloyl) -apiofuranosyl- (1"'->2") -glucoside
160	FL5FADGS0019	1	-9.5	Buddlenoid B, Isorhamnetin 7- (6"-p-coumarylglucoside)
160	FL3FAAGS0026	1	-9.5	Apigenin 7,4'-dialloside
160	FL7AADGL0025	1	-9.5	Peonanin, Peonidin 3-O- [ 6-O- (4-O- (E) -p-coumaroyl-O-alpha-rhamnopyranosyl) -beta-glucopyranoside ] -5-O-beta-glucopyranoside
160	FL5FADGL0029	1	-9.5	Isorhamnetin 3-rutinoside-4'-glucoside
160	FL5FAAGL0091	1	-9.5	Kaempferol 3- (6"-p-coumarylglucoside) -4'-glucoside
160	FL3FACGS0050	1	-9.5	Luteolin 7-glucuronosyl- (1->2) -glucuronide-4'-glucuronide
160	FL5FAAGA0033	1	-9.5	Kaempferol 3- (6"-sinapylglucosyl) - (1->2) -galactoside
160	FL5FADGA0025	1	-9.5	Isorhamnetin 3- (3"'-ferulylrobinobioside), Isorhamnetin 3- (3"'-feruloylrhamnosyl) - (1->6) -galactoside, Quercetin 3'-methyl ether 3- (3"'-feruloylrhamnosyl) - (1->6) -galactoside
160	FL3FADGS0003	1	-9.5	Luteolin 3'-methyl ether 7-rhamnoside
160	FLID1CGS0004	1	-9.5	6'-O-Acetyltrifolirhizin, Trifolirhizin 6'-monoacetate
160	FL3FAADS0012	1	-9.5	Isovitexin 7-O-xyloside-2"-O-rhamnoside
160	FL5FAAGL0031	1	-9.5	Kaempferol 3- (2G-rhamnosylgentiobioside)
160	FL3FAIGS0013	1	-9.5	Tricin 7- (2"-p-coumaroylglucuronosyl) (1->2) -glucuronide
160	FL3FAAGS0028	1	-9.5	Apigenin 7-glucuronide-4'-rhamnoside
160	CHEMBL2171574	1	-9.5
160	FL7AADGL0015	1	-9.5	Peonidin 3- [ 6- (3-glucosylcaffeyl) glucoside ]
160	FL3FAFGS0001	1	-9.5	Luteolin 3',4'-dimethyl ether 7-rhamnoside
160	FL3FRNND0001	1	-9.5	Cycloartobiloxanthone
160	CHEMBL2171601	1	-9.5
160	FL1CHYNP0004	1	-9.5	Glyinflanin C
160	FLIF1LNF0005	1	-9.5	Isomillettone
160	FLIDBCNP0001	1	-9.5	Neorautanin
160	FL5FAFGL0002	1	-9.5	Dillenetin 3-rutinoside
160	FL5FAAGL0061	1	-9.5	6"-O-Acetylastragalin, Kaempferol 3- (6"-acetylglucoside)
160	FL5FADGA0023	1	-9.5	Isorhamnetin 3- (6"'-acetylglucosyl) (1->6) -galactoside
160	FL3FAACS0037	1	-9.5	Marginatoside
160	FL3FAACS0036	1	-9.5	Schaftoside 6"-O-glucoside
160	FL2F1ANP0008	1	-9.5	Dinklagin A
160	FL3FAACS0056	1	-9.5	Apimaysin, 3'-Deoxymaysin, 2,6-Anhydro-1-deoxy-5-O- (6-deoxy-alpha-L-mannopyranosyl) -6-C- [ 5,7-dihydroxy-2- (4-hydroxyphenyl) -4-oxo-4H-1-benzopyran-6-yl ] -xylo-3-hexulose
160	CHEMBL2171602	1	-9.5
160	FL6DADGS0001	1	-9.5	Catechin-4-ol 3'-methyl ether 3-O-alpha-L-rhamnopyranoside
160	FLIFWXNP0001	1	-9.5	Dehydromillettone, 6beta-Acetylteuscordin, 6a,12a-Dehydromilletone, 4,5-Dihydro-5'alpha-hydroxy-4'alph-methoxy-6a,12a-dehydro-alph-toxicarol
160	FL2FA9NC0007	1	-9.5	Leucadenone A
160	FL1C1ANP0010	1	-9.5	Glyinflanin G
160	FL2FA9GS0007	1	-9.5	Pinocembrin 7-O-neohesperidoside 6"-O-acetate
160	FL3FADCS0018	1	-9.5	3'-O-Methylderhamnosylmaysin
160	FLIAABGS0005	1	-9.5	Lanceolarin, Biochanin A 7-O-apiosyl- (1->6) -glucoside
160	FL2FBANC0010	1	-9.5	Epicalyxin J
160	FL7AAAGL0009	1	-9.5	Pelargonidin 3- (2G-xylosylrutinoside)
160	FL7AAAGL0050	1	-9.5	Pelargonidin 3- (4"'-p-coumarylrutinoside) -5-glucoside
160	FL5FAAGS0082	1	-9.5	Kaempferol 3-glucosyl- (1->4) -rhamnosyl- (1->2) -glucoside
160	FL5FACGL0045	1	-9.5	Quercetin 3-rutinoside-4'-glucoside
160	FL2FACGS0007	1	-9.5	Eriodictyol 5,3'-di-O-glucoside
160	FL5FADGA0026	1	-9.5	Isorhamnetin 3- (4"-p-coumarylrobinobioside) -7-rhamnoside
160	FL7AAAGA0004	1	-9.5	Pelargonidin 3-galactoside-5-glucoside
160	FL5FCEGL0003	1	-9.5	Ombuoside
160	FL5FAAGL0047	1	-9.5	Kaempferol 3-rutinoside-7-glucuronide
160	FLIDHXNF0007	1	-9.5	Hildecarpidin
160	FL7AAAGL0023	1	-9.5	Pelargonidin 3-glucoside-5- (6"-acetylglucoside)
160	FLID1ANP0004	1	-9.5	Folitenol
160	FL5FAAGS0105	1	-9.5	Kaempferol 3- (4"-p-coumaroylglucoside)
160	FL2FACNP0005	1	-9.5	Amorin
160	FL3FACGS0049	1	-9.5	Luteolin 7,4'-diglucuronide-3'-glucoside
160	FL3FALNP0015	1	-9.5	Australone A
160	FL7AADGL0005	1	-9.5	Peonidin 3-gentiobioside
160	FL1DA9NC0007	1	-9.5	Chamuvaritin
160	FL3FAACS0081	1	-9.5	Isovitexin 2"-O- (6"'- (E) -p-coumaroyl) glucoside
219	FL5FACGL0018	1	-9.4	Quercetin 3,3'-diglucoside
219	FL1C1AGS0001	1	-9.4	Isobutrin
219	FL3FFCGS0023	1	-9.4	Hypolaetin 8-glucoside-3'-rutinoside, 8-Hydroxyluteolin 8-glucoside-3'-rutinoside
219	FL5FAAGL0053	1	-9.4	Kaempferol 3-glucoside-7,4'-dirhamnoside
219	FL3FABGS0013	1	-9.4	Acacetin 7- (6"-acetylglucoside)
219	FL1C1ANP0019	1	-9.4	Bis (6",6"-dimethyl-4",5"-dihydropyrano) [ 2",3":4',5' ] [ 2",3":4,3 ] -2'-hydroxychalcone
219	FL3FAACS0012	1	-9.4	Cachimoside, Kachimoside, Vitexin 6"-O-xyloside
219	FL3FAADS0045	1	-9.4	6"'-Feruloylsaponarin, Isovitexin 7-O-beta- [ 6"'-O- (E) -p-feruloyl ] glucoside
219	FL3FACGS0078	1	-9.4	Luteolin 7-glucoside-3'-glucuronide
219	FL2FACNP0002	1	-9.4	Amorinin
219	FL3FRNND0002	1	-9.4	Artonin M
219	FL3FAACS0040	1	-9.4	3,6,8-Tri-C-xylosylapigenin
219	FL3FE8GS0002	1	-9.4	5,7,2'-Trihydroxy-6-methoxyflavone 7-O-glucoside
219	FL3FACGS0048	1	-9.4	Luteolin 7-glucuronide-3',4'-dirhamnoside
219	FL3FACGS0012	1	-9.4	Luteolin 3'-xyloside
219	FL3FADCS0015	1	-9.4	Isoscoparin 2"- (6- (E) -p-coumaroylglucoside)
219	FL7AAAGL0030	1	-9.4	Pelargonidin 3- (6"-ferulylglucoside) -5-glucoside
219	FL5FA9GS0003	1	-9.4	Galangin 3-galactosyl- (1->4) -rhamnoside
219	FL3FAAGS0058	1	-9.4	Apigenin 7-cellobioside, 5,7,4'-Trihydroxyflavone 7-cellobioside
219	FL7AAAGL0064	1	-9.4	Pelargonidin 3- (2- (6-ferulylglucosyl) -6-p-coumarylglucoside) -5-glucoside, Pelargonidin 3-O- [ 2-O- (6- (E) -feruloyl-beta-D-glucopyranosyl) -6-O- (E) -p-coumaroyl-beta-D-glucopyranoside ] -5-O- (beta-D-glucopyranoside)
219	FL3FAADS0024	1	-9.4	Isomollupentin 4'-O-glucoside
219	FL2F9AGI0001	1	-9.4	5,4'-Dihydroxy-6-C-prenylflavanone 4'-xylosyl- (1->2) -rhamnoside
219	FL3FQUNP0003	1	-9.4	Artonin P
219	FL5FAEGS0005	1	-9.4	Tamarixetin 3-neohesperidoside, Quercetin 4'-methyl ether 3-neohesperidoside
219	FL3FAEGS0002	1	-9.4	Luteolin 4'-methyl ether 7-glucuronide
219	CHEMBL2171596	1	-9.4
219	FLIAAAGS0008	1	-9.4	Genistein 7-O-glucoside-6"-malonate
219	FL2FABGS0007	1	-9.4	Isosakuranetin 7-O-rhamnoside
219	FL7AAAGL0033	1	-9.4	Pelargonidin 3- (6"-p-coumarylglucoside) -5- (6"'-acetylglucoside)
219	FLIAAANP0012	1	-9.4	Ulexone B
219	FL3FADGS0014	1	-9.4	Luteolin 3'-methyl ether 7,4'-dixyloside
219	FL3FAAGS0064	1	-9.4	Echitin (glycoside), Apigenin 7- (2"-E-p-coumaroylglucoside
219	FL3FAAGS0065	1	-9.4	Apigenin 7- (3"-p-coumaroylglucoside)
219	FL5FAAGLS003	1	-9.4	Kaempferol 3- (6"-sulfatogentiobioside), Kaempferol 3-(gentiobioside 6'-sulfate), Kaempferol 3-O-(gentiobioside 6'-sulfate)
219	FL3FAAGM0001	1	-9.4	3-C-Methylapigenin 5-rhamnoside
219	FLIA1AGS0010	1	-9.4	Ambonin, Daidzein 7-O-apiosyl- (1->6) -glucoside
219	FL3FALNP0012	1	-9.4	Isocyclomorusin
219	FL5FCBGL0002	1	-9.4	Kaempferol 7,4'-dimethyl ether 3- (6"- (E) -p-coumarylglucoside)
219	FL5FAAGS0066	1	-9.4	Kaempferol 3- (2"-p-coumaryl-rhamnoside) -7-rhamnoside
219	FLIE1ANP0002	1	-9.4	Sophoracoumestan A
219	FL7AAAGL0038	1	-9.4	Monardaein
219	FL5FDEGS0002	1	-9.4	Quercetin 3,4'-dimethyl ether 7-alpha-L-Arabinofuranosyl- (1->6) -glucoside
219	FL2FAANP0006	1	-9.4	Euchrenone a4
219	FL3FAAGS0024	1	-9.4	Apigenin 7-rhamnosyl- (1->2) -galacturonide
219	FL3FACGS0035	1	-9.4	Luteolin 7-galactoside-4'-glucoside
219	FL7AAAGL0068	1	-9.4	Pelargonidin 3-rutinoside-7- (6- (p-hydroxybenzoyl) glucoside)
219	FL3FFAGS0015	1	-9.4	8-Hydroxyapigenin 8- (6"-E-p-coumaroylglucoside)
219	FL2FAAGC0001	1	-9.4	Poriolide
219	FL2FALGS0003	1	-9.4	4'-Hydroxy-5,7,2'-trimethoxyflavanone 4'-rhamnosyl- (1->6) -glucoside
219	FL3FAAGS0072	1	-9.4	Apigenin 7-Glucuronosyl- (1->3) - [ 2"-p-coumaroylglucuronosyl) - (1->2) -glucuronide ]
219	FLIG1LNP0002	1	-9.4	Euchretin A
219	FL3FAAGS0032	1	-9.4	Apigenin 7-neohesperidoside-4'-sophoroside
219	FL5FAAGL0046	1	-9.4	Kaempferol 3-rutinoside-7-rhamnoside
219	FLID1CNP0002	1	-9.4	Leiocarpin
219	FL4DACNN0001	1	-9.4	Silybin
219	FLIAAANP0013	1	-9.4	Ulexone D
219	FLIAAAGS0010	1	-9.4	Ambocin, Genistein 7-O-apiosyl- (1->6) -glucoside
219	FL7ACIGL0002	1	-9.4	Hirsutidin 3-O- (6-O-p-coumaroyl) glucoside
219	FL5FAAGA0008	1	-9.4	Kaempferol 3-robinobioside
219	FLIBALNP0005	1	-9.4	Lespedeol B
219	FL5FAAGA0047	1	-9.4	Kaempferol 3-ferulylrobinobioside-7-rhamnoside
219	FL5FADGS0002	1	-9.4	Distichin
219	FL5FEAGL0003	1	-9.4	6-Hydroxykaempferol 3-rutinoside-6-glucoside
282	FL5FADGS0011	1	-9.3	Isorhamnetin 3-alpha-L-arabinopyranosyl- (1->2) -rhamnoside
282	FL5FFCGS0020	1	-9.3	Haploside A
282	FL4DAANI0007	1	-9.3	3,5,4'-Trihydroxy-7-geranyloxyflavanone
282	FL7AACGL0013	1	-9.3	Cyanidin 3,3'-diglucoside
282	FL2F1ANP0003	1	-9.3	Sophoranochromene
282	FL5FAAGL0004	1	-9.3	Kaempferol 3-vicianoside
282	FL2FAAGS0017	1	-9.3	5,7,4'-Trihydroxyflavanone 4'-O-rutinoside
282	FL3FCCGS0002	1	-9.3	Luteolin 7-methyl ether 4'-rhamnoside
282	FL3FACGS0044	1	-9.3	Luteolin 7-rutinoside-4'-glucoside
282	FL2FAAGS0012	1	-9.3	Prunin 3"-p-coumarate
282	FL3FFAGS0018	1	-9.3	Isoscutellarein 4'-methyl ether 7-allosyl- (1->2) glucoside
282	FL7AAAGL0008	1	-9.3	Pelargonidin 3-gentiotrioside
282	FL7AAIGL0009	1	-9.3	Malvidin 3-rutinoside-5-glucoside
282	FL5FAAGS0107	1	-9.3	Kaempferol 3- (5"-feruloylapioside)
282	FLID1CGS0003	1	-9.3	Maackiain 3-O-galactoside
282	FL3FA9NP0005	1	-9.3	5-Methoxy-2,2-dimethyl-8-phenyl-2H,6H-benzo [ 1,2-b:5,4-b' ] dipyran-6-one
282	FL5FAAGS0083	1	-9.3	Kaempferol 3-glucosyl- (1->2) -galactosyl- (1->2) -glucoside
282	FL4DA9GS0004	1	-9.3	Neosmitilbin
282	FL2F1ANN0001	1	-9.3	Lophirone I
282	FL3FADGS0005	1	-9.3	Luteolin 3'-methyl ether 7-glucuronide
282	FL7AAAGA0005	1	-9.3	Pelargonidin 3-robinobioside-5-glucoside
282	FLIAAANF0003	1	-9.3	Lupinisoflavone M
282	FL3FADGS0016	1	-9.3	Luteolin 3'-methyl ether 7-glucuronide-4'-rhamnoside
282	FL2F1ANP0002	1	-9.3	Abyssinone III
282	FL1C1ANI0027	1	-9.3	Gemichalcone B
282	FL5FAAGS0121	1	-9.3	Kaempferol 3- (2"- (E) -p-coumaroyl-alpha-L-arabinofuranoside) -7-rhamnoside
282	FL5FAAGS0081	1	-9.3	Kaempferol 3-rhamnosyl- (1->6) -glucosyl- (1->6) -galactoside
282	FL5FAAGL0029	1	-9.3	Camelliaside A
282	FL63ACGS0024	1	-9.3	Catechin 3',4'-di-O-beta-D-glucopyranoside
282	FL2FA9GM0001	1	-9.3	Strobopinin 7-galactoside
282	FL5FABGI0020	1	-9.3	Sempervirenoside B
282	FLIG1LNF0001	1	-9.3	Lupinalbin E
282	FL3F2CNP0001	1	-9.3	Isopongachromene
282	FL3FAADS0005	1	-9.3	Neosaponarin
282	FL2FABGM0003	1	-9.3	Miconioside A, Matteucinol 7-O-alpha-L-arabinopyranosyl (1->6) -beta-D-glucopyranoside
282	FL7AAIGL0039	1	-9.3	Malvidin 3-glucoside-5- (6-acetylglucoside)
282	FL7AAAGL0071	1	-9.3	Pelargonidin 3-glucoside-7- (6- (4- (glucosyl) -p-hydroxybenzoyl) glucoside)
282	FL3F2CGS0001	1	-9.3	7,3',4'-Trihydroxy-6-methoxyflavone 7-rhamnoside-3'-xyloside
282	FL1C1AND0001	1	-9.3	Bartericin C
282	FL5FCAGS0010	1	-9.3	Kaempferol 7-methyl ether 3-apiosyl- (1->5) -apioside-4'-glucoside
282	FL3FRNND0005	1	-9.3	Artonin F
282	FL2FACNP0014	1	-9.3	Abyssinoflavanone VI
282	FL5FAAGA0037	1	-9.3	Kaempferol 3-glucosyl- (1->4) (6"'-sinapylglucosyl) (1->2) -galactoside
282	FL1CAAGS0006	1	-9.3	Chalconaringenin 2'-rhamnosyl- (1->4) -xyloside
282	CHEMBL2171584	1	-9.3
282	FL1C1AGS0005	1	-9.3	Isoliquiritigenin 4,4'-diglucoside
282	FL3FAANP0008	1	-9.3	Dinklagin B
282	FL5FADGS0033	1	-9.3	Isorhamnetin 3-rhamnosyl- (1->6) - [ rhamnosyl- (1->2) - (3"'- (E) -p-coumaroylgalactoside ] -7-rhamnoside, Quercetin 3'-methyl ether 3-rhamnosyl- (1->6) - [ rhamnosyl- (1->2) - (3"'- (E) -p-coumaroylgalactoside ] -7-rhamnoside
282	CHEMBL2171585	1	-9.3
282	FL3F1CGS0004	1	-9.3	7,4'-Dihydroxy-3'-methoxyflavone 7-glucoside
282	FL5FECGS0038	1	-9.3	5,3',4'-Trihydroxy-3-methoxy-6,7-methylenedioxyflavone 4'-glucuronide
282	FL7AAIGL0004	1	-9.3	Malvidin 3-gentiobioside
282	FLID1ANI0008	1	-9.3	Ficifolinol
282	FL3FCCNP0002	1	-9.3	Muxiangrin I, Muxiangrine I
282	FL3FF8GS0012	1	-9.3	Skullcapflavone I 2'- (4"-E-Cinnamoylglucoside)
282	FL7DACGO0003	1	-9.3	Luteolinidin 4'-glucuronide
282	FL5FAKGS0002	1	-9.3	Myricetin 3',4'-dimethyl ether 3-glucoside
282	FLIC1LNP0009	1	-9.3	Hispaglabridin B
282	FL2FDAGS0002	1	-9.3	4'-Hydroxy-5,7-dimethoxyflavanone 4'- [ 2- (5-Cinnamoyl) -beta-D-apiofuranosyl ] glucoside
282	FL3FACGS0051	1	-9.3	Luteolin 7,3',4'-triglucuronide
282	FL5FADGA0007	1	-9.3	Isorhamnetin 3-robinobioside
282	FL5FAAGA0007	1	-9.3	Kaempferol 3-rhamnosyl- (1->2) -galactoside
282	CHEMBL2171578	1	-9.3
282	FL3FAAGS0029	1	-9.3	Apigenin 7,4'-diglucoside
282	FL5FADGA0016	1	-9.3	Isorhamnetin 3-glucosyl- (1->6) -galactoside-7-glucoside, Quercetin 3'-methyl ether 3-glucosyl- (1->6) -galactoside-7-glucoside
282	FL7AAAGO0003	1	-9.3	Pelargonidin 3-rhamnoside
282	FL7AAAGO0004	1	-9.3	Pelargonidin 3-rhamnoside-5-glucoside
282	FL3FAAGM0002	1	-9.3	5,7,4'-Trihydroxy-3'-C-methylflavone 4'-rhamnoside
282	FL1CHYNF0001	1	-9.3	Glyinflanin F
282	FL5FAAGS0095	1	-9.3	Kaempferol 3-gentiobioside-4'-glucoside
282	FL5FCEGL0004	1	-9.3	Ombuin 3-rutinoside-5-glucoside
282	FL3F19GF0001	1	-9.3	Pongamoside A
282	FL3FACGS0013	1	-9.3	Luteolin 3'-rhamnoside
282	FL1C18NP0001	1	-9.3	Flemiwallichin D
282	FL63AAGS0002	1	-9.3	Epiafzelechin 3-O-beta-D-allopyranoside
282	FL3FAAGS0030	1	-9.3	Apigenin 7-rutinoside-4'-glucoside
282	FL5FAANP0003	1	-9.3	Glycyrrhiza flavonol A
282	FL3FBBNP0001	1	-9.3	Di-O-methylcarpachromene, Carpachromene dimethyl ether
282	FL2FAAGS0028	1	-9.3	Naringenin 7-O- (2",6"-di-O-alpha-rhamnopyranosyl) -beta-glucopyranoside
282	FL3FRNNP0004	1	-9.3	Artomunoxanthone
282	FL3FRNNP0006	1	-9.3	Artonin N
282	FL1CA9NC0001	1	-9.3	Kurzichalcolactone
282	FL7AADGL0023	1	-9.3	Peonidin 3-ferulyldiglucoside-5-glucoside
282	CHEMBL2171597	1	-9.3
366	FL7D1DNS0001	1	-9.2	Sphagnorubin C
366	FL3FACGS0017	1	-9.2	Luteolin 4'-glucoside
366	FL5FAIGL0003	1	-9.2	Syringetin 3-rutinoside-7-glucoside
366	FL7ACDGL0001	1	-9.2	Rosinin
366	FL7AADGL0006	1	-9.2	Peonidin 3-rutinoside
366	FL7AAAGL0034	1	-9.2	Pelargonidin 3- (6"-p-coumarylglucoside) -5- (4"'-malonylglucoside)
366	FL2FACNP0003	1	-9.2	Sigmoidin D
366	FL2F1AGS0005	1	-9.2	Liquiritigenin 7- (3-acetylapiofuranoside) -4'-glucoside
366	FL7ARXGL0003	1	-9.2	Malvidin 3-glucoside-pyruvate
366	FL1C1LNI0004	1	-9.2	Demethoxyisogemichalcone C
366	FL5FAAGL0078	1	-9.2	Kaempferol 3- [ 2"',3"',5"'-triacetyl-alpha-L-arabinofuranosyl- (1->6) -glucoside
366	FL3FAAGS0060	1	-9.2	Apigenin 7-O- (2G-rhamnosyl) gentiobioside
366	FL3FAAGS0044	1	-9.2	Apigenin 7- (2"-glucuronosyllactate)
366	FL2FALNP0021	1	-9.2	Sanggenol N
366	FL1C1AGS0008	1	-9.2	Isoliquiritigenin 4'-O-glucoside 4-O-apiofuranosyl- (1"'->2"') -glucoside
366	FL5FAAGS0051	1	-9.2	Kaempferol 3- (4"-p-coumarylrhamnoside)
366	FLIG1LNP0001	1	-9.2	Millettin
366	FLID1CNP0005	1	-9.2	Nitiducarpin
366	FL6F1CGS0001	1	-9.2	7-Hydroxy-3',4'-methylenedioxyflavan 7-O-beta-D-glucopyranoside
366	FL7AADGO0002	1	-9.2	Peonidin 3-rhamnoside
366	FL3FACDS0012	1	-9.2	Isoorientin 3',6"-di-O-glucoside
366	FL5FAHGL0005	1	-9.2	Laricitrin 3,7,5'-triglucoside
366	FLIG1LNF0002	1	-9.2	Lupinalbin C
366	FL5FAEGS0004	1	-9.2	Tamarixetin 7-rutinoside
366	FLIE1ANP0004	1	-9.2	Corylidin
366	FL2FA9NC0004	1	-9.2	Uvarinol
366	FL3FAAGS0071	1	-9.2	Apigenin 4'- (2"-feruloylglucuronosyl) - (1->2) -glucuronide
366	FL3FAADS0002	1	-9.2	Vitexin 4'-O-galactoside
366	FL3FAAGS0005	1	-9.2	Apigenin 5-galactoside
366	FL3FAAGS0031	1	-9.2	Apigenin 7-neohesperidoside-4'-glucoside
366	FL3FAEGS0013	1	-9.2	Diosmetin 7-Apiosyl- (1->2) - (6"-acetylglucoside)
366	FL5FACGS0044	1	-9.2	Quercetin 3-xylosyl- (1->2) -rhamnoside-4'-rhamnoside
366	FLIAABGS0004	1	-9.2	Kakkanin, Biochanin A 7-O-xylosyl- (1->6) -glucoside
366	FLIAABGS0003	1	-9.2	Biochanin A 7-O-gentiobioside
366	FL3FABGS0022	1	-9.2	Acacetin 7- [ 6"'-acetylglucosyl- (1->2) ] -rhamnosyl- (1->6) -glucoside
366	FL3FACGS0043	1	-9.2	Luteolin 7-rutinoside-3'-glucoside
366	FL5FAAGS0068	1	-9.2	Kaempferol 3-rhamnoside-7- [ 6"'-ferulylglucosyl- (1->3) -rhamnoside ]
366	FL2FAAGS0006	1	-9.2	Naringenin 5-O-neohesperidoside
366	FL4DAAGI0004	1	-9.2	Phellochinin A
366	FL2FABGS0006	1	-9.2	Acinoside
366	FLIAAAGS0011	1	-9.2	Genistein 7-O- (2"-p-coumaroylglucoside)
366	FL5FAAGS0130	1	-9.2	Kaempferol 3- (4"'-p-coumaroylglucosyl) - (1->2) -rhamnoside-7-glucoside
366	FL5FACGS0083	1	-9.2	Plantaovaside, Quercetin 3-rutinoside-3'-apioside
366	FLIAALNP0015	1	-9.2	Angustone B
366	FL5FAAGS0005	1	-9.2	Afzelin
366	FL4DAANC0004	1	-9.2	Hypnum acid
366	FL5F1AGS0001	1	-9.2	Resokaempferol 7-glucoside
366	FL3FRNNR0006	1	-9.2	Oxyisocyclointegrin
366	FL2FAANP0011	1	-9.2	Paratocarpin I
366	FL2FALNP0008	1	-9.2	Flemichin E
366	FL2FAAGM0001	1	-9.2	Poriolin
366	FL3FAAGS0053	1	-9.2	Apigenin 7- (6"-acetylalloside) -4'-alloside
366	FL4DQUNN0001	1	-9.2	Silydianin
366	FL1DA9NC0010	1	-9.2	Isotriuvaretin
366	FL3FCCNP0001	1	-9.2	Muxiangrin II, Muxiangrine II
366	FL5FFAGS0012	1	-9.2	Herbacetin 7-rhamnoside-8-glucoside
366	FL2F1CGS0001	1	-9.2	Butrin
366	FL7AAIGL0024	1	-9.2	Malvidin 3-O-beta-D-sambubioside
366	FL5FADGS0006	1	-9.2	Isorhamnetin 5-galactoside
366	FL3FADGS0012	1	-9.2	Luteolin 3'-methyl ether 7-glucuronosyl- (1->2) -glucuronide
366	FL5FAAGL0039	1	-9.2	Kaempferol 3-gentiobioside-7-glucoside
366	FL5FACGS0063	1	-9.2	Quercetin 4'-galactoside
366	FL3FACGS0034	1	-9.2	Luteolin 7,4'-diglucoside
366	FL3FAAGS0009	1	-9.2	Apigenin 7-glucuronide
366	FL4DAEGS0001	1	-9.2	Anacheiloside
366	FLIBALNI0011	1	-9.2	Sophoraisoflavanone D
366	FL3FAANP0007	1	-9.2	Carpachromene, 5,4'-Dihidroxy-6",6"-dimethylpyrano [ 2",3":7,6 ] flavone
366	FL5FAAGA0006	1	-9.2	Kaempferol 3-glucosyl- (1->6) -galactoside
366	FL2FALNR0002	1	-9.2	Sanggenon G
366	FL1C1AGS0009	1	-9.2	Isoliquiritigenin 4-O- (5"'-O-p-coumaroyl) -apiofuranosyl- (1"'->2"') -glucoside
366	FLIE1ANP0006	1	-9.2	Bavacoumestan A
366	FL3FEAGS0042	1	-9.2	Scutellarein 7-methyl ether 6-rhamnosyl- (1->4) -xyloside
366	FL3FADCS0011	1	-9.2	Isoscoparin 2"-O-rhamnoside
366	FL3FRNNP0009	1	-9.2	Artocommunol CA
366	FL5FAAGL0038	1	-9.2	Kaempferol 3-laminaribioside-7-rhamnoside
366	FL7ARXGL0006	1	-9.2	Malvidin 3-glucoside-4-vinylguaiacol
366	FL5FAAGA0043	1	-9.2	Variabiloside C
366	FL7AAGGL0055	1	-9.2	Ternatin C3
366	FL5FAAGA0034	1	-9.2	Kaempferol 3- (4"- (Z) -p-coumarylrobinobioside)
366	FL7AAAGL0005	1	-9.2	Pelargonidin 3-gentiobioside
366	FL3FFCGS0021	1	-9.2	8-Hydroxyluteolin 4'-methyl ether 7- (6"'-acetylallosyl) (1->2) (6"-acetylglucoside)
366	FL2FAAGS0002	1	-9.2	Narirutin
366	FL63AAGS0003	1	-9.2	Arthromerin B
366	FL7AADGL0020	1	-9.2	Peonidin 3- [ 6- (3-glucosylcaffeyl) glucoside ] -5-glucoside
366	FL2FACNP0007	1	-9.2	Sigmoidin G
366	FLIDHXNP0003	1	-9.2	Tuberosin, (+) -Tuberosin
366	FL63AAGS0001	1	-9.2	Arthromerin A
366	FL3FAAGS0020	1	-9.2	Apigenin 7-rutinoside
366	FLID1CNP0004	1	-9.2	Neorautanol
366	FL5FADGS0029	1	-9.2	Isorhamnetin 3- (6"- (E) -sinapylsophoroside), Quercetin 3'-methyl ether 3- (6"- (E) -sinapoylsophoroside)
456	FL3FACGS0079	1	-9.1	Luteolin 3'-xylosyl (1->2) glucoside
456	FLIAALND0002	1	-9.1	Lupinisoflavone K
456	FL5FDEGS0003	1	-9.1	Quercetin 3,4'-dimethyl ether 7-rutinoside
456	FL3FACGS0046	1	-9.1	Luteolin 7-glucoside-4'-neohesperidoside
456	FL2FALNP0009	1	-9.1	Kuwanon F
456	FL5FACGS0019	1	-9.1	Spiraein, Spiraeoside, Quercetin 4'-glucoside
456	FL2FA9NC0011	1	-9.1	Lumaflavanone A
456	FL5FAAGA0028	1	-9.1	Kaempferol 3- (6"-malonylgalactoside)
456	FL3FAACS0082	1	-9.1	Isovitexin 2"-O- (6"'-feruloyl) glucoside
456	FL3FCACS0011	1	-9.1	6-C-Glucopyranosyl-8-C-arabinopyranosylgenkwanin
456	FL2FBCNP0001	1	-9.1	Isoglabrachromene
456	FL1CAAGS0002	1	-9.1	Chalconaringenin 2'- (6"-p-coumarylglucoside)
456	FL4DRNNP0003	1	-9.1	Sorocein E
456	FL3FECGS0051	1	-9.1	6-Hydroxyluteolin 6,3'-dimethyl eter 5-rhamnoside
456	FL5FCDGA0004	1	-9.1	Rhamnazin 3-isorhamninoside
456	FL3FAEGS0001	1	-9.1	Luteolin 4'-methyl ether 7-glucoside
456	FL1C2ANP0001	1	-9.1	Flemingin D
456	FL3FEAGS0023	1	-9.1	Pectolinarigenin 7- (6"-methylglucuronide)
456	FL2FADNP0001	1	-9.1	Amoricin
456	FL7AADGO0001	1	-9.1	Peonidin 3-arabinoside
456	FL3FACGS0029	1	-9.1	Luteolin 7-glucoside-3'-xyloside
456	FL5FDCGS0009	1	-9.1	Quercetin 3-methyl ether 7-rhamnoside-3'-xyloside
456	FL3F1CNP0001	1	-9.1	6",6"-Dimethyl-3',4'-methylenedioxypyrano [ 2",3":7,8 ] flavone
456	FL5FAAGS0023	1	-9.1	Kaempferol 3-arabinofuranoside-7-rhamnoside, Kaempferol 3-alpha-L-arabinofuranoside-7-rhamnoside
456	FL2FA9GS0001	1	-9.1	Pinocembrin 7-O-neohesperidoside, Pinocembrin 7-rhamnosylglucoside
456	FL7AAIGL0019	1	-9.1	Tibouchinin, Malvidin-3- (6-O-p-coumarylglucoside) -5-glucoside
456	FL7AAAGL0037	1	-9.1	Palargonidin 3- (6"-ferulylglucoside) -5- (6"'-malonylglucoside)
456	FL4DABGS0001	1	-9.1	Dihydrokaempferide 7-rhamnoside
456	FL3FACGS0068	1	-9.1	Luteolin 3'- (3"-acetylglucuronide)
456	FL7ABIGO0001	1	-9.1	Capensinin, 5-O-methyl malvidin
456	FL2FAANP0005	1	-9.1	Euchrenone a2
456	FLIAACNP0007	1	-9.1	Gancaonin H
456	FL2FAAGS0022	1	-9.1	Naringenin 4'-O-alpha-L-rhamnopyranoside
456	FL5FAAGL0077	1	-9.1	Kaempferol 3- (3",4"-diacetyl-2",6"-di- (E) -p-coumarylglucoside)
456	FL3FACDS0014	1	-9.1	Isoorientin 3'-O-neohesperidoside
456	FL5FAAGL0081	1	-9.1	Petunoside
456	FL3F1ANP0001	1	-9.1	Kanzonol E
456	FL3FALNP0003	1	-9.1	Brosimone G
456	FL631CNC0003	1	-9.1	Shanciol
456	FL3FAAGS0062	1	-9.1	Apigenin 7-Glucosyl- (1->2) -glucuronide-4'-glucuronide
456	FL7AADGL0018	1	-9.1	Peonidin 3- (6'-malonylglucoside) -5-glucoside
456	FL2FAAGS0016	1	-9.1	5,7,4'-Trihydroxyflavanone 7-O-galactosylglucoside
456	FL3FABGS0007	1	-9.1	Acacetin 7-glucuronosyl- (1->2) -glucuronide
456	FL3FRNNF0001	1	-9.1	Artoindonesianin P, O-Demethylartonin K, O,O'-Didemethylartonin L
456	FL5F1CGS0005	1	-9.1	Pongamoside D
456	FLIAAANP0010	1	-9.1	Lupinisolone A
456	FL5FABGI0009	1	-9.1	Epimedin B
456	CHEMBL2171573	1	-9.1
456	FL7AAAGO0001	1	-9.1	Pelargonidin 3-arabinoside
456	FL5FCAGS0006	1	-9.1	Rhamnocitrin 3-isorhamninoside
456	FL3F1AGS0003	1	-9.1	7,4'-Dihydroxyflavone 7-rutinoside
456	FL2F1CNP0001	1	-9.1	Ovalichromene B
456	FL3FADNP0003	1	-9.1	5-Hydroxy-8- (4-hydroxy-3-methoxyphenyl) -2,2-dimethyl-2H,6H-benzo [ 1,2-b:5,4-b' ] dipyran-6-one
456	FLNAA9NP0003	1	-9.1	Inophyllolide chromanol
456	FL5FADGL0036	1	-9.1	Isorhamnetin 3- [ 6"- (2- (E) -butenoyl) -glucoside ]
456	FL5FCCGA0005	1	-9.1	Rhamnetin 3-galactoside-3'-rhamnoside
456	FL5FCDGA0003	1	-9.1	Rhamnazin 3-rhamninoside
456	FL5FA9GS0001	1	-9.1	Galangin 3-rhamnoside
456	FL1C1ANP0006	1	-9.1	Sophoradochromene
456	FLIF1LNF0002	1	-9.1	Dolichone, Dolineone
456	FL3FALNP0004	1	-9.1	Cycloartocarpesin
456	FL3FRNNP0005	1	-9.1	Artonol E
456	FLIACAGS0002	1	-9.1	Prunetinoside, Prunetin 5-O-glucoside
456	FL5FAAGS0109	1	-9.1	Stenopalustroside A, Kaempferol 3- (3",6"-di- (Z) -p-coumaroylglucoside)
456	FL1C1ANI0018	1	-9.1	Lespeol
456	FLID1CNP0001	1	-9.1	Neorautenaan, Neorautenane, 1,2-Didehydroneorautane
456	FL2FALNP0018	1	-9.1	Exiguaflavanone I
456	FL1C1ANP0009	1	-9.1	3,2',4'-Trihydroxy-6",6"-dimethyl-3'-prenylpyrano [ 2",3":4,5 ] chalcone
456	FL4DAANC0003	1	-9.1	Gericudranin D
456	FL7AAAGL0026	1	-9.1	Pelargonidin 3- (6"-succinylglucoside) -5-glucoside
456	FL3FF9GS0010	1	-9.1	Immaculoside, 7-Hydroxy-5,8-dimethoxyflavone 7-glucoside
456	FL5FDAGS0007	1	-9.1	Quercetin 3,7-dimethyl ether 3'-neohesperidoside
456	FL5FADGA0002	1	-9.1	Isorhamnetin 3-L-arabinopyranosyl- (1->6) -galactoside, Quercetin 3'-methyl ether 3-alpha-arabinopyranosyl- (1->6) -galactoside
456	FL3FAAGS0006	1	-9.1	Apigenin 7-xyloside
456	FL7AACGO0007	1	-9.1	Cyanidin 7- (3-glucosyl-6-malonylglucoside) -4'-glucoside
456	FL7AADGL0029	1	-9.1	5- [ (6-O-Acetyl-beta-D-glucopyranosyl) oxy ] -3- (beta-D-glucopyranosyloxy) -7-hydroxy-2- (4-hydroxy-3-methoxyphenyl) -1-benzopyrylium
456	FL5FAAGS0035	1	-9.1	Kaempferol 7-neohesperidoside
456	FL1C1AND0002	1	-9.1	Paratocarpin F
456	FL3FADGS0009	1	-9.1	Luteolin 3'-methyl ether 7-rutinoside
456	FL5FAAGM0002	1	-9.1	8-C-Methylkaempferol 7-glucoside
456	FLIAACNP0005	1	-9.1	Semilicoisoflavone B
456	FL2F1AGS0007	1	-9.1	Liquiritigenin 7-glucoside-4'-apiosyl- (1->2) -glucoside
456	FL5FAAGL0022	1	-9.1	Sorboside
456	FL1CHYNP0005	1	-9.1	Glyinflanin D
456	FLIBALNP0004	1	-9.1	Cajanone
456	FL3FE9GS0008	1	-9.1	7-Hydroxy-5,6-dimethoxyflavone 7-glucoside
456	FL1C1CNP0001	1	-9.1	Glabrachromene II
456	FLIAAANP0009	1	-9.1	Isochandalone
456	CHEMBL2171571	1	-9.1
456	FL5FAAGA0041	1	-9.1	Kaempferol 3-rhamnosyl- (1->4) (3"'-acetylrhamnosyl) (1->6) -galactoside
456	FL2FACNN0001	1	-9.1	Silandrin
456	FL3FAACS0064	1	-9.1	2"-O-Vanilloylvitexin
548	FL5F1AGS0002	1	-9	Resokaempferol 4'-glucoside
548	FL7AAIGL0017	1	-9	Malonylmalvin
548	FL3FADCS0003	1	-9	Alternanthin
548	FL3FCACS0033	1	-9	Isoswertisin 6"'-O-feruloyl 2"-O-glucoside
548	FL3FFCGS0011	1	-9	8-Hydroxyluteolin 3'-methyl ether 7-glucoside
548	FL3FAACC0002	1	-9	Cucumerin A
548	FLIAAAND0001	1	-9	Ulexone C
548	FL2FACNP0013	1	-9	Abyssinoflavanone V
548	FL5FAAGS0119	1	-9	Ricinitin, Kaempferol 3- (6"-acetylglucosyl) - (1->3) -galactoside
548	FL3FA9GS0006	1	-9	Chrysin 7-gentiobioside
548	FL5FAAGS0110	1	-9	Dentatiflavonoid, Kaempferol 3- (2"- (E) -p-coumaroyl-6"-acetylglucoside)
548	FL4D1AGS0002	1	-9	Kushenol J
548	FL2FCCGS0001	1	-9	7-O-Methyleriodictyol 3'-O-glucoside
548	FLIDACNP0001	1	-9	Neorautenanol
548	FLID1CGS0002	1	-9	Trifolirhizin, Sophojaponicin B1, (-) -Maackiain 3-O-glucoside
548	FL7AAAGL0020	1	-9	Palargonidin 3- (6"-malonylsophoroside)
548	FL7AACGL0014	1	-9	Cyanidin 3,4'-diglucoside
548	FL3FACGS0015	1	-9	Luteolin 3'-glucuronide
548	FL5FAANSS004	1	-9	Kaempferol 3,7,4'-tri-O-sulfate
548	FLIAFCGS0003	1	-9	Platycarpanetin 7-O-laminaribioside
548	FL2FAANP0010	1	-9	Paratocarpin H
548	FL5FEAGS0015	1	-9	Betuletol 7-glucoside
548	FL5FDAGS0001	1	-9	Isokaempferide 7-glucoside
548	FL5FADGA0003	1	-9	Isorhamnetin 3-glucosyl- (1->2) -galactoside
548	FL5FAAGS0046	1	-9	Kaempferol 3- (2"-p-coumaryl-alpha-L-arabinopyranoside)
548	FL3FADDS0003	1	-9	Knautoside, Episcoparin 7-O-glucoside, Chrysoeriol 7-O-8-C-bisglucoside
548	FL3FEAGS0046	1	-9	Hispidulin 7-rhamnoside
548	FL3FBCNP0001	1	-9	5-Methoxy-6",6"-dimethyl-3',4'-methylenedioxypyrano [ 2",3":7,8 ] flavone
548	FL3FAHGS0002	1	-9	Tricetin 3'-methyl ether 7,5'-diglucuronide
548	FL5FFCGS0012	1	-9	Haploside B
548	FL3FEAGS0034	1	-9	Isolinariin A, Pectolinarin 2"'-acetate, Scutellarein 6,4'-dimethyl ether 7- (2"'-acetylrutinoside)
548	FLIA1ACS0005	1	-9	Pueraria glycoside 2, Puerarin 6"-O-xyloside
548	FL5FABGS0010	1	-9	Kaempferide 3-O-neohesperidoside, Kaempferol 4'-methyl ether 3-neohesperidoside
548	FLIAACNP0003	1	-9	Isoauriculasin
548	FL3FAAGS0057	1	-9	Apigenin 7-apiofuranosyl- (1->6) -glucoside, 5,7,4'-Trihydroxyflavone 7-apiofuranosyl- (1->6) -glucoside
548	FL2FADNP0003	1	-9	Abyssinin I, Abyssinoflavanone I
548	FL2FALNP0022	1	-9	Sanggenol L
548	FLIAALNP0007	1	-9	Isoauriculatin
548	FL1C1CNP0002	1	-9	Poinsettifolin B
548	FL5FABGP0001	1	-9	6",6"-Dimethylpyrano [ 2",3":7,8 ] kaempferol 4'-methyl ether 3-rhamnoside
548	FL5FADGL0023	1	-9	Isorhamnetin 3-apiosyl- (1->6) -glucoside-7-rhamnoside
548	FL7AAAGL0066	1	-9	Pelargonidin 3- (2'-acetylrutinoside)
548	FL2FACNN0002	1	-9	Silyhermin
548	FL5FA9GL0003	1	-9	Cannabin
548	FL3FEGGS0004	1	-9	6-Hydroxytricetin 6,4',5'-trimethyl eter 3'-rhamnoside
548	FL3FA9GM0001	1	-9	5,7-Dihydroxy-6-C-methylflavone 7-xylosyl- (1->3) -xyloside
548	FL3FABCS0004	1	-9	Isomargaritene
548	FL5FAAGS0092	1	-9	Kaempferol 3-apioside-7-rhamnosyl- (1->6) -galactoside
548	FLID1ANP0008	1	-9	Erybraedin B
548	FL5FAANP0001	1	-9	3,5,4'-Trihydroxy-6",6"-dimethylpyrano [ 2,3:7,6 ] flavone
548	FL7AAAGL0010	1	-9	Pelargonidin 3- (2G-glucosylrutinoside)
548	FL3FAACS0079	1	-9	Isohemsleyanoside
548	FLIDHXNF0001	1	-9	Neobanol
548	FL7DAAGO0001	1	-9	Gesnerin
548	FL5FAAGL0050	1	-9	Kaempferol 3-rutinoside-4'-glucoside
548	FL7AAIGL0022	1	-9	Negretein
548	FL4DAANC0001	1	-9	3,5,7,4'-Tetrahydroxy-3'- (5"-formyl-2"-hydroxyphenyl) flavanone
548	FL5FAAGS0009	1	-9	Kaempferol 5-rhamnoside
548	FL1C1ANN0002	1	-9	Lophirone E
548	FL3FF8GS0002	1	-9	5,7-Dihydroxy-8,2'-dimethoxyflavone 7-glucuronide
548	FL7AAIGL0007	1	-9	Malvidin 3-gentiotrioside
548	FLIAALNF0008	1	-9	Lupinisoflavone N
548	FL3FRNNF0003	1	-9	Artonin K
548	FL3FA9GS0004	1	-9	Chrysin 7-glucuronide
548	FL3FEAGN0001	1	-9	Scutellarein 7-glucuronide-6-ferulate
548	FL2FAAGS0025	1	-9	Naringenin 7- [ 3-acetyl-6-p-coumaroylglucoside ]
548	FL3FBDGS0001	1	-9	Luteolin 5,3'-dimethyl ether 7-glucoside
548	FL5FADGL0040	1	-9	Isorhamnetin 3-O-beta- (6"-O-E-p-coumaroylglucoside) -7-O-beta-glucoside
548	FL5FAAGS0017	1	-9	Kaempferol 4'-glucoside
548	FL7AADGA0002	1	-9	Peonidin 3-galactoside-5-glucoside
548	FL5FAAGS0080	1	-9	Kaempferol 3-rhamnosyl- (1->2) -glucosyl- (1->6) -galactoside
548	FL5FADGA0019	1	-9	Isorhamnetin 3-rhamnosyl- (1->2) - [ rhamnosyl- (1->6) -galactoside ] -7-rhamnoside
548	FL5FACGL0044	1	-9	Quercetin 3-sambubioside-3'-glucoside
548	FL2F1CGS0002	1	-9	Isomonospermoside
548	FL3FACGS0039	1	-9	Luteolin 4'-neohesperidoside
548	FL2FACNP0001	1	-9	Sigmoidin C
548	FL5FAAGA0025	1	-9	Kaempferol 3-isorhamninoside-7-rhamnoside
548	FLIFHXNP0002	1	-9	Millettosin, 12a-Hydroxymillettone
548	FL6F1CNP0001	1	-9	Kazinol B
548	FL7AAAGL0017	1	-9	Pelargonidin 3-p-coumarylglucoside
548	FL5FACGS0018	1	-9	Quercetin 3'-glucoside
548	FLIE1AGS0001	1	-9	Coumestrin, Coumestrol 3-O-glucoside
548	FL4DAAGS0006	1	-9	Sinensin
548	FL5FDAGS0002	1	-9	Isokaempferide 7-rhamnoside
548	CHEMBL2171603	1	-9
548	FL3FCACS0028	1	-9	Aciculatin
548	FL5FAAGA0045	1	-9	Kaempferol 3- (4"- (E) -p-coumarylrobinobioside) -7-rhamnoside
548	FL4DAANC0005	1	-9	Hypnum acid methyl ester
548	FL5FACGSS004	1	-9	Quercetin 3-rhamnoside-3'-sulfate
548	FL5FADGSS002	1	-9	Isorhamnetin 3- (4"-sulfatorutinoside), Quercetin 3'-methyl ether 3- (4"-sulfatorutinoside)
548	FL7AAIGL0021	1	-9	Malvidin 3- (6"-p-coumarylglucoside) -5-dimalonylglucoside
548	FL5FCEGL0001	1	-9	Yixingensin, Ombuin 3-glucoside, 5,3'-Dihydroxy-7,4'-dimethoxyflavone 3-O-beta-D-glucopyranoside
548	FL5FAAGS0117	1	-9	Kaempferol 3- (6"- (E) -feruloylglucosyl) - (1->2) -galactoside
548	FL5FAAGS0037	1	-9	Crenuloside, Kaempferol 7- (3-glucosylrhamnoside), Kaempferol 7-glucosyl- (1->4) -xyloside
548	FL3FAANP0005	1	-9	Isolaxifolin
548	FL4DAAGS0007	1	-9	Aromadendrin 7-rhamnoside
548	FL5FABGI0022	1	-9	Anhydroicaritin 3- (6"'-acetylgalactosyl) (1->3) -rhamnoside-7-glucoside
548	FL5FAAGP0001	1	-9	Ikarisoside E
548	FL5FAAGS0018	1	-9	Kaempferol 4'-rhamnoside
548	FL7AADGL0016	1	-9	Alatanin 2
548	FLIAALNP0012	1	-9	Sophoraisoflavone A, Allolicoisoflavone B
548	FL2FBANC0001	1	-9	Calyxin C
548	FL6F1CNP0003	1	-9	Broussoflavan A
548	FL3FA9NP0003	1	-9	Fulvinervin C, 5-Hydroxy-6- [ (1E) -3-hydroxy-3-methyl-1-butenyl ] -8,8-dimethyl-2-phenyl-4H,8H-benzo [ 1,2-b:3,4-b' ] dipyran-4-one
548	CHEMBL2171576	1	-9
548	FLIAALNP0010	1	-9	1",2"-Dihydro-2'-hydroxycycloosajin
548	FL2FA9NS0008	1	-9	Pinocembrin 7-O-benzoate
548	FL3FAANP0009	1	-9	Yinyanghuo A
548	FL2FADNP0002	1	-9	3'-Methoxylupinifolin
548	FL7ARXGL0007	1	-9	5-Carboxypyranopelargonidin 3-O-beta-glucopyranoside
548	FL1CAANP0004	1	-9	4-Hydroxyrottlerin
548	FL2FACNP0004	1	-9	Sigmoidin F
548	FL5FACGS0017	1	-9	Quercetin 3'-xyloside
548	FL2FALNP0003	1	-9	Euchrestaflavanone C
548	FL3FFAGS0013	1	-9	8-Hydroxyapigenin 7-glucosyl- (1->2) -xyloside
548	FLIE1ANP0001	1	-9	Sojagol, Soyagol
548	FL3FBBGS0001	1	-9	5,4'-Dimethoxyflavone 7-xylosyl- (1->6) -glucoside
548	FLIAALNP0016	1	-9	Lupinisolone B
548	FL7AAAGL0015	1	-9	Pelargonidin 3- (6"-acetylglucoside)
548	FL2FACGM0002	1	-9	Mesuein
548	FL3FE9GS0010	1	-9	6,7-Dihydroxy-5-methoxyflavone 7-glucoside
548	FL1CBAGS0003	1	-9	4,2',4'-Trihydroxy-6'-methoxychalcone 4,4'-di-beta-glucoside
548	FL5FFAGS0014	1	-9	Herbacetin 8-rutinoside
548	FL7AACGL0113	1	-9	Cyanidin 3- (3-glucosyl-6-malonylglucoside) -4'-glucoside
548	FL7AADGA0003	1	-9	Peonidin 3- [ 2- (xylosyl) galactoside ]
548	FL7AAIGL0030	1	-9	Malvidin 3-O- (6-O- (4-O-malonyl-alpha-rhamnopyranosyl) -beta-glucopyranoside
548	FL3FAADS0046	1	-9	Isovitexin 2"-O- (6"'- (E) -p-coumaroyl) glucoside 4'-O-glucoside
675	FLIAAANP0006	1	-8.9	4'-O-Prenylalpinumisoflavone
675	FL2FAENI0001	1	-8.9	4'-O-Methyldiplacone
675	FL1C29NP0002	1	-8.9	Flemiwallichin F
675	FL3FAEGS0008	1	-8.9	Luteolin 4'-methyl ether 7- (6"-malonylglucoside)
675	FL3FBCGS0003	1	-8.9	Luteorin 5-methyl ether 3'-glucoside
675	FL5FDCGS0007	1	-8.9	Quercetin 3-methyl ether 3'-glucoside
675	FL5FABGS0001	1	-8.9	Kaempferide 3-alpha-L-arabinopyranoside
675	FL3FAEGS0010	1	-8.9	Diosmetin 3'-glucoside
675	FL3FAAGS0050	1	-8.9	Apigenin 7- (6"'-acetylallosyl- (1->2) glucoside)
675	FL5FAAGS0126	1	-8.9	Kaempferol 3- [ 2Gal- (6"'-feruloylglucosyl) -robinobioside ]
675	FLIA1CNP0001	1	-8.9	Calopogoniumisoflavone B
675	FL5FADGL0032	1	-8.9	Isorhamnetin 3-gentiotrioside-7-glucoside
675	FL3FAICS0002	1	-8.9	6,8-Di-C-arabinopyranosyltricin
675	FLIDBANP0002	1	-8.9	Gangetinin
675	FL5FCAGS0009	1	-8.9	Kaempferol 7-methyl ether 3-rhamnosyl- (1->3) - [ apiosyl- (1->6) -glucoside ]
675	FLIF3LNF0001	1	-8.9	Pachyrrhizone
675	CHEMBL3401058	1	-8.9
675	FL3FALNP0005	1	-8.9	Cycloartomunin
675	FL6DBAGI0002	1	-8.9	3,4,7-Trihydroxy-5-methoxy-8-prenylflavan 4-O- (beta-D-xylopyranosyl- (1->6) -beta-D-glucopyranoside)
675	FL4DFAGS0003	1	-8.9	Dihydroprudomenin
675	FL4DAAGP0001	1	-8.9	Phellodendroside
675	FL5F2AGS0001	1	-8.9	3,6,7-Trihydroxy-4'-methoxyflavone 7-rhamnoside
675	FL1C9ANP0001	1	-8.9	Crotmadine
675	FL3F1AGS0002	1	-8.9	Sophoraflavone B
675	FL3FAACS0093	1	-8.9	Vicenin-1 6"-O-acetate
675	FL5FDAGS0005	1	-8.9	Bracteoside, Kaempferol 3-methyl ether 7-glucuronide
675	FL3FABGS0019	1	-8.9	Neobudofficide, Acacetin 7- (2G-rhamnosyl) -rutinoside, Apigenin 4'-methyl ether 7- (2G-rhamnosyl) -rutinoside
675	FL2FADGS0005	1	-8.9	Clematin, Clematine
675	FL3FFCGS0007	1	-8.9	8-Hydroxyluteolin 8,4'-diglucuronide
675	FL1CA8NP0003	1	-8.9	Flemiwallichin A
675	FL3FE9GS0006	1	-8.9	Baicalein 6-methyl ether 7-glucuronide
675	FL5FAAGL0040	1	-8.9	Kaempferol 3-gentiobioside-7-rhamnoside, Kaempferol 3-glucoside- (1->6) -glucoside-7-alpha-L-rhamnoside
675	FL5FECGS0027	1	-8.9	Jaceidin 4'-glucuronide
675	FLIFHVNF0001	1	-8.9	Villosone
675	FL2FAEGS0005	1	-8.9	Hesperetin 7-O-rhamnoside
675	FLIE1CNF0001	1	-8.9	Erosnin, Erosinin, Erosnine
675	FLIAAANI0006	1	-8.9	Flemiphyllin
675	FL3FAAGS0015	1	-8.9	Apigenin 4'-glucuronide
675	FL5FAAGS0104	1	-8.9	Kaempferol 3- (2"- (Z) -p-coumaroylglucoside)
675	FL3FFCGS0015	1	-8.9	8-Hydroxyluteolin 4'-methyl ether 8-glucoside
675	FL1DAACS0002	1	-8.9	Phloretin 3',5'-Di-C-glucoside
675	FL2FAANP0013	1	-8.9	Paratocarpin J
675	FL2FAANP0001	1	-8.9	Cajaflavanone
675	FL5FADGA0010	1	-8.9	Isorhamnetin 3-galactoside-4'-glucoside
675	FL3FFAGS0016	1	-8.9	Takakin 8-O-beta-D-glucoside, Isoscutellarein 4'-methyl ether 8-glucoside
675	CHEMBL3314710	1	-8.9
675	FLIAACGS0002	1	-8.9	5-Hydroxypseudobaptigenin 7-O-glucoside
675	FL3FAADS0016	1	-8.9	Isovitexin 7-O-galactoside-2"-O-glucoside
675	FLIFHXGF0001	1	-8.9	Dalbin, Dalbinol O-glucoside
675	FLIBALNP0007	1	-8.9	2,3-Dihydroauriculatin
675	FL2FAANP0015	1	-8.9	(2S) -4',5-Dihydroxy-8-hydroxymethyl-6",6"-dimethylpyrano [ 2",3":7,6 ] flavanone
675	FL2FCEGS0002	1	-8.9	Persicogenin 3'-glucoside
675	FL3FABGS0011	1	-8.9	Acacetin 7- [ 3"'- (2-methylbutyryl) rutinoside ]
675	FL3FFCGS0019	1	-8.9	8-Hydroxychrysoeriol 8-glucuronide, 8-Hydroxyluteolin 3'-methyl ether 8-glucuronide
675	FL2FA9GM0003	1	-8.9	5,7-Dihydroxy-6-C-methylflavanone 7-xylosyl- (1->3) -xyloside
675	FL5FABGS0011	1	-8.9	Kaempferol 4'-methyl ether 3- (4Rha-rhamnosylrutinoside)
675	FL1A98GS0001	1	-8.9	Dalmaisione D, 2'-Hydroxyaurone 2'-gentiobioside
675	FL5FAICS0001	1	-8.9	Moghanin A
675	FL7AACGL0118	1	-8.9	Cyanidin 3- (6-malonylglucoside) -7- (6-feruloylglucoside) -3'-glucoside
675	FL5FAAGS0098	1	-8.9	Kaempferol 3-glucosyl- (1->3) -rhamnosyl- (1->2) - [ rhamnosyl- (1->6) -galactoside ]
675	FL3FRNNF0006	1	-8.9	Carpelastofuran
675	FL7AAIGL0038	1	-8.9	Malvidin 3-O- (6-O- (4-O-feruloyl-alpha-rhamnopyranosyl) -beta-glucopyranoside) -5-beta-glucopyranoside
675	FL2FA8NP0003	1	-8.9	Exiguaflavanone L
675	FL2FAANP0009	1	-8.9	Paratocarpin K
675	FL5F29GF0001	1	-8.9	Pongamoside C
675	FL2FALNP0010	1	-8.9	Sanggenon I
675	FL5FFCGS0023	1	-8.9	Haploside C
675	FL2F1AGS0001	1	-8.9	Liquiritin, Liquiritoside
675	FL5FADGL0035	1	-8.9	Isorhamnetin 3- (6"-malonylglucoside)
675	FL3FECGS0049	1	-8.9	Nepetin 7-rhamnoside-3'-xyloside
675	FL5FABGI0005	1	-8.9	Anhydroicaritin 3-rhamnosyl- (1->2) -rhamnoside
675	FL5FFCGS0016	1	-8.9	Limocitrin 3-rhamnoside
675	FL1CA9NF0005	1	-8.9	Linderol A, (-) -Linderol A
675	FL2F1ANP0009	1	-8.9	Shinflavanone
675	FL3FFAGS0009	1	-8.9	Isoscutellarein 8,4'-dimethyl ether 7-glucuronide
675	FL2FAEGS0007	1	-8.9	Alhagidin
675	FL3FALGS0003	1	-8.9	Isoetin 5'-glucoside
675	FL5FGAGS0001	1	-8.9	6,8-Dihydroxykaempferol 3,6,7,4'-tetramethyl ether 8-neohesperidoside
675	FL2FALNP0013	1	-8.9	Euchrenone a9
675	FL3FGCGS0009	1	-8.9	5,7,4'-Trihydroxy-6,8,3'-trimethoxyflavone 4'- [ 6"- (3-hydroxy-3-methylglutaryl) glucoside ]
675	FL5FAIGS0004	1	-8.9	Syringetin 3-rhamnosyl- (1->5) -alpha-L-arabinofuranoside, Myricetin 3',5'-dimethyl ether 3-rhamnosyl- (1->5) -alpha-L-arabinofuranoside
675	FL3FALNP0007	1	-8.9	Kuwanon A
675	FL5FAAGS0016	1	-8.9	Kaempferol 7-glucuronide
675	FL3FALNI0015	1	-8.9	Cudraflavone D
675	FL2FALNP0004	1	-8.9	Cudraflavanone A
675	FL4DAAGS0009	1	-8.9	Aromadendrin 4'-glucoside
675	FL7AAAGL0022	1	-8.9	Pelargonidin 3- (6"-acetylglucoside) -5-glucoside
675	FL3FAACS0074	1	-8.9	Vitexin 6"-O-glucoside
675	FL2FAAGS0021	1	-8.9	Naringin 6"-malonate
675	FLIFWYNF0002	1	-8.9	Amorpholone
675	FLIAAAGS0006	1	-8.9	Sophorabioside, Genistein 4'-O-neohesperidoside
675	FLIAALNP0004	1	-8.9	Parvisoflavone A
675	FL2FAEGS0006	1	-8.9	5,7,3'-Trihydroxy-4'-methoxyflavanone 7- (2,6-dirhamnosylglucoside)
675	FL3FAACS0080	1	-8.9	2",6"-Di-O-Acetyl isovitexin
675	FLIAECGS0005	1	-8.9	Iristectorigenin A 7-O-gentiobioside
675	FL2FBAGS0003	1	-8.9	7,4'-Dihydroxy-5-methoxyflavanone 7-neohesperidoside-4'-glucoside
675	FL5FAAGS0087	1	-8.9	Kaempferol 3-robinobioside-7-alpha-L-arabinofuranoside
675	FL3FCACS0016	1	-8.9	Swertisin 2"-O-rhamnoside
675	FL5FEAGL0002	1	-8.9	6-Hydroxykaempferol 3,6-diglucoside
675	FLIABCNP0001	1	-8.9	Robustone methyl ether
675	FL3FF8GS0001	1	-8.9	5,7,2'-Trihydroxy-8-methoxyflavone 7-glucuronide
675	FLIAEAGS0002	1	-8.9	Irilone 4'-O-glucoside
675	FL5FAAGL0057	1	-8.9	Kaempferol 3- (2G-glucosylrutinoside) -7-glucoside
675	FLIAALND0001	1	-8.9	Lupinisoflavone L
675	FL3FAECS0004	1	-8.9	8-C-beta-D-Glucopyranosyldiosmetin 2"-O-rhamnoside
675	FL2FCDGS0001	1	-8.9	Viscumneoside I, Homoeriodictyol-7-O-beta-D-glucopyranoside-4'-O-beta-D-apiofuranoside
675	FL3FAADS0019	1	-8.9	Isovitexin 4'-O-glucoside 2"-O- (E) -ferulate
675	FL5FDFGL0001	1	-8.9	Quercetin 5,7,3',4'-tetramethyl ether 3-rutinoside
675	FL5FAAGS0072	1	-8.9	Kaempferol 3-rhamnoside- (1->2) -rhamnoside, 3- [ [ 6-Deoxy-2-O- (6-deoxy-alpha-L-mannopyranosyl) -alpha-L-mannopyranosyl ] oxy ] -5,7-dihydroxy-2- (4-hydroxyphenyl) -4H-1-benzopyran-4-one
675	FL3FCACS0025	1	-8.9	Spinosin 6"'- (E) -sinapoyl ester, Swertisin 6"'-O-sinapoyl 2"-O-glucoside
675	FL5FCAGS0008	1	-8.9	Kaempferol 7-methyl ether 3-xylosyl- (1->2) - [ rhamnosyl- (1->6) -glucoside ]
675	FL5F9AGL0001	1	-8.9	3-Hydroxy-4'-methoxyflavone 3-glucoside
675	FL2FA9NP0002	1	-8.9	Fulvinervin A
675	FLIA2CGS0002	1	-8.9	Fujikinetin 7-O-laminaribioside
675	FL3FADGS0021	1	-8.9	Chrysoeriol 7-alpha-L-arabinofuranosyl- (1->6) -glucoside
675	FL5FAAGA0027	1	-8.9	Alangiflavoside, Mauritianin 7-O-beta-D-glucopyranoside, Kaempferol 3-rhamnosyl- (1->2) [ rhamnosyl- (1->6) -galactoside ] -7-glucoside
675	FL3FCEGS0002	1	-8.9	Luteolin 7,4'-dimethyl ether 5-xylosyl- (1->6) -glucoside
675	FL3FADCS0016	1	-8.9	Isoscoparin 2"- (6- (E) -ferulylglucoside)
675	FL2FA9NC0006	1	-8.9	Dichamanetin
675	FL4DADNP0001	1	-8.9	Eriotrinol
675	FL5FAAGL0093	1	-8.9	Kaempferol 3- (2"'- (E) -p-coumarylsophoroside) -7-glucoside
675	FL5FADGA0001	1	-8.9	Isorhamnetin 3-galactoside
675	FL3FAAGS0069	1	-8.9	Apigenin 7- (3"-acetyl-6"-E-p-coumaroylglucoside)
675	FL2FAAGS0018	1	-8.9	5,7,4'-Trihydroxyflavanone 4'-O-xylosylglucoside
675	FL5FABGI0014	1	-8.9	Hexandraside D
675	FL1C28NP0002	1	-8.9	Flemingin C
675	FLIAAANP0011	1	-8.9	Ulexone A
675	FL5FADGA0018	1	-8.9	Isorhamnetin 3-robinobioside-7-rhamnoside
675	FL3FAACS0005	1	-8.9	3'-Deoxyderhamnosylmaysin
675	FLNAA9NP0002	1	-8.9	Inophyllum E, cis-and-trans-Inophyllolide
675	FL2FAANP0002	1	-8.9	Lupinifolin
675	FL2FAANP0020	1	-8.9	Derriflavanone
675	FL3FRNNF0002	1	-8.9	Artonin L
675	FL2FALNI0027	1	-8.9	2'4'-Dihydroxy-5'- (1",1"-dimethylallyl) -6-C-prenylpinocembrin
675	FL7AAAGL0042	1	-8.9	Pelargonidin 3- (6"-ferulylsambubioside) -5- (6"'-malonylglucoside)
675	FL5FA9NP0001	1	-8.9	Sericetin
675	FL3FAAGS0014	1	-8.9	Apigenin 4'-glucoside
675	FL5FAAGS0078	1	-8.9	Helieianeoside A, Kaempferol 3-xylosyl- (1->6) -glucosyl- (1->2) -rhamnoside
675	FL3FAKGS0001	1	-8.9	Tricetin 3',4'-dimethyl ether 7-glucuronide
675	FLIAAAND0003	1	-8.9	Ulexin D
675	FL5FAAGL0024	1	-8.9	Kaempferol 3-rhamnosyl- (1->2) -rhamnosyl- (1->6) -glucoside
675	CHEMBL2171592	1	-8.9
675	FL2FADGS0003	1	-8.9	Viscumneoside VI
675	FL3FRNNF0005	1	-8.9	Artonin T
675	FL1DA9NC0012	1	-8.9	2"",2""',2"""-Trihydroxy-5"',3"",5""'-tribenzylisodiuvaretin
675	FL5FPTNS0008	1	-8.9	6-Methoxypulcherrimin
675	FL3FAICS0004	1	-8.9	6-C-Arabinopyranosyl-8-C-glucopyranosyltricin
675	FLIE1ANP0003	1	-8.9	Isopsoralidin, 1,2-Dideoxycorylidin
675	FL2FALNI0035	1	-8.9	Macrourone C
675	FL3FCADS0002	1	-8.9	Flavocummelin, Swertisin 4'-O-rhamnoside
675	FLIF1LGF0002	1	-8.9	Amorphin, Fruticin, Frutitsin, Amorphigenin O-vicianoside
675	FL3FABGS0021	1	-8.9	Acacetin 7-rhamnosyl- (1->6) [ 2"-acetylglucosyl- (1->2) glucoside ]
675	FL5FAAGS0040	1	-8.9	Sagittatin A
675	FL7AAAGL0053	1	-8.9	3,5-di-O- (beta-Glucopyranosyl) pelargonidin 6"-O-4, 6"'-O-1-cyclic malate
675	FL1C1ANF0004	1	-8.9	Bartericin B
675	FL2FAAGS0003	1	-8.9	Prunin, Naringenin 7-glucoside, Naringenin 7-O-glucoside
675	FLIDWXNP0001	1	-8.9	Anhydrotuberosin
675	FL3FFAGS0006	1	-8.9	Isoscutellarein 7- (6"'-acetylallosyl- (1->2) -6"-acetylglucoside)
675	FL5FAEGA0001	1	-8.9	Tamarixetin 3-galactoside, Quercetin 4'-methyl ether 3-galactoside
675	FL3FALNP0019	1	-8.9	Sanggenone K, (-) -Sanggenone K
675	FL3FADGS0010	1	-8.9	Luteolin 3'-methyl ether 7-mannosyl- (1->2) -alloside
675	FL7AAAGL0011	1	-8.9	Pelargonidin 3-sambubioside-5-glucoside
675	FL3FADGS0018	1	-8.9	Luteolin 3'-methyl ether 7- (6"-crotonylglucoside)
675	FL5FFAGL0008	1	-8.9	Sexangularetin 3,7-diglucoside
675	FL5FAJGA0002	1	-8.9	Myricetin 4'-methyl ether 3-O-beta-D-galactopyranoside
675	FL2FA9GS0003	1	-8.9	Pinocembrin 7-O-rhamnoside
675	FL1CAANP0002	1	-8.9	Laxichalcone
675	FL3FEAGS0049	1	-8.9	Mahuangchiside, Hispidulin 7-xylosyl- (1->2) -xyloside
843	FL1C1ANN0001	1	-8.8	Lophirone D
843	FLIAALNF0007	1	-8.8	Lupinisoflavone I
843	FL3FABGS0012	1	-8.8	Acacetin 7-rhamnosyl- (1->4") [ glucosyl- (1->6") (6"'-acetylsophoroside) ]
843	FL7AAAGL0024	1	-8.8	Pelargonidin 3- (6"-malonylglucoside) -5-glucoside
843	FL3FAADS0020	1	-8.8	Isoschaftoside 4'-O-glucoside
843	FL4D1ANP0001	1	-8.8	Kanzonol Z
843	FL1DA9NR0008	1	-8.8	Adunctin B
843	FLIAAANP0007	1	-8.8	Isoderrone
843	FL5FAAGS0036	1	-8.8	Kaempferol 7-galactosyl- (1->4) -rhamnoside
843	FLIC1LNP0006	1	-8.8	Leiocin
843	FLIFWXNF0001	1	-8.8	Dehydrodolineone, 6a,13a-Didehydrodolineone
843	CHEMBL557501	1	-8.8	dehydrolupinifolinol
843	FL2FAANF0005	1	-8.8	5,4,-Dihydroxy-4",4"-Dimethyl-5"- [ 2",3":7,6 ] methyldihydrofuranoflavanone
843	FL7AADGL0011	1	-8.8	Peonidin 3- (6"-acetylglucoside)
843	FL5FCDGS0002	1	-8.8	Rhamnazin 3-glucosyl- (1->5) -alpha-L-arabinofuranoside, Quercetin 7,3'-dimethyl ether 3-glucosyl- (1->5) -alpha-L-arabinofuranoside
843	FL3FRNNR0007	1	-8.8	Cyclointegrin
843	FL2FACGS0011	1	-8.8	Hexaacetylpyracanthoside
843	FL5FAAGS0122	1	-8.8	Kaempferol 3- (3"-p-coumaroylrhamnoside) -7-rhamnoside
843	FL2FALNP0012	1	-8.8	Kuwanol C
843	CHEMBL2171572	1	-8.8
843	FL3FCAGS0005	1	-8.8	Genkwanin 4'-alpha-L-arabinopyranosyl- (1->6) -galactoside, Apigenin 7-methyl ether 4'-alpha-L-arabinopyranosyl- (1->6) -galactoside
843	FL2FAEGS0003	1	-8.8	Hesperetin 5-O-glucoside
843	FL3FACGS0030	1	-8.8	Luteolin 7,3'-diglucoside
843	FL3FAANP0006	1	-8.8	Yinyanghuo C
843	FL2F2CNP0001	1	-8.8	Ovalichromene A
843	FL2FAANF0004	1	-8.8	Lupineol, (S) -2- (4-Hydroxyphenyl) -5-hydroxy-6- (3-methyl-2-butenyl) -8- (1-methyl-1-hydroxyethyl) -2H-furo [ 2,3-h ] -1-benzopyran-4 (3H) -one
843	FL3FAAGS0001	1	-8.8	Cosmetin, Apigetrin, Cosmosiin, Cosmosioside, Apigenin 7-O-glucoside, 4',5,7-Trihydroxyflavone 7-glucoside
843	FLIAAANP0017	1	-8.8	Euchrenone b7
843	FL7AAAGL0035	1	-8.8	Monodemalonylmonardaein
843	FL5FAAGL0020	1	-8.8	Primflasine
843	FL3FF9GS0004	1	-8.8	Wogonin 7-glucoside
843	FL2F1AGS0002	1	-8.8	Neoliquiritin
843	FL3F9CGS0001	1	-8.8	3',4'-Dihydroxyflavone 4'-glucoside
843	FL2FA8GS0004	1	-8.8	Coccinoside B
843	FL3FAAGS0004	1	-8.8	Apigenin 5-glucoside
843	FL2FA9NC0013	1	-8.8	Lumaflavanone C
843	FL2FABNI0003	1	-8.8	Lespedezaflavanone F
843	FL5FAJGS0001	1	-8.8	Mearnsitrin
843	FL5FAHGL0003	1	-8.8	Laricitrin 3,5'-diglucoside
843	FL7AAIGL0010	1	-8.8	Malvidin 3- (6"-acetylglucoside)
843	FL5FADGS0017	1	-8.8	Crosatoside A, Isorhamnetin 4'-neohesperidoside, Quercetin 3'-methyl ether 4'-rhamnosyl- (1->2) -glucoside
843	FL5FDCGS0006	1	-8.8	Quercetin 3-methyl ether 3'-xyloside
843	FL2FAAGM0004	1	-8.8	Miconioside B, Farrerol 7-O-beta-D-apiofuranosyl (1->6) -beta-D-glucopyranoside, 5,7,4-Trihydroxy-6,8-di-C-methylflavanone 7-O-beta-D-apiofuranosyl- (1->6) -beta-D-glucopyranoside
843	FL5FADGS0015	1	-8.8	Isorhamnetin 3,7-dirhamnoside
843	FL3FRNNF0004	1	-8.8	Artonin J
843	FL3FECGS0030	1	-8.8	6-Hydroxyluteolin 6,4'-dimethyl ether 7-glucoside
843	FL3FAACS0034	1	-8.8	Vitexin 2"-O-p-coumarate
843	FLID1ANP0001	1	-8.8	Phaseolin, (-) -Phaseollin
843	FL5FADGS0004	1	-8.8	Isorhamnetin 3-rhamnoside
843	FL3FAAGS0049	1	-8.8	Apigenin 7- (3",4"-diacetylglucoside)
843	FL2F1ANN0002	1	-8.8	Lophirone J
843	FL3FACGS0036	1	-8.8	Luteolin 7-glucuronide-4'-rhamnoside
843	FL7AAAGL0062	1	-8.8	Pelargonidin 3- (6-ferulyl-2-glucosylglucoside) -5-glucoside, Pelargonidin 3-O- [ 6-O- (E) -feruloyl-2-O-beta-D-glucopyranosyl-beta-D-glucopyranoside ] -5-O- (beta-D-glucopyranoside)
843	FL5FAAGL0060	1	-8.8	Kaempferol 3-gentiobioside-7,4'-diglucoside
843	FL3FCADS0006	1	-8.8	Isoswertisin 4'-O-rhamnoside
843	FL3FADGS0025	1	-8.8	Chrysoeriol 7- (3"-Z-p-coumaroylglucoside)
843	FL3FA9ND0001	1	-8.8	Stachyoidin
843	FL5FEAGS0010	1	-8.8	6-Methoxykaempferol 3,7-dirhamnoside
843	FL3FAAGS0025	1	-8.8	Apigenin 7-glucuronosyl- (1->2) -glucuronide
843	FL2FAAGM0002	1	-8.8	Cyrtopterin
843	FL5FAAGL0052	1	-8.8	Kaempferol 3-glucoside-7-gentiobioside
843	FLID1CNI0005	1	-8.8	Erybraedin A, 4-Prenylphaseollidin, (6aR,11aR) -3,9-Dihydroxy-4,10-diprenylpterocarpan
843	CHEMBL2171577	1	-8.8
843	FLIAALNF0005	1	-8.8	Lunatone
843	FL4DAAGS0010	1	-8.8	Aromadendrin 3-rhamnoside-5-glucoside
843	FLIA1ADS0001	1	-8.8	Puerarin 4'-O-glucoside
843	FL3FAFGS0002	1	-8.8	Luteolin 3',4'-dimethyl ether 7-glucuronide
843	FL5FAAGL0002	1	-8.8	Kaempferol 3-alpha-D-glucoside
843	FL7AAIGO0004	1	-8.8	Malvidin 3-rhamnoside-5-glucoside
843	FL2FALGS0001	1	-8.8	Stepposide
843	FLIAFLGS0002	1	-8.8	Isocaviunin 7-O-gentiobioside
843	FL63AAGS0005	1	-8.8	Afzelechin 3-O-alpha-L-rhamnopyranoside
843	FL5FABGS0005	1	-8.8	Kaempferide 3-rhamnoside-7-xyloside
843	FL5FAAGS0076	1	-8.8	Kaempferol 7,4'-diglucoside
843	FL4DACGS0021	1	-8.8	Taxifolin 4'-glucoside
843	FL5FAJGS0003	1	-8.8	Mearnsetin 3-O- (4"-O-acetyl) -alpha-L-rhamnopyranoside
843	FL3FAACS0066	1	-8.8	6-C-beta-D-Glucopyranosyl-8-C-beta-D-apiofuranosylapigenin
843	FL7AADGL0012	1	-8.8	Peonidin 3- (6"-malonylglucoside)
843	FL2F19NP0002	1	-8.8	8-C-Prenyl-6",6"-dimethylpyrano [ 2",3":7,6 ] flavanone
843	FL1AAAGM0001	1	-8.8	4,6,4'-Trihydroxy-7-methylaurone 4-rhamnoside
843	FLIAACNP0006	1	-8.8	5-Hydroxy-3',4'-methylenedioxy-6",6"-dimethylpyrano [ 2",3":7,8 ] isoflavone
843	FL3FAAGS0052	1	-8.8	Apigenin 7- (6"-malonylneohesperidoside)
843	FL3FAACS0011	1	-8.8	6-C-beta-D-Xylopyranosyl-8-C-alpha-L-arabinopyranosylapigenin
843	FL3F1AGS0001	1	-8.8	7,4'-Dihydroxyflavone 7-glucoside
843	FL3FCAGS0002	1	-8.8	Apigenin 7-methyl ether 4'-glucoside
843	FL7AACGL0003	1	-8.8	Cyanidin 3,5,3'-triglucoside
843	FL3FFAGSS003	1	-8.8	Isoscutellarein 4'-methyl ether 8- (2"-sulfatoglucuronide)
843	FLIAAANF0002	1	-8.8	Lupinisoflavone C
843	FLIE3ANI0001	1	-8.8	Puerarostan
843	FLIFHXNF0001	1	-8.8	12a-Hydroxydolineone
843	FL5FAAGS0033	1	-8.8	Kaempferol 3-rhamnoside-4'-xyloside
843	FL3FADCS0014	1	-8.8	Stellarin 2
843	FL3F19NF0003	1	-8.8	Glabratephrinol
843	FL2FF9GS0002	1	-8.8	Dihydrowogonin 7-O-glucoside
843	FL5FACNSS006	1	-8.8	Quercetin 3,4'-di-O-sulfate
843	FL5FAAGL0076	1	-8.8	Kaempferol 3- (2",3"-diacetyl-4"- (Z) -p-coumaryl-6"- (E) -p-coumarylglucoside)
843	FL2FAAGS0023	1	-8.8	Naringenin 7-O-beta-D-glucoside 6"-acetate
843	FL5FAAGS0015	1	-8.8	Kaempferol 7-rhamnoside
843	FL5FEAGS0008	1	-8.8	6-Methoxykaempferol 7-glucoside
843	FLIAACNP0002	1	-8.8	Robustone
843	FL3FAAGS0051	1	-8.8	Apigenin 5-rhamnosyl- (1->2) - (6"-acetylglucoside)
843	FLIAAANP0008	1	-8.8	Crotalarin
843	FLIC1LNP0002	1	-8.8	Hispaglabridin A
843	FL5FFAGL0002	1	-8.8	Herbacetin 3-glucoside-8-xyloside
843	FL5FCAGS0005	1	-8.8	Rhamnocitrin 3-rhamninoside
843	FL4DACGS0019	1	-8.8	Taxifolin 3'-glucoside
843	FL1C1ANP0016	1	-8.8	Paratocarpin B
843	FL3FADCS0020	1	-8.8	3'-O-Methylmaysin
843	FL2FAAGI0003	1	-8.8	Phellodensin E
843	FL3FF8GS0006	1	-8.8	5,7,8,2'-Tetrahydroxyflavone 7-glucuronide
843	FL5FAAGL0082	1	-8.8	Kaempferol 3-rhamnosyl- (1->6) (2"-p-coumarylglucoside)
843	FL7AAAGL0016	1	-8.8	Pelargonidin 3- (6"-malonylglucoside)
843	FL1DA9NC0011	1	-8.8	2"",2""',2"""-Trihydroxy-5",5"",5""'-tribenzyldiuvaretin
843	FLIA1CGS0001	1	-8.8	Rothindin, Pseudobaptigenin 7-O-glucoside
843	FL3FACGS0041	1	-8.8	Luteolin 3',4'-diglucuronide
843	FLNAA9NP0006	1	-8.8	5-Hydroxy-10-prenyl-7,8-dihydro-7,8-trans-dimethyl-4-phenyl-2H,6H-benzo [ 1,2-b:5,4-b' ] dipyran-2,6-dione
843	FL4DAANI0009	1	-8.8	Sanggenol C
843	FL4DAHGS0001	1	-8.8	Ampelopsin 3'-methyl ether 4'-rhamnoside
843	FL1CA8NP0002	1	-8.8	Flemiwallichin B
843	FL5FACNP0006	1	-8.8	Petalopurpurenol
843	FL3FEAGS0039	1	-8.8	Hispidulin 7-rutinoside
843	FL5FAAGL0049	1	-8.8	Kaempferol 3-sophoroside-4'-glucoside
843	FLIAAACS0002	1	-8.8	Genistein 8-C-glucoside
843	FL2FFAGS0002	1	-8.8	Isocarthamidin 8-glucoside
843	FL7AADGL0002	1	-8.8	Glucopeonidin, Oxycoccicyanin, Peonidin 3-glucoside, Peonidin 3-O-beta-D-glucopyranoside
843	FL4DRNNI0001	1	-8.8	Sorocein F
843	FL3FAAGS0007	1	-8.8	Apigenin 7-rhamnoside
843	FL5FAIGS0002	1	-8.8	Syringetin 3-rhamnoside
843	FL3FAAGS0017	1	-8.8	Apigenin 7-alpha-L-arabinopyranosyl- (1->6) -glucoside
843	FLIFWXNF0002	1	-8.8	Dehydropachyrrhizone, 6a,13a-Didehydropachyrrhizone
843	FL3F29ND0001	1	-8.8	Sanaganone
843	FLIC2LNP0001	1	-8.8	Leiocinol
843	FL2FAANP0014	1	-8.8	Euchrenone a16
843	FL5FAAGS0022	1	-8.8	Multiflorin B
843	FL3FACNN0001	1	-8.8	Sinaticin
843	FL5FAAGL0041	1	-8.8	Kaempferol 3-gentiobioside-7-glucuronide
843	FL2FAAGS0020	1	-8.8	Naringin 4'-glucoside
843	FL4DAENI0001	1	-8.8	Diplacol 4'-methylether
843	FL3FADNP0002	1	-8.8	Ciliatin B
843	FL5FADGA0015	1	-8.8	Isorhamnetin 3-glucosyl- (1->2) -galactoside-7-glucoside
843	FL5FAKGS0001	1	-8.8	Myricetin 3',4'-dimethyl ether 3-rhamnoside
843	FL3FAAGS0041	1	-8.8	Apigenin 7- (6"-acetylglucoside)
843	FL7AAAGL0002	1	-8.8	Callistephin, Pelargonidin 3-glucoside, Pelargonidin 3-O-beta-D-glucopyranoside
843	FL7AAIGL0020	1	-8.8	Salviamalvin
843	FL1C2ANP0002	1	-8.8	Flemingin E
843	FL2FAAGS0015	1	-8.8	5,7,4'-Trihydroxyflavanone 7-O-arabinosylglucoside
843	FL7DAAGO0002	1	-8.8	Apigeninidin 7-glucoside
843	FL7AAIGL0018	1	-8.8	Malvidin 3-glucoside-5- (6"-malonylglucoside)
843	FL2FA8GS0001	1	-8.8	Haplanthin
843	FLIAAAGS0007	1	-8.8	Sarothamnoside, Genistein 7,4'-bis (O-glucosylapioside)
843	FL3FCDGS0003	1	-8.8	Luteolin 7,3'-dimethyl ether 4'-glucoside
843	FL3FCACS0007	1	-8.8	Almeidein
843	FL5FAAGS0111	1	-8.8	Kaempferol 3- (3"-acetyl-6"-p-coumaroylglucoside)
843	FL3FAANP0004	1	-8.8	Laxifolin
843	FL1C1ANP0015	1	-8.8	3',4'- (3-Hydroxy-2,2-dimethyldihydropyrano) -4,2'-dihydroxychalcone
843	FL2FAAGS0007	1	-8.8	Naringerin
843	FL5FADGS0009	1	-8.8	Isorhamnetin 7-rhamnoside
843	FLID1ANP0006	1	-8.8	Isoneorautenol, 3-Hydroxy-6",6"-dimethylpyrano [ 2",3":9,8 ] pterocarpan
843	FL5FA9GS0005	1	-8.8	Lagotiside
843	FL3FAACS0007	1	-8.8	Isofurcatain, 6-C-alpha-L-Rhamnosylapigenin
843	FL5FACNP0005	1	-8.8	Broussonol A
843	FLIG1LNI0002	1	-8.8	Lupinalbin D
843	FL3FECGS0015	1	-8.8	6-Hydroxyluteolin 6-glucoside-3'-rhamnoside
1006	FL3FCACS0024	1	-8.7	Spinosin 6"'- (E) -ferulate, Swertisin 6"'-O-feruloyl 2"-O-glucoside
1006	FL3FAAGS0022	1	-8.7	Apigenin 7-allosyl- (1->2) -glucoside
1006	FL63AAGS0004	1	-8.7	Epiafzelechin 3-O-beta-D-glucopyranoside
1006	FL3FAACS0009	1	-8.7	Torosaflavone A
1006	FL7ACIGL0001	1	-8.7	Hirsutin
1006	FL4DAANC0002	1	-8.7	Gericudranin E
1006	FL7AAIGO0001	1	-8.7	Malvin, Malvidin diglucoside, Malvidin 3,5-diglucoside
1006	FL5FAAGL0079	1	-8.7	Kaempferol 3- [ 2"',3"',4"'-triacetyl-alpha-L-arabinopyranosyl- (1->6) -glucoside ]
1006	FLIA2AGS0003	1	-8.7	Glycitin, Glycitein 7-O-glucoside
1006	FL3FADNI0001	1	-8.7	Cannflavin A
1006	FLIF1LGF0001	1	-8.7	Amorphigenin O-glucoside
1006	FL5FAAGI0005	1	-8.7	Ikarisoside B
1006	FLIDHXNF0004	1	-8.7	Canescacarpin
1006	FL3FDKGS0001	1	-8.7	Tricin 4' -O- (erythro-beta-guaiacylglyceryl) ether 7-O-glucopyranoside
1006	FL3FA9NP0001	1	-8.7	5-Hydroxy-6",6"-dimethylpyrano [ 2",3":7,8 ] flavone
1006	FL3FCGGS0001	1	-8.7	Tricetin 7-methyl ether 3'-glucoside-5'-rhamnoside
1006	FL3FA9GS0008	1	-8.7	Chrysin 7- (4"-acetylglucoside)
1006	FL1CQUCCN001	1	-8.7	Tinctormine
1006	FL5FEAGS0014	1	-8.7	Eupalitin 5-rhamnoside
1006	FLIFWXNF0003	1	-8.7	Dehydrorotenone, 7,8-Didehydrorotenone, 6a,12a-Dehydrorotenone
1006	FL5FA9GS0004	1	-8.7	Galangin 3-methyl ether 7-glucoside
1006	FL2FAAGS0005	1	-8.7	Naringenin 5-O-rhamnoside
1006	FL3FACGS0032	1	-8.7	Luteolin 7,3'-diglucuronide
1006	FL4DACNN0003	1	-8.7	Isosilybin
1006	FL7AAIGL0016	1	-8.7	Malvidin 3- (6"-acetylglucoside) -5-glucoside
1006	FL7AAIGL0005	1	-8.7	Malvidin 3-rutinoside
1006	FL63ACGS0020	1	-8.7	Catechin 4'-O-beta-D-glucopyranoside
1006	FL3FAACS0063	1	-8.7	Isoschaftoside 2"'-ferulate
1006	FL5FAAGS0034	1	-8.7	Kaempferol 7-glucosyl- (1->4) -xyloside
1006	FL63AAGS0007	1	-8.7	Afzelechin 7-O-beta-D-apiofuranoside
1006	FL5FAGGL0006	1	-8.7	Myricetin 3,4'-diglucoside
1006	FL5FEAGS0012	1	-8.7	6-Hydroxykaempferol 3,6-dimethyl ether 7-glucoside
1006	FL3FAACS0004	1	-8.7	Mollupentin, Apigenin-8-C-alpha-L-arabinopyranoside
1006	FL5FCDGL0002	1	-8.7	Rhamnazin 3-rutinoside
1006	FL3FRNNP0002	1	-8.7	Artocommunol CC
1006	FL2FA9GM0004	1	-8.7	Matterionate B, Matteuorienate B
1006	FL5FAAGA0022	1	-8.7	Kaempferol 3-rhamnosyl- (1->2) -galactoside-7-rhamnoside
1006	FL5FAAGS0012	1	-8.7	Kaempferol 7-alloside
1006	FL3FAECS0003	1	-8.7	Torosaflavone B
1006	FL5FADGL0019	1	-8.7	Isorhamnetin 3-rhamnosyl- (1->4) -rhamnosyl- (1->6) glucoside
1006	FL7AAAGA0002	1	-8.7	Pelargonidin 3-lathyroside
1006	FL3FE9GS0012	1	-8.7	Baicalein 6-methyl ether 7-glucosyl- (1->3) -rhamnoside
1006	FL5FADGA0012	1	-8.7	Isorhamnetin 3- (4Rha-galactosylrobinobioside), Isorhamnetin 3-galactosyl- (1->4) -rhamnosyl- (1->6) -galactoside
1006	FL5FEAGS0007	1	-8.7	6-Methoxykaempferol 3-glucuronide
1006	FL3FAACS0042	1	-8.7	Mollupentin 2"-O-rhamnoside
1006	FL7AAAGO0005	1	-8.7	Pelargonidin 5-galactoside
1006	FL3FAKCS0001	1	-8.7	6,8-Di-C-arabinopyranosylapometzgerin
1006	FL1DAANN0001	1	-8.7	Calomelanol B
1006	FLIFWXNF0005	1	-8.7	Villosol, 6a,12-Didehydrosumatrol
1006	FL3FAACS0048	1	-8.7	Isovitexin 2"-O-xyloside
1006	FL5FADGA0017	1	-8.7	Isorhamnetin 3-rhamnosyl- (1->2) -galactoside-7-glucoside
1006	FL3FAAGS0016	1	-8.7	Apigenin 7-alpha-L-arabinofuranosyl- (1->6) -glucoside
1006	FL5FAAGS0070	1	-8.7	Kaempferol 5-glucuronide
1006	FLID1CNI0001	1	-8.7	Edunol
1006	FL5FGCGL0003	1	-8.7	Isolimocitrol 3-glucoside
1006	FL5FBAGA0002	1	-8.7	Kaempferol 5-methyl ether 3-galactoside-4'-glucoside
1006	FL3FAADS0006	1	-8.7	Isovitexin 7-O-rhamnoside
1006	FL5FADGS0005	1	-8.7	Isorhamnetin 3-glucuronide
1006	FL5FADGL0003	1	-8.7	Isorhamnetin 3-sambubioside, Quercetin 3'-methyl ether 3-xylosyl- (1->2) -glucoside
1006	FL2FALNI0021	1	-8.7	Exiguaflavanone C
1006	FL5FAAGA0021	1	-8.7	Kaempferol 3-rhamnosyl- (1->2) -galactoside-7-glucoside
1006	FL1CDAGS0003	1	-8.7	4,2'-Dihydroxy-4',6'-dimethoxychalcone 4-O- (5"'-O-p-cinnamoyl) -apiofuranosyl- (1"'->2") -glucoside
1006	FL5FABGS0003	1	-8.7	Kaempferide 3-glucuronide
1006	FL2FQUNR0001	1	-8.7	Louisfieserone A
1006	FL3FAANI0002	1	-8.7	Honyucitrin
1006	FL5FFAGS0011	1	-8.7	Herbacetin 7-glucosyl- (1->3) -rhamnoside
1006	FL2FABGS0005	1	-8.7	Didymin, Neoponcirin, Isosakuranetin 7-rutinoside, 5,7-Dihydroxy-4'-methoxyflavanone 7-O-rutinoside
1006	FL3F1ANI0001	1	-8.7	Licoflavone B, Prenyllicoflavone A
1006	FLIF1LGF0003	1	-8.7	Dalpanol O-glucoside
1006	FL3FAIGS0006	1	-8.7	Tricin 7-glucuronide
1006	FL7AAAGL0072	1	-8.7	Pelargonidin 3- (6- (malonyl) glucoside) -7- (6- (4- (glucosyl) -p-hydroxybenzoyl) glucoside)
1006	FL2F1CNI0002	1	-8.7	Ovaliflavanone D
1006	FL7AADGO0003	1	-8.7	Peonidin 3-rhamnoside-5-glucoside
1006	FL3FACGS0047	1	-8.7	Luteolin 7-gentiobioside-4'-glucoside
1006	FL5FFAGS0003	1	-8.7	Herbacetin 7-rhamnoside
1006	FL3FA9GS0001	1	-8.7	Toringin
1006	CHEMBL2171595	1	-8.7
1006	FLIAEACS0001	1	-8.7	Volubilinin
1006	FL4D1AGS0001	1	-8.7	Lecontin
1006	FL4DAAGS0002	1	-8.7	Aromadendrin 3-galactoside
1006	FLIE1ANP0005	1	-8.7	Tuberostan
1006	FL2FAENP0001	1	-8.7	(2S) -5,3'-Dihydroxy-4'-methoxy-6",6"-dimethylpyrano [ 2",3":7,8 ] flavanone
1006	FLIE1ANI0001	1	-8.7	Psoralidin, 3,9-Dihydroxy-2-prenylcoumestan
1006	FL2FAAGS0004	1	-8.7	Floribundoside
1006	FL2F1LNF0001	1	-8.7	2',4'-Dihydroxy-2"- (1-hydroxy-1-methylethyl) dihydrofuro [ 2,3-h ] flavanone
1006	FL5FAAGS0030	1	-8.7	Kaempferol 3-rhamnoside-7-galacturonide
1006	FL1CHYNP0002	1	-8.7	6'-Demethoxypraecansone B
1006	FL3FACGS0083	1	-8.7	Luteolin 7-glucoside-4'- (Z-2-methyl-2-butenoate)
1006	FL1C1ANP0012	1	-8.7	Paratocarpin C
1006	FL5FAAGL0071	1	-8.7	Kaempferol 3- (4"-acetyl-6"-p-coumarylglucoside)
1006	FL7AAIGL0015	1	-8.7	Malvidin 3- (6"-p-coumarylglucoside) -5- (2"'-acetylxyloside)
1006	FL5FFAGS0028	1	-8.7	Herbacetin 7-methyl ether 3- (2"- (E) -feruloylglucoside)
1006	FLIC1LNF0002	1	-8.7	Cyclomillinol
1006	FL2FA9GS0004	1	-8.7	Pinocembrin 7-O-neohesperidoside 2"'-O-acetate
1006	FL3FRNNR0005	1	-8.7	Artelastocarpin
1006	FLIA1ACS0004	1	-8.7	Mirificin
1006	FL2FAAGS0027	1	-8.7	Fumotonaringin, Naringenin 7-rhamnosyl- (1->2) - (4-O-methylglucoside)
1006	FL5FAAGL0090	1	-8.7	Kaempferol 3- (2"-hydroxypropionylglucoside) -4'-glucoside
1006	FLID1ANP0003	1	-8.7	Hemileiocarpin
1006	FLIA1AGS0004	1	-8.7	Daidzein 4'-O-glucoside
1006	FL4DRNNP0004	1	-8.7	Sanggenon L
1006	FL3FAIGS0008	1	-8.7	Tricin 7-rutinoside
1006	FL3FAADS0035	1	-8.7	Isovitexin 7-O-xyloside 2"-O-arabinoside
1006	FL2FBAGS0001	1	-8.7	Puddumin A
1006	FL3F29GF0001	1	-8.7	Pongamoside B
1006	FL1BAAGS0002	1	-8.7	Maesopsin 6-beta-D-glucopyranoside
1006	FL6FA9NC0001	1	-8.7	8-trans- [ 2- (6-Benzoyloxy-4-hydroxy-2-methoxy-3-methylphenyl) ethenyl ] -5-methoxyflavan-7-ol
1006	FL5FAAGA0019	1	-8.7	Kaempferol 3-lathyroside-7-rhamnoside
1006	CHEMBL563542	1	-8.7
1006	FL2FABGS0003	1	-8.7	Isosakuranetin 7-O-xyloside
1006	FL2FAANF0003	1	-8.7	Lonchocarpol E
1006	FL1C1AGS0006	1	-8.7	Isoliquiritigenin 2'-glucosyl- (1->4) -rhamnoside
1006	FL4DAAGS0004	1	-8.7	Engeletin
1006	FL2F19GM0001	1	-8.7	7-Hydroxy-6,8-di-C-methylflavanone 7-O-arabinoside
1006	FL5FA9GS0002	1	-8.7	Galangin 7-glucoside
1006	FL1DA9NC0008	1	-8.7	Piperaduncin A
1006	FL3FAADS0003	1	-8.7	Vitexin 7-O-glucoside
1006	FLIFWYNF0001	1	-8.7	Rotenonone
1006	FLIBAANI0002	1	-8.7	Sophoraisoflavanone C
1006	FL6FAAGS0001	1	-8.7	Apigeniflavan 5-O-xyloside
1006	FLIAABGS0002	1	-8.7	Biochanin A 7-O-rutinoside
1006	FL3FABGS0009	1	-8.7	Linarin monoacetate, Acacetin 7- (4"'-acetylrutinoside)
1006	FLIA1AGS0013	1	-8.7	Kushenol O, Formononetin 7-O-xylosyl- (1->6) -glucoside
1006	FL2FEAGS0002	1	-8.7	5,6,7,4'-Tetrahydroxyflavanone 6,7-diglucoside
1006	FLIAABGS0006	1	-8.7	Biochanin A 7-O-glucoside-6"-malonate
1006	FL3FA8GS0003	1	-8.7	5,7,2'-Trihydroxy 7-glucoside
1006	FL5FAAGS0097	1	-8.7	Kaempferol 3-rhamnosyl- (1->2) - [ xylosyl- (1->3) -rhamnosyl- (1->6) -galactoside ]
1006	FL1C1ANF0005	1	-8.7	Paratocarpin G
1006	FL3FALNI0016	1	-8.7	Artelasticin
1006	FL2FQUNN0001	1	-8.7	Silymonin
1006	FL1C28NP0003	1	-8.7	Flemingin B
1006	FL4DAAGM0001	1	-8.7	3,5,7,4'-Tetrahydroxy-6-methylflavanone 7-glucoside
1006	FL5FAHGS0003	1	-8.7	Laricitrin 5'-glucoside
1006	FL5FFAGL0007	1	-8.7	Sexangularetin 3-rutinoside
1006	FL1DA9NC0006	1	-8.7	Diuvaretin
1006	FL3FFCGSS001	1	-8.7	8-Hydroxyluteolin 8-glucoside-3'-sulfate
1006	FLIBBCNP0001	1	-8.7	Glycyrrhisoflavanone
1006	FL5FACGS0064	1	-8.7	Quercetin 4'-glucuronide
1006	FL2F19NP0003	1	-8.7	Maximaflavanone A
1006	FL3FFAGS0010	1	-8.7	Isoscutellarein 7-glucoside
1006	FL2FAACS0001	1	-8.7	Hemiphloin, 6-C-Glucosylnaringenin, (S) -6-beta-D-Glucopyranosyl-4',5,7-trihydroxyflavanone
1006	FL5FAAGSS002	1	-8.7	Kaempferol 3-sulfate-7-alpha-arabinopyranoside
1006	FL5FAACS0001	1	-8.7	6-C-Glucopyranosylkaempferol, 6-beta-D-Glucopyranosyl-3,5,7,4'-tetrahydroxyflavone
1006	FL3FACGS0014	1	-8.7	Luteolin 3'-glucoside
1006	FL5FFCGS0021	1	-8.7	Haploside D
1006	FL6FA9GS0001	1	-8.7	Koaburanin
1006	FL2FALNI0002	1	-8.7	Kushenol F
1006	FL2FA8NP0001	1	-8.7	Minimiflorin
1006	FLNAA9NP0008	1	-8.7	MAB5
1006	FL3FAADS0047	1	-8.7	Isovitexin 2"-O- (6"'- (E) -feruloyl) glucoside 4'-O-glucoside
1006	FL1C1ANP0011	1	-8.7	Angusticornin A
1006	FL2FALNP0006	1	-8.7	Flemichin D
1006	FL5FCAGL0003	1	-8.7	Rhamnocitrin 3-neohesperidoside
1006	FL3FCADS0003	1	-8.7	Isoswertisin 4'-O-glucoside
1006	FL4DAAGI0002	1	-8.7	Phellavin
1006	FL2F1AGS0004	1	-8.7	Liquiritigenin 7-apiofuranoside-4'-glucoside
1006	FL3FABGS0005	1	-8.7	Acacetin 7-rutinoside
1006	FL5FDDGS0002	1	-8.7	Quercetin 3,3'-dimethyl ether 4'-glucoside
1006	FL3FAAGS0039	1	-8.7	Apigenin 7- (6"-malonylglucoside)
1006	FL1DA9NR0002	1	-8.7	3'-Prenylrubranine
1006	FL7AAIGL0028	1	-8.7	Malvidin 3-O- (6-O- (4-O-alpha-rhamnopyranosyl-beta-glucopyranoside) -5-O- (6-O-malonyl-beta-glucopyranoside)
1006	FL5FAAGL0010	1	-8.7	Kaempferol 3-rungioside
1006	FL5FCDGS0001	1	-8.7	Rhamnazin 4'-glucoside
1006	FL4DAANP0003	1	-8.7	Lupinifolinol
1006	FL3FAAGS0011	1	-8.7	Apigenin 7- (6"-methylglucuronide)
1006	FL5FFCGL0012	1	-8.7	Limocitrin 3-rutinoside
1006	FL5F39GS0001	1	-8.7	3,7-Dihydroxy-8-methylflavone 7-rhamnoside
1173	FL5FDCGS0012	1	-8.6	Quercetin 3,7-dimethyl ether 4'-glucoside
1173	FLIAADGS0001	1	-8.6	3'-O-Methylorobol 7-O-glucoside
1173	FL5FAAGS0118	1	-8.6	Kaempferol 3- (3"-acetyl-alpha-L-arabinopyranosyl) - (1->6) -glucoside
1173	FL2FAANP0018	1	-8.6	1"'-Hydroxy-2"',3"'-Epoxylupinifolin, 5,4-Dihydroxy-8- (1-hydroxy-2,3-epoxy-3-methylbutyl) -6",6"-dimethylpyrano [ 2",3":7,6 ] flavanone
1173	FL5FAAGS0077	1	-8.6	Kaempferol 3-xylosyl- (1->3) -rhamnosyl- (1->6) -galactoside
1173	FL5FAAGS0114	1	-8.6	Kaempferol 3- (2"- (E) -feruloylgalactosyl- (1->4) -glucoside)
1173	FL3FE9GS0005	1	-8.6	Baicalein 6-methyl ether 7-glucoside
1173	FL1DA9NN0002	1	-8.6	Calomelanol C
1173	FLIAAANP0003	1	-8.6	Derrone
1173	FL1C1CGS0004	1	-8.6	Homobutein 4-glucoside
1173	FL5FADGS0012	1	-8.6	Isorhamnetin 3-rhamnosyl- (1->2) -rhamnoside
1173	FL3FADGS0004	1	-8.6	Luteolin 3'-methyl ether 7-glucoside
1173	FL4DACNN0004	1	-8.6	Isosilychristin
1173	FL1DAAGS0005	1	-8.6	Phloretin 2'-O- (2"-O-Acetylglucoside)
1173	FL3FACGS0018	1	-8.6	Luteolin 7-neohesperidoside-4'-sophoroside
1173	FL5FAAGS0086	1	-8.6	Kaempferol 7- (3G-glucosylgentiobioside), Kaempferol 7-O-beta-D-glucopyranosyl- (1->3) - [ beta-D-glucopyranosyl- (1-->6) ] -glucopyranoside
1173	FL63ACGS0023	1	-8.6	Catechin 7,3'-di-O-beta-D-glucopyranoside
1173	FL3FGCGS0013	1	-8.6	5,4'-Dihydroxy-6,7,8,3'-tetramethoxyflavone 4'-galactoside
1173	FL4DRNNR0001	1	-8.6	Sanggenon B
1173	FL5FCCGA0006	1	-8.6	Rhamnetin 3-galactoside-4'-glucoside
1173	FL3FEACS0002	1	-8.6	Abrusin 2"-O-beta-apiofuranoside
1173	FL1DACNP0001	1	-8.6	2',4',6',3-Tetrahydroxy-3'-geranyl-6",6"-dimethylpyrano [ 2",3":4,5 ] dihydrochalcone
1173	FL2FA9NP0003	1	-8.6	Obovatin
1173	CHEMBL558897	1	-8.6
1173	FL5FAAGA0012	1	-8.6	Kaempferol 3-galactoside-4'-glucoside
1173	FL5FEAGL0010	1	-8.6	6-Methoxykaempferol 3- (6"-acetylglucoside)
1173	FL2FAANP0016	1	-8.6	2",3"-Epoxylupinifolin, 2"',3"'-Epoxylupinifolin
1173	FL5F1CGS0004	1	-8.6	Geraldol 4'-glucoside
1173	FL5FCCGA0007	1	-8.6	Rhamnetin 3-galactoside-3',4'-diglucoside
1173	FL3FABGS0003	1	-8.6	Acacetin 7-glucuronide
1173	FL7AAIGL0029	1	-8.6	Malvidin 3-O- (6-O- (4-O-malonyl-alpha-rhamnopyranosyl) -beta-glucopyranoside) -5-O- (6-O-malonyl-beta-glucopyranoside)
1173	FL3FE9GS0007	1	-8.6	Palustrinoside
1173	FL5FECGL0011	1	-8.6	Spinacetin 3-glucoside
1173	FL7AAIGLS001	1	-8.6	Malvidin 3-glucoside-5- (2"-sulfatoglucoside)
1173	FL5FAAGS0137	1	-8.6	Capilliposide II, Kaempferol 3-rhamnosyl- (1->2) - [ glucosyl- (1->3) - (4"'-p-coumaroylrhamnosyl) - (1->6) -galactoside ]
1173	FLIE1ANI0002	1	-8.6	Psoralidin oxide
1173	FL4DA9GS0001	1	-8.6	Pinobanksin 5-galactosyl- (1->4) -glucoside
1173	FL4DA9NP0002	1	-8.6	MS II
1173	FL1C1ANF0002	1	-8.6	Bakuchalcone
1173	FL4DAANP0001	1	-8.6	3,5,4'-Trihydroxy-6",6"-dimethylpyrano [ 2",3":7,8 ] flavanone
1173	FL2FAANP0012	1	-8.6	Cycloaltilisin 7
1173	FL2FABGM0001	1	-8.6	Matteucinol 7-O-glucoside
1173	FL5FAAGS0010	1	-8.6	Kaempferol 7-alpha-L-arabinoside
1173	FL3FAACS0029	1	-8.6	6,8-Di-C-galactopyranosylapigenin
1173	FL3FACGSS002	1	-8.6	Luteolin 7-sulfate-3'-glucoside
1173	FLIF1LNP0001	1	-8.6	(-) -cis-Deguelin
1173	FL2FF9GS0001	1	-8.6	Dihydronorwogonin 7-O-glucuronide
1173	FL1CBEGS0001	1	-8.6	3,4',6'-Trihydroxy-4,2'-dimethoxychalcone 4'-O-rutinoside
1173	FL5FAIGS0001	1	-8.6	Syringetin 3-xyloside
1173	FL2FA8GS0003	1	-8.6	5,7,2'-Trihydroxyflavanone 7-glucoside
1173	FLIAALNP0017	1	-8.6	Angustone C
1173	FL1CAANP0003	1	-8.6	Derrichalcone
1173	FL3FAINP0001	1	-8.6	5-Hydroxy-8- (4-hydroxy-3,5-dimethoxyphenyl) -2,2-dimethyl-2H,6H-benzo [ 1,2-b:5,4-b' ] dipyran-6-one
1173	FL5FADGL0025	1	-8.6	Isorhamnetin 3-sophoroside-7-rhamnoside
1173	FLID1CNF0003	1	-8.6	Ficinin, 4-Methoxyneodulin
1173	FL5FCCGSS001	1	-8.6	Rhamnetin 3'-glucuronide-3,5,4'-trisulfate
1173	FLIF1LNF0010	1	-8.6	3-O-Demethylamorphigenin
1173	FL2FACNP0011	1	-8.6	Tanariflavanone B
1173	FLID1CNI0002	1	-8.6	Nitiducol
1173	FL2F19NP0001	1	-8.6	(-) -Isolonchocarpin
1173	FL5FADGS0010	1	-8.6	Isorhamnetin 4'-glucoside
1173	FL5FAAGI0012	1	-8.6	Diphylloside B
1173	FL3FADGS0002	1	-8.6	Luteolin 3'-methyl ether 7-xyloside
1173	FL3FFGNP0002	1	-8.6	5-Hydroxy-8- (4-hydroxy-3,5-dimethoxyphenyl) -10-methoxy-2,2-dimethyl-2H,6H-benzo [ 1,2-b:5,4-b' ] dipyran-6-one
1173	FL5FAAGS0084	1	-8.6	Kaempferol 3-rhamnosyl- (1->2) - [ glucosyl- (1->4) -glucoside ]
1173	FL3FADGS0008	1	-8.6	Luteolin 3'-methyl ether 7-apiosyl- (1->2) -glucoside
1173	FL2FAFGS0002	1	-8.6	Homoesperetin 7-rutinoside
1173	FL3FAAGS0040	1	-8.6	Apigenin 7- (2"-acetylglucoside)
1173	FL5FADGSN001	1	-8.6	Isorhamnetin 7-alpha-D-Glucosamine, Quercetin 3'-methyl ether 7-alpha-D-Glucosamine
1173	FL5FADGS0024	1	-8.6	Isorhamnetin 3-rhamnosyl- (1->2) - [ glucosyl- (1->6) -glucoside ], Quercetin 3'-methyl ether 3-rhamnosyl- (1->2) - [ glucosyl- (1->6) -glucoside ]
1173	FL3FFCGS0012	1	-8.6	8-Hydroxyluteolin 3'-methyl ether 7-allosyl- (1->2) -glucoside
1173	FLIFHXNF0002	1	-8.6	12a-Methoxydolineone
1173	FL5FABGS0007	1	-8.6	Kaempferide 3,7-dirhamnoside
1173	FLIA1GNP0001	1	-8.6	Isojamaicin
1173	FL1C28NI0002	1	-8.6	Homoflemingin
1173	FL3FE9GS0003	1	-8.6	Baicalein 6-glucuronide
1173	FLIA2CNP0001	1	-8.6	Durmillone
1173	FL3FAADS0039	1	-8.6	Rhamnellaflavoside A, 6-C-beta-D-Oliopyranosylapigenin 4'-O-beta-D-glucopyranoside
1173	FL5FAAGL0059	1	-8.6	Kaempferol 3-rutinoside-7-sophoroside
1173	FL2FAEGS0001	1	-8.6	Cirantin, Hesperidin, Hesperidoside, Hesperetin 7-rutinoside, Hesperetin 7-rhamnoglucoside
1173	FL3FEAGS0012	1	-8.6	Scutellarein 6-xyloside-7-rhamnoside
1173	FL3FAANI0001	1	-8.6	Gancaonin Q
1173	FLIHALNP0002	1	-8.6	Licopyranocoumarin
1173	FL4DA8NP0002	1	-8.6	(3R) -3-Methoxyminimiflorin
1173	FLIFALNP0001	1	-8.6	Toxicarin, Toxicarol, alpha-Toxicarol
1173	FL5FPTNS0007	1	-8.6	Pulcherrimin
1173	FL5FCACS0001	1	-8.6	Keyakinin, 6-beta-D-Glucopyranosyl-3,4',5-trihydroxy-7-methoxyflavone
1173	FL5FAAGA0009	1	-8.6	Kaempferol 3,5-digalactoside
1173	FLIFALNF0003	1	-8.6	Villosin, 6-Hydroxysumatrol
1173	FL5FAANC0001	1	-8.6	8-C-p-Hydroxybenzylkaempferol
1173	FL2F1ANI0005	1	-8.6	Abyssinone IV
1173	CHEMBL558896	1	-8.6
1173	FL5FA9NP0003	1	-8.6	Dorsilurin C
1173	FL7AAAGL0025	1	-8.6	Pelargonidin 3-glucoside-5- (6"'-malonylglucoside)
1173	FLIFWYNP0001	1	-8.6	6-Hydroxy-6a,12a-dehydro-alpha-toxicarol
1173	FLIAEAGS0009	1	-8.6	Irisolidone 7-O-rhamnoside
1173	FLID1ANI0002	1	-8.6	Calocarpin, 3,9-Dihydroxy-2-prenylpterocarpan
1173	FL5FAAGS0043	1	-8.6	Grosvenorin, Grosvenorine, Kaempferol 3-rhamnoside-7-glucosyl- (1->2) -rhamnoside
1173	FL2FA9NC0005	1	-8.6	Dichamanetin
1173	FL5FCAGS0011	1	-8.6	Kaempferol 7-methyl ether 3-neohesperidoside-4'-glucoside
1173	FL5FFAGL0011	1	-8.6	Sexangularetin 3-glucoside-7-rutinoside
1173	FL5FAAGI0004	1	-8.6	Ikarisoside F
1173	FL2FA9NR0004	1	-8.6	8-Prenyllepidissipyrone
1173	FL5FACNSS007	1	-8.6	Quercetin 3,7,3'-tri-O-sulfate
1173	FL3FALNI0006	1	-8.6	Kuwanon C, Mulberrin, Norartocarpin
1173	FL3FABCS0006	1	-8.6	3,6-Di-C-glucopyranosylacacetin
1173	FLIC1LNP0011	1	-8.6	Nitidulan
1173	FL1C19NP0003	1	-8.6	Flemistrictin C
1173	FL4DAAGI0001	1	-8.6	Phellamurin
1173	FL3FECNSS007	1	-8.6	6-Hydroxyluteolin 3'-methyl ether 6,7-disulfate
1173	FL5FAAGI0001	1	-8.6	Phellatin
1173	FL1CRTNP0002	1	-8.6	Munsericin
1173	FL3FAIGS0005	1	-8.6	Tricin 7-rhamnosyl- (1->2) -galacturonide
1173	FL3FFAGS0008	1	-8.6	Isoscutellarein 4'-methyl ether 7- (6"'-acetylallosyl) (1->2) -glucoside
1173	FL3FFCGSS002	1	-8.6	8-Hydroxyluteolin 4'-methyl ether 8-glucoside-3'-sulfate
1173	FLID1CNP0003	1	-8.6	Neorautane
1173	FL1C1ANP0002	1	-8.6	Isobavachromene, 4-Hydroxylonchocarpin
1173	FL5F39GS0002	1	-8.6	3,7-Dihydroxy-8-methylflavone 7-rhamnosyl- (1->4) -rhamnosyl- (1->6) -glucoside
1173	FL2FACNN0004	1	-8.6	Neosilyhermin B
1173	FLIA1ANP0001	1	-8.6	Corylin
1173	FL7AAAGL0001	1	-8.6	Pelargonin, Pelargonidin 3,5-diglucoside, Pelargonidin 3,5-di-beta-D-glucoside
1173	FL5FAAGL0026	1	-8.6	Kaempferol 3- (3G-glucosylneohesperidoside), Kaempferol 3-rhamnosyl- (1->2) - [ glucosyl- (1->3) -glucoside ]
1173	FL4DALNF0001	1	-8.6	Shuterone A
1173	FL5FECGS0014	1	-8.6	Spinatoside
1173	FL2FALNP0001	1	-8.6	Sanggenon F
1173	FL4DABGS0002	1	-8.6	Dihydrokaempferide 3-glucuronide
1173	FL3F18GS0001	1	-8.6	7,2'-Dihydroxyflavone 7-glucoside
1173	FL5FAAGS0008	1	-8.6	Kaempferol 5-glucoside
1173	FL7AAAGO0006	1	-8.6	Pelargonidin 7-glucoside
1173	FL3FAACS0059	1	-8.6	Cratenacin
1173	FL5FELGS0001	1	-8.6	5,2',5'-Trihydroxy-3,6,7,4'-tetramethoxyflavone 5'-glucoside
1173	FL3FAAGS0003	1	-8.6	Isovitexin, Homovitexin, Saponaretin, 6-C-Glucosylapigenin, 6-C-beta-D-Glucopyranosylapigenin, 6-beta-D-Glucopyranosyl-4',5,7-trihydroxyflavone
1173	FL4D1ANI0002	1	-8.6	3,7,4'-Trihydroxy-8,3',5'-triprenylflavanone
1173	FL3FAAGS0043	1	-8.6	Apigenin 7- (2"-glucosyllactate)
1173	FLIFWXNP0003	1	-8.6	Dehydrotoxicarol, 7a,13a-Didehydrotoxicarol
1173	FL4DAANF0001	1	-8.6	Shuterol
1173	FL2F1ANP0005	1	-8.6	Euchrenone a5
1173	FL1C28NI0001	1	-8.6	5-Deoxyhomoflemingin
1173	FL2FAANI0014	1	-8.6	Licoflavanone
1173	FL63ACGS0019	1	-8.6	Catechin 3'-O-beta-D-glucopyranoside
1173	FL3FEAGS0002	1	-8.6	Scutellarein 6-xyloside
1173	FL3FF9GS0005	1	-8.6	Wogonin 7-glucuronide
1173	FLIABCNF0002	1	-8.6	Garhwalin
1173	FL3FA9NS0004	1	-8.6	5,7-Dihydroxyflavone 7-benzoate
1173	FL4DCACS0001	1	-8.6	Keyakinol
1173	FLIECANP0001	1	-8.6	Isoglycyrol
1173	FL2FALNI0036	1	-8.6	Tomentosanol E
1173	FL5FCEGI0001	1	-8.6	8-Prenylquercetin 7,4'-dimethyl ether 3-rhamnosyl- (1->4) -rhamnoside
1173	FL2F1ANP0001	1	-8.6	Abyssinone I
1173	FL2FECNF0001	1	-8.6	5-Hydroxy-6-methoxy-3',4'-methylenedioxyfurano [ 2",3":7,8 ] flavanone
1173	FL3FALNI0001	1	-8.6	Brosimone I
1173	FL3FAANI0007	1	-8.6	Yinyanghuo D
1173	FL2FALNP0011	1	-8.6	Sanggenon N
1173	FL4DRNNP0002	1	-8.6	Sorocein D
1173	FL3FA9GS0002	1	-8.6	Aequinetin
1173	FL63ACGS0021	1	-8.6	Catechin 5,3'-di-O-beta-D-glucopyranoside
1173	FLIJ1ANR0001	1	-8.6	4-O-alpha-Cadinylangolensin
1173	FL1CE9NC0001	1	-8.6	Didymocalyxin B
1173	FL2FA9GS0010	1	-8.6	Pinocembrin 7-apiosyl- (1->5) -apiosyl- (1->2) -glucoside
1173	FL3FCCDS0001	1	-8.6	Swertiajaponin 3'-O-glucoside
1173	FL3FFCGS0024	1	-8.6	Hypolaetin 7,3'-dimethyl eter 4'-glucoside
1173	FL4DA8GS0001	1	-8.6	3,5,7,2',5'-Pentahydroxyflavanone 3-rhamnoside
1173	FLIE1ANF0001	1	-8.6	Bavacoumestan B
1173	FL2FACNF0002	1	-8.6	Abyssinoflavanone IV
1173	FLIA1ACS0006	1	-8.6	Puerarin 4'-methyl ether
1173	FL3FAADS0026	1	-8.6	Isoorientin 3'-O-glucuronide
1173	FL5F1CNP0001	1	-8.6	Pongachromene, 2- (1,3-Benzodioxol-5-yl) -3-methoxy-8,8-dimethyl-4H,8H-benzo [ 1,2-b:3,4-b' ] dipyran-4-one
1173	FLIBHXNP0001	1	-8.6	Sophoronol
1173	FL5FABGS0002	1	-8.6	Kaempferide 3-rhamnoside, Kaempferol 4'-methyl ether 3-rhamnoside
1173	FL2FF8GS0001	1	-8.6	5,2'-Dihydroxy-7,8,6'-trimethoxyflavanone 2'-O-glucuronide
1173	FL5FFAGS0027	1	-8.6	Herbacetin 7-methyl ether 8-sophoroside
1173	FL5FACGL0019	1	-8.6	Quercetin 3,4'-diglucoside
1173	FL5FACGL0052	1	-8.6	Quercetin 3-rutinoside-7,3'-diglucoside
1173	FL7AADGL0004	1	-8.6	Peonidin 3-sophoroside
1173	FL3FAAGS0018	1	-8.6	Apigenin 7-xylosyl- (1->2) -glucoside
1173	FL2FABNP0001	1	-8.6	5-Hydroxy-4'-methoxy-6",6"-dimethylpyrano [ 2",3":7,8 ] flavanone
1173	FL1CAANN0001	1	-8.6	8-p-Coumaroyl-3,4-dihydro-5,7-dihydroxy-4-phenylcoumarin
1173	FL3FAACS0021	1	-8.6	Abietin, Vitexin 6"-O-rhamnoside
1173	FL1C28NP0001	1	-8.6	Flemingin A
1173	FLIFALNF0002	1	-8.6	Malaccol
1173	FL1CBAGS0004	1	-8.6	Helichrysetin 4,4'-di-O-alpha-glucoside
1173	FL3FALNI0017	1	-8.6	Dorsilurin D
1173	FL3FCCDS0002	1	-8.6	Swertiajaponin 4'-O-rhamnoside
1173	FL3FA9NP0002	1	-8.6	Fulvinervin B, 5-Hydroxy-8,8-dimethyl-6- [ (1E) -3-methyl-1,3-butadienyl ] -2-phenyl-4H,8H-benzo [ 1,2-b:3,4-b' ] dipyran-4-one
1173	FL3FAENF0001	1	-8.6	Torosaflavone C
1173	FL5FBAGA0001	1	-8.6	Kaempferol 5-methyl ether 3-galactoside
1173	FL5FAFGS0001	1	-8.6	Dillenetin 7-glucoside
1173	FL5FFAGS0006	1	-8.6	Herbacetin 8-glucoside
1173	FL5FAAGS0025	1	-8.6	Lepidoside
1173	FLNAA9NP0007	1	-8.6	Mammeigin
1173	FL7AADGL0009	1	-8.6	Peonidin 3-sophoroside-5-glucoside
1173	FL3FCACS0001	1	-8.6	Isomolludistin
1173	FL2FADNI0006	1	-8.6	(2S) -5,7,4'-Trihydroxy-3'-methoxy-6- (1,1-dimethylallyl) flavanone
1173	FL3FAAGS0013	1	-8.6	Apigenin 7- (6"-ethylglucuronide)
1173	FL3FADGS0006	1	-8.6	Luteolin 3'-methyl ether 4'-glucoside
1173	FL3FE9GS0014	1	-8.6	5,6-Dihydroxy-7-methoxyflavone 6-O-beta-D-glucopyranoside
1173	FLIAAEGS0001	1	-8.6	Pratensein 7-O-glucoside
1173	FL3FFAGS0017	1	-8.6	Isoscutellarein 4'-methyl ether 8- (6"-n-butylglucuronide)
1173	FL7AFAGL0003	1	-8.6	Afzelechin (4alpha-8) peralgonidin 3-O-beta-glucopyranoside, 2- (4-Hydroxyphenyl) -3- (beta-D-glucopyranosyloxy) -5,7-dihydroxy-8- [ [ (2R) -2alpha- (4-hydroxyphenyl) -3beta,5,7-trihydroxy-3,4-dihydro-2H-1-benzopyran] -4alpha-yl] -1-benzopyrylium
1173	FLIA1AGS0006	1	-8.6	Formononetin 7-O-rutinoside
1173	FL3FAENSS003	1	-8.6	Luteolin 4'-methyl ether 7,3'-disulfate
1173	FL5FAIGA0004	1	-8.6	Syringetin 3- (,6"'-acetylglucosyl) (1->6) -galactoside
1173	FL5FAAGS0128	1	-8.6	Kaempferol 3-O- [ 2"- (4"'-acetyl-rhamnosyl) -6"-glucosyl ] glucoside
1173	FL4DCBGS0001	1	-8.6	Aurapin
1173	FL4DDANP0001	1	-8.6	3-O-Methyllupinifolinol
1173	FL3FECNS0018	1	-8.6	7-Methoxy-5,6:3',4'-bis (methylenedioxy) flavone
1379	FL3FCACS0023	1	-8.5	Spinosin 6"'- (E) -p-coumarate, Swertisin 6"'-O-p-coumaroyl 2"-O-glucoside
1379	FL2FALNI0009	1	-8.5	Euchrestaflavanone B, Lespedezaflavanone D
1379	FLNAA9NP0001	1	-8.5	6-Butyryl-5-hydroxy-4-phenylseselin
1379	FL5FECNF0001	1	-8.5	3,5,6-Trimethoxy-3',4'-methylene-dioxyfurano [ 2,3:7,8 ] flavone
1379	FL2FAAGC0002	1	-8.5	Isoporiolide
1379	FL5FAEGI0001	1	-8.5	Caohuoside C, 8-Prenylquercetin 4'-methyl ether 3-rhamnoside
1379	FL2FA9NR0003	1	-8.5	Lepidissipyrone
1379	FLIAA8GS0001	1	-8.5	Isogenistein 7-O-glucoside
1379	FL3FAACS0039	1	-8.5	6"'- (3-Hydroxy-3-methylglutaroyl) isoviolanthin
1379	FL7AAAGL0031	1	-8.5	Pelargonidin 3,5-di- (6-acetylglucoside)
1379	FL1CAAGS0001	1	-8.5	Chalconaringenin 4-glucoside
1379	FL1C1CNP0003	1	-8.5	3,4-Dimethoxylonchocarpin
1379	FL2F1ANF0001	1	-8.5	Brosimacutin E
1379	FLIAALNP0001	1	-8.5	Cajaisoflavone
1379	FLIDAANF0001	1	-8.5	Apiocarpin
1379	FL2FAANI0019	1	-8.5	5,7,4'-Trihydroxy-6-methyl-8-prenylflavanone
1379	FL3FCACS0006	1	-8.5	Isoswertisin 2"-acetate
1379	FL1C1LNI0001	1	-8.5	Morachalcone A
1379	FL3FCAGS0004	1	-8.5	Apigenin 5,7-dimethyl ether 4'-galactoside
1379	FLIAAANP0001	1	-8.5	Osajin
1379	FL3FACNSS004	1	-8.5	Luteolin 7,3'-disulfate
1379	FL3FAANI0009	1	-8.5	Yinyanghuo B
1379	FLIEAANS0001	1	-8.5	Aureol
1379	FLIC1LNP0003	1	-8.5	(-) -Phaseollinisoflavan
1379	FLIE2CNS0002	1	-8.5	Tephrosol
1379	FL5FAAGL0033	1	-8.5	Kaempferol 3-sambubioside-7-glucoside
1379	FL5FAEGA0002	1	-8.5	Thesioideoside, Tamarixetin 3-glucosyl- (1->2) -galactoside, Quercetin 4'-methyl ether 3-glucosyl- (1->2) -galactoside
1379	FL3FAACS0084	1	-8.5	Isovitexin 6"-O-acetyl
1379	FL5FFAGS0007	1	-8.5	Herbacetin 8-rhamnoside
1379	FL4DAANP0002	1	-8.5	3,5,4'-Trihydroxy-4",5"-dihydro-6",6"-dimethylpyrano [ 2",3":7,8 ] flavanone
1379	FL5FABGI0004	1	-8.5	Sagittatoside A
1379	FL5FCEGL0002	1	-8.5	Ombuin 3-neohesperidoside
1379	FL3FFCGS0014	1	-8.5	8-Hydroxyluteolin 4'-methyl ether 7- (6"'-acetylallosyl- (1->2) -glucoside
1379	FL2FAANF0002	1	-8.5	Lonchocarpol D
1379	FL3FAACSS002	1	-8.5	Isovitexin 7-O-sulfate
1379	FL3FCACS0014	1	-8.5	Molludistin 2"-O-rhamnoside
1379	FL3FRNNR0004	1	-8.5	Artelastin
1379	FL63AEGS0001	1	-8.5	Catechin 5-O-beta-D-glucopyranoside-4'-Me
1379	FLIFWXNP0002	1	-8.5	Dehydrodeguelin, 7,8-Dehydrodeguelin, 6a,12a-Dehydrodeguelin
1379	FLIAAANP0016	1	-8.5	Euchrenone b9
1379	FLIBALNI0012	1	-8.5	3'-Dimethylallylkievitone
1379	FLIE1CNS0001	1	-8.5	Medicagol, 3-Hydroxy-8,9-methylenedioxycoumestan
1379	FLIA1LNP0002	1	-8.5	Jamaicin
1379	FL5FA8GS0001	1	-8.5	3,5,7,2',6'-Pentahydroxyflavone 2'-glucoside
1379	FL5FAAGS0049	1	-8.5	Kaempferol 3- (4"-acetylrhamnoside)
1379	FL5FCAGA0002	1	-8.5	Rhamnocitrin 3-lathyroside
1379	FL5FAAGL0101	1	-8.5	Kaempferol 3-neohesperidoside-7- (2"-ferulylglucoside)
1379	FL3FCFCS0002	1	-8.5	Linoside B
1379	FLIHALNP0001	1	-8.5	Isoglycycoumarin
1379	FL3FAEGS0011	1	-8.5	Neodiosmin, Diosmetin 7-neohesperidoside
1379	FL3F29NF0001	1	-8.5	Ovalifolin
1379	FL3FRNNI0001	1	-8.5	Artonin S
1379	FL3FADGS0007	1	-8.5	Luteolin 3'-methyl ether 7-arabinosyl- (1->2) -galactoside
1379	FL1DA9NR0004	1	-8.5	(+) -Linderatin
1379	FL3FRNNP0008	1	-8.5	Artelastochromene
1379	FLID1CNF0001	1	-8.5	Edulin, Neodulin
1379	FL1C1ANP0014	1	-8.5	Dorsmanin A
1379	FLIFHXNF0011	1	-8.5	Villol, 6,12a-Dihydroxysumatrol
1379	FL5FAAGS0100	1	-8.5	Astrasikokioside I, Desacyl gladiatoside B, Kaempferol 3-rhamnosyl- (1->6) - [ rhamnosyl- (1->2) -galactoside ] -7-rhamnoside
1379	FL5FAAGL0086	1	-8.5	Kaempferol 3- (6"-p-coumarylglucoside) -7-glucoside
1379	FLNFA9NP0001	1	-8.5	Calophyllic acid
1379	FL5FACNSS005	1	-8.5	Quercetin 3,3'-di-O-sulfate
1379	FL7AADGL0017	1	-8.5	Peonidin acetyl 3,5-diglucoside
1379	FL2F19GS0001	1	-8.5	7-Hydroxyflavanone beta-D-glucopyranoside
1379	FLIAAAND0002	1	-8.5	Ulexin C
1379	CHEMBL2171589	1	-8.5
1379	FL2FALNP0023	1	-8.5	Leachianone F
1379	FLIA2CGS0004	1	-8.5	Cladrastin 7-O-laminaribioside
1379	FL3FAACS0038	1	-8.5	Apigenin 8-C- [ xylosyl- (1->2) -galactoside ]
1379	FL3FFAGS0003	1	-8.5	Isoscutellarein 7-neohesperidoside
1379	FL3FABGS0001	1	-8.5	tilianin, moldavoside, Acacetin 7-glucoside, Apigenin 4'-methyl ether 7-glucoside
1379	FLIH3LNF0001	1	-8.5	Neofolin
1379	FL5F1CNF0001	1	-8.5	Pongapin, 2- (1,3-Benzodioxol-5-yl) -3-methoxy-4H-furo [ 2,3-h ] -1-benzopyran-4-one
1379	FL5FAEGS0003	1	-8.5	Tamarixetin 5-glucoside-7-glucuronide
1379	FL2FALNI0028	1	-8.5	Sophoraflavanone C
1379	FL7AACGL0021	1	-8.5	Cyanidin 3-rutinoside-5,3'-diglucoside
1379	FL5FFAGS0001	1	-8.5	Herbacetin 7-beta-L-arabinopyranoside
1379	FL3FCDGS0004	1	-8.5	Homoflavoyadorinin B, Luteolin 7,3'-dimethyl ether 4'-apiosyl- (1->2) -glucoside
1379	FL6DBAGI0001	1	-8.5	3,4,7-Trihydroxy-5-methoxy-8-prenylflavan 7-O-beta-D-glucopyranoside
1379	FL1CA9NP0005	1	-8.5	Flemiculosin
1379	FL4DBANI0002	1	-8.5	Bonanniol B
1379	FL1CAFNR0001	1	-8.5	Antiarone K
1379	FL1CDAGS0002	1	-8.5	4,2'-Dihydroxy-4',6'-dimethoxychalcone 4-apiosyl- (1->2) -glucoside
1379	FLIBALNI0003	1	-8.5	Lespedeol A
1379	FL5FABGI0002	1	-8.5	Icariside I
1379	FL2FAANF0006	1	-8.5	Phellodensin D
1379	FL5FAAGS0032	1	-8.5	Kaempferol 3,4'-dixyloside
1379	FL3FAACS0075	1	-8.5	Vitexin 6"-O-Rhamnosyl-4"'-O-glucosyl-2"'-O-galactoside
1379	FL5FCAGA0004	1	-8.5	Rhamnocitrin 3-galactoside-4'-glucoside
1379	FL3FAAGS0056	1	-8.5	Apigenin 7- (6"-crotonylglucoside)
1379	FL1A1CGS0002	1	-8.5	Palasitrin
1379	FL6F1GGS0001	1	-8.5	Auriculoside
1379	FL4DAAGS0012	1	-8.5	(2R,3R) -3,5,7,4'-Tetrahydroxyflavanone 7- (6- [ 4-Hydroxy-2-methylenebutanoyl ] glucoside)
1379	FL2F1ANP0010	1	-8.5	Euchrenone a17
1379	FL2FAANP0003	1	-8.5	Citflavanone
1379	FLIDHXNI0003	1	-8.5	Glyceocarpin, Glyceollidin II
1379	FL1C9AGS0001	1	-8.5	4,2'-Dihydroxychalcone 4-glucoside
1379	FLIDHXNS0001	1	-8.5	(+) -Pisatin, 6a-Hydroxy-3-methoxy-8,9-methylenedioxypterocarpan
1379	FL5FA9GL0002	1	-8.5	Galanginoside
1379	FLIAAAGS0004	1	-8.5	Genistein 7,4'-di-O-glucoside
1379	FL2FA9GS0009	1	-8.5	Pinocembroside, Pinocembrin 7-O-beta-D-glucoside
1379	FL5FAAGL0034	1	-8.5	Kaempferol 3-sophoroside-7-alpha-L-arabinofuranoside
1379	FL3F99NI0001	1	-8.5	5-Methoxy-7,8-diprenylflavone
1379	FL2FACGS0006	1	-8.5	Eriodictyol 3'-O-glucoside
1379	FL4DALNI0003	1	-8.5	Kenusanone C
1379	FL1DA9NC0009	1	-8.5	Triuvaretin
1379	FL2FADNI0002	1	-8.5	Amoritin
1379	FL5FACGS0084	1	-8.5	Quercetin 3,3',4'-triglucoside
1379	FLIAALNP0003	1	-8.5	Parvisoflavone B
1379	FL3FCCDS0003	1	-8.5	Swertiajaponin 3'-O-gentiobioside
1379	FL5FAAGS0063	1	-8.5	Multiflorin A
1379	FL7AADGL0028	1	-8.5	Peonidin 3- [ 6- (rhamnosyl) -2- (xylosyl) glucoside ]
1379	FLIBALNP0002	1	-8.5	Cyclokievitone
1379	FLIAAANF0004	1	-8.5	Lupinisoflavone G
1379	FLIA1ANP0004	1	-8.5	Psoralenol
1379	FLIAALNF0003	1	-8.5	Lupinisoflavone B
1379	FL3FAAGS0059	1	-8.5	Apigenin 7-sophorotrioside, 5,7,4'-Trihydroxyflavone 7-sophorotrioside
1379	FL3FA9CS0005	1	-8.5	Chrysin 6-C-beta-D-glucopyranoside
1379	FLIC1LNP0004	1	-8.5	2'-O-Methylphaseollinisoflavan
1379	FL3FALNF0001	1	-8.5	Artelastofuran
1379	FLIAALNP0008	1	-8.5	Auriculatin
1379	FL5FAAGLS002	1	-8.5	Kaempferol 3-beta- (6"-sulfatoglucoside)
1379	FLIAALNP0009	1	-8.5	Auriculin, Auriculatin 4'-methyl ether
1379	FLIABBGM0001	1	-8.5	7-Hydroxy-5,4'-dimethoxy-8-methylisoflavone 7-O-rhamnoside
1379	FL5FAAGI0006	1	-8.5	Noranhydroicaritin 3-rhamnosyl- (1->2) -rhamnoside
1379	FLIA1AGS0014	1	-8.5	Formononetin 7-O- (2"-p-hydroxybenzoylglucoside)
1379	FL3FAADS0007	1	-8.5	Saponarin, Petrocomoside, 7-O-Glucosylisovitexin, Isovitexin 7-glucoside
1379	FL5FADGL0008	1	-8.5	Isorhamnetin 3-laminaribioside
1379	FL5FAAGS0001	1	-8.5	Juglanin
1379	FL6DAAGS0001	1	-8.5	Leucopelargonidin 3-O-glucoside
1379	FL3FABDS0002	1	-8.5	Cytisoside 7-O-glucoside
1379	FL3FF9GS0003	1	-8.5	Wogonin 5-glucoside
1379	FL3FEGGS0003	1	-8.5	6-Hydroxytricetin 6,3',5'-trimethyl eter 7-alpha-L-arabinosyl- (1->6) -glucoside
1379	FL3FFCGS0016	1	-8.5	8-Hydroxyluteolin 4'-methyl ether 8-glucuronide
1379	FL5FADGSS001	1	-8.5	Isorhamnetin 3-glucuronide-7-sulfate
1379	FL5FAAGS0129	1	-8.5	Kaempferol 3-neohesperidoside-7- (6"-malonylglucoside)
1379	FL2FABGS0008	1	-8.5	Puddumin B
1379	FLIAAANI0012	1	-8.5	Euchrenone b1
1379	FL5FAJGA0001	1	-8.5	Mearnsetin 3-galactosyl- (1->4) -galactoside
1379	FL5FACGL0050	1	-8.5	Quercetin 3,7,4'-triglucoside
1379	FL4DA9NP0001	1	-8.5	Mundulinol
1379	FL5FABGI0027	1	-8.5	Caohuoside B, 8-Prenylkaempferol 4'-methyl ether 3"- [ 4"',6"'-diacetylglucosyl- (1->3) -4"-acetylrhamnoside ] -7-glucoside
1379	FLIAECGS0001	1	-8.5	Irifloside, Iriflogenin 4'-O-glucoside
1379	FL2FAANI0010	1	-8.5	Flemiflavanone D
1379	FL7AAIGL0035	1	-8.5	Malvidin 3,7-di- (6-malonylglucoside)
1379	FLIF1LNF0007	1	-8.5	Dihydroamorphigenin
1379	FL5FACNSS010	1	-8.5	Quercetin 3,7,3',4'-tetra-O-sulfate
1379	FL2F1LNI0003	1	-8.5	Euchrenone a8
1379	FL3FADGS0023	1	-8.5	Chrysoeriol 7-neohesperidoside
1379	FL7AAAGL0044	1	-8.5	Pelargonidin 3- (6"-ferulyl-2"'-sinapylsambubioside) -5-glucoside
1379	FL64RNNP0001	1	-8.5	4,6'-Epoxyorotiniflavan-4-ol
1379	FL3FALNI0005	1	-8.5	Albanin E
1379	FL3FACDS0015	1	-8.5	Isoorientin 3'-O-sophoroside
1379	FL1CA9NP0001	1	-8.5	Helikrausichalcone
1379	FL3FEAGS0033	1	-8.5	Scutellarein 6,7-dimethyl ether 4'-glucuronide
1379	FLIA1CGS0005	1	-8.5	Cladrin 7-O-laminaribioside
1379	FL5FAAGS0093	1	-8.5	Kaempferol 3-glucosyl- (1->2) -rhamnoside-7-glucoside
1379	FL5FCAGS0013	1	-8.5	Kaempferol 7-methyl ether 3- [ 3-hydroxy-3-methylglutaryl- (1->6) ] - [ apiosyl- (1->2) -galactoside ], Rhamnocitrin-3-O-{ [ 3-hydroxy-3-methylglutaroyl (1->6) ] [ beta-D-apiofuranosyl (1->2) ] }-beta-D-galactopyranoside
1379	FLIA3AGS0005	1	-8.5	Retusin 8-O-arabinoside
1379	FLIA1CGS0002	1	-8.5	Pseudobaptigenin 7-O-laminaribioside
1379	FLIAAANP0004	1	-8.5	Chandalone
1379	FL3FAACS0031	1	-8.5	Isoviolanthin
1379	FL2FABGS0004	1	-8.5	Isosakuranin
1379	FL5FAAGL0095	1	-8.5	Kaempferol 3- [ 2"'- (E) -ferulylsophoroside ] -7-glucoside
1379	FL5F2CNP0001	1	-8.5	3,6-Dimethoxy-6",6"-dimethyl-3',4'-methylenedioxypyrano [ 2,3:7,8 ] flavone
1379	FL5FAAGI0008	1	-8.5	Epimedoside A
1379	FL3FAIGS0003	1	-8.5	Tricin 5-glucoside
1379	FLIEBANP0001	1	-8.5	Gancaonin F, Isoglycirol
1379	FL3FF8GS0007	1	-8.5	5,2',6'-Trihydroxy-7,8-dimethoxyflavone 2'-glucuronide
1379	FL2FAANP0019	1	-8.5	2",3"-Dihydroxylupinifolin
1379	FL3FAADS0028	1	-8.5	Vitexin 7-O-rutinoside
1379	FL3FACDS0024	1	-8.5	Lucenin-2,3'-O-glucoside
1379	FL5FCCNSS003	1	-8.5	Rhamnetin 3,3'-disulfate, Quercetin 7-methyl ether 3,3'-disulfate
1379	FL3FCFCS0003	1	-8.5	Linoside A
1379	FL5FFAGS0020	1	-8.5	Herbacetin 7- (6"-quinoylglucoside)
1379	FL1CAAGS0005	1	-8.5	Chalconaringenin 4'-glucoside
1379	FL1CHYNI0004	1	-8.5	Glyinflanin A
1379	FL5FDANF0001	1	-8.5	Vellokaempferol 3-methyl ether
1379	FLIDHXNF0005	1	-8.5	Glyceofuran
1379	FL2FAANP0017	1	-8.5	Dereticulatin
1379	FL1CBAGS0002	1	-8.5	Helichrysin
1379	FL7AAAGL0070	1	-8.5	Pelargonidin 3- (6-malonylglucoside) -7-glucoside
1379	FL3FFAGSS004	1	-8.5	8-Hydroxyapigenin 8- (2",4"-disulfatoglucuronide)
1379	FL5FFCGS0022	1	-8.5	Limocitrin 7- (6"-acetylglucoside)
1379	FL5FDCGS0008	1	-8.5	Quercetin 3-methyl ether 4'-glucoside
1379	FL2FALNP0017	1	-8.5	Exiguaflavanone H
1379	FL3FAANF0001	1	-8.5	Ciliatin A
1379	FLID1ANI0007	1	-8.5	Lespedezin
1379	FL3FALNP0002	1	-8.5	Cyclomorusin, Cyclomulberrochromene
1379	FL2FA9NP0004	1	-8.5	Spinoflavanone A
1379	FL3FEAGS0020	1	-8.5	Pectolinarigenin 7-rhamnoside
1379	FL3F19NF0005	1	-8.5	Semiglabrinol
1379	FL2FADNI0005	1	-8.5	Laxiflorin
1379	FLIG1LNI0001	1	-8.5	Lisetin
1379	FL3FAEDS0001	1	-8.5	Torosaflavone B 3'-O-beta-D-glucopyranoside
1379	FL3FAECS0002	1	-8.5	6-C-beta-D-Glucopyranosyldiosmetin, 6-beta-D-Glucopyranosyl-5,7,3'-trihydroxy-4'-methoxyflavone
1379	FL1AAAGS0004	1	-8.5	6,4'-Dihydroxyaurone-4-O-neohesperidoside
1379	FL5FAAGS0026	1	-8.5	Kaempferol 3-rhamnoside-7-alpha-L-arabionopyranoside
1379	FL3FA9GS0007	1	-8.5	Chrysin 5-xyloside
1379	FLIA2LNP0001	1	-8.5	Ichthynone
1379	FL5FAAGA0003	1	-8.5	Kaempferol 3-apiosyl- (1->2) -galactoside
1379	FL5FCBGL0001	1	-8.5	Kaempferol 7,4'-dimethyl ether 3-glucoside
1379	FL3FEAGS0053	1	-8.5	Lantanoside, Scutellarein 6,4'-dimethyl ether 7- (6"-acetylglucoside)
1379	FL1C1AGS0002	1	-8.5	Isoliquiritin, Isoliquiritoside
1379	FL3F1ANI0003	1	-8.5	Brosimacutin F
1379	FL3FACNP0002	1	-8.5	Yinyanghuo E
1379	FL3FADNP0001	1	-8.5	Racemoflavone
1379	FLIAABGS0001	1	-8.5	Astroside, Sissotrin, Biochanin A 7-O-glucoside
1379	FL5FABGS0006	1	-8.5	Kaempferide 3-rhamnoside-7-glucoside
1379	FLIA1CNI0001	1	-8.5	Maximaisoflavone B
1379	FL3FCDGS0001	1	-8.5	Luteolin 7,3'-dimethyl ether 5-rhamnoside
1379	FLIFHXNF0005	1	-8.5	12a-Hydroxypachyrrhizone
1379	FL2F1ANI0004	1	-8.5	Abyssinone II
1379	FL3FABGS0008	1	-8.5	Acacetin 7- (2"-acetylglucoside)
1379	FL5FADNSS004	1	-8.5	Isorhamnetin 3,4'-di-O-sulfate
1379	FL5FADGL0027	1	-8.5	Isorhamnetin 3-rutinoside-7-glucoside
1379	FL3FALNR0007	1	-8.5	Cyclocommunol
1379	FLIAAACS0003	1	-8.5	8-C-Glucopyranosylgenistein 6"-O-apioside
1379	FLIAALNF0006	1	-8.5	Lupinisoflavone J
1379	FL5FAAGL0036	1	-8.5	Kaempferol 3-sophoroside-7-rhamnoside
1379	FLIBALNP0003	1	-8.5	Isosophoronol
1379	FLIFHXNF0012	1	-8.5	Volubinol
1379	FLIE1ANI0005	1	-8.5	Puerarol
1379	FLIFWXNF0007	1	-8.5	Dehydrodihydrorotenone
1379	FL3FACGS0031	1	-8.5	Luteolin 7-glucuronide-3'-glucoside
1379	FL1BAAGS0003	1	-8.5	Hovetrichoside D, Maesopsin 4-glucoside 4'-rhamnoside
1379	FL5FAANP0002	1	-8.5	Citrusinol
1379	FL5FABGI0021	1	-8.5	Sempervirenoside A
1379	FL2FE9GS0002	1	-8.5	6,7-Dihydroxy-5-methoxyflavanone 7-O-glucoside
1379	FL3FACGS0037	1	-8.5	Luteolin 7-galacturonide-4'-glucoside
1379	FL3FABCS0005	1	-8.5	Margaritene
1379	FL5FCAGS0004	1	-8.5	Rhamnocitrin 5-glucoside
1379	FL7DAAGO0003	1	-8.5	Apigeninidin 5,7-diglucoside
1379	FL3FADCS0001	1	-8.5	Isoscoparin
1379	FL5FEAGS0009	1	-8.5	6-Methoxykaempferol 4'-rhamnoside
1614	FL3FFAGS0002	1	-8.4	Isoscutellarein 8-glucuronide
1614	FL5FEAGA0002	1	-8.4	6-Methoxykaempferol 3-robinobioside
1614	FLIAAEGS0002	1	-8.4	Pratensein 7-O- (6"-malonylglucoside)
1614	FL3FF9GS0001	1	-8.4	Norwogonin 7-glucuronide
1614	FL5FFCGL0013	1	-8.4	Limocitrin 3,7-diglucoside
1614	FLIAABNP0002	1	-8.4	4'-O-Methylderrone
1614	FL3FEAGS0016	1	-8.4	Hispidulin 7-glucuronide
1614	FL2FA9NI0011	1	-8.4	5-Methoxy-7-prenyloxy-8-C-prenylflavanone
1614	FL3FALNP0008	1	-8.4	Morusinol, Oxydihydromorusin
1614	FL5FAAGS0090	1	-8.4	Kaempferol 3-apiosyl- (1->4) -rhamnoside-7-rhamnoside
1614	FL1C1ANI0008	1	-8.4	Broussochalcone B
1614	FL3FAIGS0010	1	-8.4	Tricin 7-rutinoside-4'-glucoside
1614	FL2FADNI0001	1	-8.4	Abyssinin II, Abyssinoflavanone II, 5'-Prenylhomoeriodictyol
1614	FL3FA9GM0002	1	-8.4	Matteuorienate C, 5,7-Dihydroxy-6,8-di-C-methylflavone 7- [ 6"- (3-hydroxy-3-methylglutaryl) glucoside ]
1614	FL5FAANI0003	1	-8.4	Macarangin, 6- [ (2E) -3,7-Dimethyl-2,6-octadienyl ] -3,5,7-trihydroxy-2- (4-hydroxyphenyl) -4H-1-benzopyran-4-one
1614	FL5FE9GS0001	1	-8.4	5,7-Dihydroxy-3,6-dimethoxyflavone 5-alpha-L-arabinosyl- (1->6) -glucoside
1614	FL2FA9NC0003	1	-8.4	5-O-Methylchamanetin
1614	FL63AAGS0006	1	-8.4	Epiafzelechin 5-O-beta-D-glucopyranoside
1614	FL1C1ANP0001	1	-8.4	Kanzonol B
1614	FL5FA9GSS001	1	-8.4	3,5,7-Trihydroxyflavone 3-glucoside-8-sulfate
1614	FL3FALNP0009	1	-8.4	Rubraflavone D
1614	FL3FAANP0001	1	-8.4	Atalantoflavone
1614	FL3FAGGS0005	1	-8.4	Tricetin 3',5'-diglucoside
1614	FLNACAGS0001	1	-8.4	5,4'-Dihydroxy-7-methoxy-4-phenylcoumarin 5-O-galactoside
1614	FL7AAAGA0007	1	-8.4	Pelargonidin 3-O- [ 2-O- (beta-D-xylopyranosyl) -6-O- (methyl-malonyl) -beta-D-galactopyranoside ]
1614	FL7AAIGL0003	1	-8.4	Malvidin 3-laminaribioside
1614	FLIAALNP0002	1	-8.4	Licoisoflavone B
1614	FLIDHXNI0007	1	-8.4	Sphenostylin A
1614	FLID1CNI0004	1	-8.4	Erybraedin C, (6aR,11aR) -3,9-Dihydroxy-4,8-diprenylpterocarpan, (6aR,11aR) -6a,11a-Dihydro-4,8-bis (3-methyl-2-buten-1-yl) -6H-benzofuro [3,2-c] [1] benzopyran-3,9-diol
1614	FLIDHXNI0005	1	-8.4	Glyceollin IV
1614	FLICWXNP0001	1	-8.4	Glabrene, 2',2'-Dimethyl-3,6'-bi [ 2H-1-benzopyran ] -5',7-diol
1614	FL3FECGS0032	1	-8.4	6-Hydroxyluteolin 7,3'-dimethyl ether 6-glucoside
1614	FLIHBCNP0003	1	-8.4	Isorobustin
1614	FL1C1ANP0003	1	-8.4	Bavachromanol
1614	FLIBALNI0005	1	-8.4	Sophoraisoflavanone B
1614	FL2FALNP0002	1	-8.4	Sanggenon H
1614	FLIDWXNP0002	1	-8.4	3-O-Methylanhydrotuberosin
1614	FL3FCBCS0004	1	-8.4	Isomollupentin 7,4'-dimethyl ether 2"-O-glucoside
1614	FL2FCEGS0001	1	-8.4	Persiconin
1614	FL1C1LNI0006	1	-8.4	Gemichalcone C
1614	FL2FAANI0021	1	-8.4	Paratocarpin L, Macarangaflavanone B
1614	FLIFWXNF0004	1	-8.4	Dehydroamorphigenin, 6a,12a-Didehydroamorphigenin
1614	FL5FEANI0001	1	-8.4	3,5,7-Trihydroxy-6-methoxy-4'-prenyloxyflavone
1614	FLIAAANP0014	1	-8.4	Euchrenone b8
1614	FLIA1LNP0004	1	-8.4	Ferrugone
1614	FL5FAAGS0031	1	-8.4	Kaempferol 3-glucuronide-7-glucoside
1614	FL2F1CNI0001	1	-8.4	Ovaliflavanone C
1614	FL3FADCS0005	1	-8.4	Scoparin 2"-O-xyloside
1614	FL5FAAGS0135	1	-8.4	4""-Acetylsagittatin A, Kaempferol 3-xylosyl (1->2) rhamnoside-7- (4"-acetylrhamnoside)
1614	FLIEBANI0001	1	-8.4	3,9-Dihydroxy-1-methoxy-8-prenylcoumestan
1614	FL3FALNI0010	1	-8.4	Brosimone H
1614	FL3FAAGS0054	1	-8.4	Apigenin 7- (4",6"-diacetylalloside) -4'-alloside
1614	FL5F1GNF0001	1	-8.4	3'-Methoxypongapin
1614	FLIE1ANI0004	1	-8.4	Phaseol
1614	FLIAALNI0004	1	-8.4	Piscerythrone
1614	FL5FAAGS0004	1	-8.4	Asiaticalin
1614	FL2FA9NS0005	1	-8.4	Pinocembrin 7- [ 4- (1-hydroxyethyl) phenyl ] ether
1614	FL3FEANSS002	1	-8.4	Hispidulin 4'-sulfate
1614	FLIDWXNF0002	1	-8.4	Neoduleen
1614	FL2FCAGS0001	1	-8.4	Sakuranin
1614	FL5FAAGA0039	1	-8.4	Kaempferol 3-glucosyl- (1->3) (4"'-acetylrhamnosyl) (1->6) -galactoside
1614	FL5FABGI0013	1	-8.4	Epimedin C, Baohuoside VI
1614	FL4DAACS0002	1	-8.4	8-C-Glucosyldihydrokaempferol
1614	FL1CRTNP0001	1	-8.4	Rottlerin
1614	FL2FALNI0031	1	-8.4	Kushenol W
1614	FL5FAAGL0032	1	-8.4	Clitorin
1614	FL3FEAGS0031	1	-8.4	Hispidulin 7-neohesperidoside, Scutellarein 6-metnyl ether 7-neohesperidoside
1614	FL3FAECS0005	1	-8.4	6,8-Di-C-glucopyranosyldiosmetin
1614	FL2FALNP0019	1	-8.4	Kenusanone J
1614	FL3FAADS0008	1	-8.4	Isofurcatain 7-O-glucoside
1614	FL5FECGS0068	1	-8.4	Veronicafolin 3-glucosyl- (1->3) -galactoside, Quercetagetin 6,7,3'-trimethyl ether 3-glucosyl- (1->3) -galactoside
1614	FL5FAGGS0019	1	-8.4	Myricetin 3,4'-di-O-alpha-L-rhamnopyranoside
1614	FLIAEAGS0001	1	-8.4	Shekanin, Shekkanin, Tectoridin, Tectorigenin 7-O-glucoside
1614	FL2FAACS0002	1	-8.4	Isohemiphloin, (S) -8-beta-D-Glucopyranosyl-4',5,7-trihydroxyflavanone
1614	FL2F1CNP0003	1	-8.4	Ponganone III
1614	FL1CA9NN0001	1	-8.4	8-Cinnamoyl-3,4-dihydro-5,7-dihydroxy-4-phenylcoumarin
1614	FLIAACNI0001	1	-8.4	Derrubone
1614	FL5FCAGS0003	1	-8.4	Rhamnocitrin 3-glucuronide
1614	FL5FDDNF0001	1	-8.4	Velloquercetin 3,3'-dimethyl ether
1614	FL5FEAGA0001	1	-8.4	6-Methoxykaempferol 3-galactoside
1614	FL2FALNI0029	1	-8.4	Leachianone G
1614	FL3FACGS0040	1	-8.4	Luteolin 3',4'-diglucoside
1614	FLII1LNP0001	1	-8.4	Neoraufurane
1614	FL5FAANI0006	1	-8.4	3,5,7,4'-Tetrahydroxy-8-C- (3-methylsuccinoyl) flavone
1614	FL5FAIGL0005	1	-8.4	Syringetin 3- (2",3"-diacetylglucoside), 3',5'-O-Dimethylmyricetin 3-O-beta-D-2",3"-diacetylglucopyranoside
1614	FL7AAHGL0007	1	-8.4	Ophionin
1614	FL7AAIGLS002	1	-8.4	Malvidin 3-glucoside-5- (6"'-malonyl-2"'-sulfatoglucoside)
1614	FL2FABNI0006	1	-8.4	5,7-Dihydroxy-4'-methoxy-8-C-prenyl-3'- (3-hydroxy-3-methylbutyl) flavanone
1614	FL5FAAGL0056	1	-8.4	Kaempferol 3- (2G-xylosylrutinoside) -7-glucoside
1614	FLIH1LNS0002	1	-8.4	7,2'-Dihydroxy-4',5'-methylenedioxy-3-phenylcoumarin
1614	FL2FAANI0012	1	-8.4	Sophoraflavanone A
1614	FL5FAAGL0109	1	-8.4	Kaempferol 3- (6"'-rhamnosyl-2"'- (6-malyl-glucosyl) -glucoside)
1614	FL5FAAGA0010	1	-8.4	Kaempferol 3,7-digalactoside
1614	FL6FCBGS0001	1	-8.4	Dichotosin
1614	FL2FALNI0012	1	-8.4	Sophoraflavanone D
1614	FLIABANP0001	1	-8.4	Nallanin, Scandinone
1614	FL5FFAGS0004	1	-8.4	Herbacetin 8-alpha-L-arabinopyranoside
1614	FL3FALNI0002	1	-8.4	Albanin A
1614	FL5FFLGS0001	1	-8.4	3,5,2'-Trihydroxy-7,8,4'-trimethoxyflavone 5-glucosyl- (1->2) -galactoside
1614	FL2FALNI0032	1	-8.4	(2S) -5,7,2',4'-Tetrahydroxy-8-prenyl-5'- (1,1-dimethylallyl) flavanone
1614	FLIE1CNI0001	1	-8.4	Mirificoumestan
1614	FL3FACDS0009	1	-8.4	Orientin 3'-O-glucoside
1614	FL1CHYNS0008	1	-8.4	Galiposin
1614	FLIA1AGS0003	1	-8.4	6"-O-Acetyldaidzin, Daidzein 6"-O-acetate
1614	FL5FAAGL0105	1	-8.4	Kaempferol 3-neohesperidoside-7- (2"-p-coumaryllaminaribioside)
1614	FLIAALNI0018	1	-8.4	2'-Hydroxyisolupalbigenin
1614	FL3FAACS0078	1	-8.4	Cassiaoccidentalin A
1614	FL3FALNR0004	1	-8.4	Isocyclomulberrin
1614	FLIA1LNF0001	1	-8.4	Dehydroneotenone
1614	FL2FHYGS0001	1	-8.4	2,5,7,4'-Tetrahydroxyflavanone 7-glucoside
1614	FL3FCACS0002	1	-8.4	Molludistin
1614	FLIAAINP0002	1	-8.4	Pumilaisoflavone A
1614	FL2FFAGS0001	1	-8.4	Isocarthamidin 7-O-rhamnoside
1614	FL3FABGS0006	1	-8.4	Acacetin 7-neohesperidoside
1614	FLIF2LNP0001	1	-8.4	Erythynone
1614	FL2FA9GS0002	1	-8.4	Pinocembrin 5-O-glucoside
1614	FL2FADNS0002	1	-8.4	5,7,4'-Trihydroxy-3'-methoxyflavanone 4'-O-isobutyrate
1614	FL5FFCGS0015	1	-8.4	Gossypetin 7,4'-dimethyl ether 8-glucoside
1614	FL1CAAGS0007	1	-8.4	Chalconaringenin 2'-rhamnosyl- (1->4) -glucoside
1614	FLIB1LNF0002	1	-8.4	Neotenone, Neorautenone
1614	FLIFHVNF0002	1	-8.4	6-Hydroxyrotenone
1614	FL3FAACS0077	1	-8.4	6-C-Galactosylapigenin 6"-O-galactoside
1614	FL5FDAGS0003	1	-8.4	Isokaempferide 7-rutinoside
1614	FL5FFCGS0026	1	-8.4	Limocitrin 3-rutinoside-7-glucoside, Gossypetin 8,3'-dimethyl ether 3-rutinoside-7-glucoside
1614	FL1C3CGS0013	1	-8.4	Okanin 4-methyl ether 3'-glucoside
1614	FLIHBCNP0004	1	-8.4	4-O-Methylisorobustin, Isorobustin 4-methyl ether
1614	FL6F1CNP0002	1	-8.4	Kazinol H
1614	FL5FAAGS0073	1	-8.4	Kaempferol 7-sophoroside
1614	FLIDHXNI0006	1	-8.4	Sphenostylin B
1614	FL3FAANS0002	1	-8.4	Apigenin 7-lactate
1614	FL3FFAGSS002	1	-8.4	8-Hydroxyapigenin 8- (2"-sulfatoglucuronide)
1614	FL5FADGA0022	1	-8.4	Isorhamnetin 3- (4"',6"'-diacetylglucosyl) (1->3) -galactoside
1614	FL3FAJGS0001	1	-8.4	Tricetin 4'-methyl ether 7-apiosyl- (1->2) - (6"-acetylglucoside)
1614	FL3FCKGS0004	1	-8.4	Lethedioside B, Tricetin 7,3',4',5'-trimethyl eter 5-xylosyl- (1->6) -glucoside
1614	FL4DALNI0009	1	-8.4	Sanggenol K
1614	FL5FACNP0003	1	-8.4	Broussoflavonol E
1614	FL3FECNSS009	1	-8.4	6-Hydroxyluteolin 6,3'-dimethyl ether 7,4'-disulfate
1614	FL3F1LNI0001	1	-8.4	Rubraflavone A
1614	FL5FAAGS0091	1	-8.4	Depressonol A, Kaempferol 3-glucosyl- (1->4) -galactoside-7-alpha-L-arabinofuranoside
1614	FL2F1ANI0002	1	-8.4	7,4'-Dihydroxy-6,8-di-C-prenylflavanone
1614	FL1C1ANP0008	1	-8.4	Pongachalcone II
1614	FLIACACS0001	1	-8.4	Prunetin 8-C-glucoside
1614	FL5FAAGS0096	1	-8.4	Kaempferol 3-rhamnoside-7,4'-digalactoside
1614	FL6F1LNM0002	1	-8.4	7,2'-Dihydroxy-5,8-dimethyl-4',5'-methylenedioxyflavan
1614	FL5FECGS0039	1	-8.4	5,4'-Dihydroxy-3,3'-dimethoxy-6,7-methylenedioxyflavone 4'-glucuronide
1614	FLIAE9GS0001	1	-8.4	5,7-Dihydroxy-6-methoxyisoflavone 7-O-rhamnoside
1614	FL3F19NF0001	1	-8.4	Pongone
1614	FL2FAAGI0002	1	-8.4	Flavaprin, Phellodensin F
1614	FL3FAAGS0002	1	-8.4	Apiin
1614	FL5FAANI0008	1	-8.4	Glyasperin A
1614	FL1A1AGS0001	1	-8.4	Hispidol 6-glucoside
1614	FLICWXNP0002	1	-8.4	Neorauflavene
1614	FLICALNI0002	1	-8.4	Licorisoflavan A, 7-O-Methyllicoricidin
1614	FL7AADGL0027	1	-8.4	Peonidin 3- (4'-arabinosylglucoside)
1614	FL1C1ANI0028	1	-8.4	Gemichalcone A
1614	FL3FFCGS0013	1	-8.4	8-Hydroxyluteolin 4'-methyl ether 7-allosyl- (1->2) -glucoside
1614	FL2FCDGS0002	1	-8.4	(2S) -5,4'-Dihydroxy-7,3'-dimethoxyflavanone 4'-apiosyl- (1->2) -glucoside
1614	FLNAA9NF0003	1	-8.4	1,2-Dihydro-5-hydroxy-2- (1-hydroxy-1-methylethyl) -4- (isobutyryl) -6-phenylfurano [ 2,3-h ] [ 1 ] benzopyran-8-one
1614	FL7AAIGO0002	1	-8.4	Malvidin 3-arabinoside
1614	FL3FFAGS0012	1	-8.4	Isoscutellarein 4'-methyl ether 7-allosyl- (1->2) -glucoside
1614	FL1C1AGS0007	1	-8.4	Monospermoside
1614	FL4DAAGS0011	1	-8.4	Aromadendrin 7-rhamnosyl- (1->4) -galactoside
1614	FL5FFAGS0026	1	-8.4	Herbacetin 3-rhamnoside-8-glucoside
1614	FL3FADCS0023	1	-8.4	Scoparin 6"-O-glucoside
1614	FLIHALNI0002	1	-8.4	Glycycoumarin
1614	FL1CHYNP0009	1	-8.4	Glycyrdione B
1614	FL2FA9NP0001	1	-8.4	Obovatin methyl ether
1614	FLIDHXNP0001	1	-8.4	(-) -Glyceollin I
1614	FL5FAAGS0002	1	-8.4	Kaempferol 3-alpha-L-arabinopyranoside
1614	FL5FCAGS0012	1	-8.4	Kaempferol 7-methyl ether 3-apiosyl- (1->5) -apiosyl- (1->2) - [ rhamnosyl- (1->6) -glucoside ]
1614	FL1DHXNI0002	1	-8.4	alpha,4,2'-Trihydroxy-4-O-geranyldihydrochalcone
1614	FLIFHXNF0007	1	-8.4	12a-Methoxyrotenone
1614	FL3FF9GS0008	1	-8.4	7-Hydroxy-5,8-dimethoxyflavone 7-glucuronide
1614	FL3FEAGS0025	1	-8.4	Linariin, Pectolinarin, 4"'-acetate, Pectolinarigenin 7- (4"'-acetylrutinoside)
1614	FLIA1LNP0007	1	-8.4	Puerarone
1614	FL3FEANSS003	1	-8.4	Hispidulin 7,4'-disulfate
1614	FL3FADCS0022	1	-8.4	8-C-xylopyranosylchrysoeriol 2"-O-glucoside
1614	FLIC1LNF0001	1	-8.4	Crotmarine
1614	FLIAAENI0003	1	-8.4	Gancaonin D
1614	FL3FALGS0007	1	-8.4	Isoetin 4'-glucuronide
1614	FLIAALNI0020	1	-8.4	Euchrenone b5
1614	FLIAAAGS0003	1	-8.4	Sophoricoside, Genistein 4'-O-glucoside
1614	FL64ABGM0002	1	-8.4	Eruberin B
1614	FL3FA8GS0006	1	-8.4	5,7,2',6'-Tetrahydroxyflavone 2'-O-glucoside
1614	FL5FAAGS0127	1	-8.4	Kaempferol 3- [ 2Gal- (4"'-acetylrhamnosyl) -robinobioside ]
1614	FL2FABGS0001	1	-8.4	Poncirin
1614	FL5FADGS0008	1	-8.4	Isorhamnetin 7-glucoside
1614	FL3FECGS0029	1	-8.4	6-Hydroxyluteolin 6,3'-dimethyl ether 7-glucoside
1614	FLIAAAGS0009	1	-8.4	Genistein 5-O-glucoside
1614	FL3FACDS0002	1	-8.4	Orientin 4'-glucoside
1614	FL5FCDGS0004	1	-8.4	Retamatrioside, Rhamnazin 3-glucosyl- (1->5) - [ apiosyl- (1->2) -alpha-L-arabinofuranoside ], Quercetin 7,3'-dimethyl ether 3-glucosyl- (1->5) - [ apiosyl- (1->2) -alpha-L-arabinofuranoside ]
1614	FL2FALNI0010	1	-8.4	Lespedezaflavanone E
1614	FL3FFAGS0004	1	-8.4	Isoscutellarein 7-allosyl- (1->2) -glucoside
1614	FL4D19NP0001	1	-8.4	3-Hydroxyisolonchocarpin
1614	FL3FAACS0032	1	-8.4	Vitexin 2"-p-hydroxybenzoate
1614	FL3FECNSS005	1	-8.4	6-Methoxyluteolin 3',4'-disulfate
1614	FL5FCAGL0004	1	-8.4	Rhamnocitrin 3-rutinoside
1614	FL1C1LNP0002	1	-8.4	Glabrachalcone
1614	FL1CA8NP0001	1	-8.4	Orotinichalcone
1614	FLIAAAGS0002	1	-8.4	Genistin 6"-O-acetate
1614	FL3FADGS0015	1	-8.4	Luteolin 3'-methyl ether 7,4'-diglucoside
1614	FL2FAENI0002	1	-8.4	4'-Methylsigmoidin B
1614	FLIAALNI0001	1	-8.4	Licoisoflavone A
1614	FL2FAANI0027	1	-8.4	Propolin E
1614	FL5FACGSS002	1	-8.4	Quercetin 3-glucuronide-3'-sulfate
1614	FL5FECGS0025	1	-8.4	Jacein
1614	FL5FAEGL0003	1	-8.4	Tamarixetin 3,7-diglucoside, Quercetin 4'-methyl ether 3,7-diglucoside
1614	FLIAAAGS0001	1	-8.4	Genistin, Genistoside, Genistein 7-O-glucoside, 4',5,7-Trihydroxyisoflavone 7-glucoside
1614	FL3FAACS0023	1	-8.4	Isovitexin 2"-O-rhamnoside
1614	FL5FAAGS0067	1	-8.4	Sagittatin B
1614	FL3FAACS0010	1	-8.4	Apigenin 8-C- (6"-acetylgalactoside)
1614	FL5FAANI0007	1	-8.4	Isolicoflavonol
1614	FL3FCKGS0003	1	-8.4	Tricetin 7,3',4',5'-trimethyl eter 5-xylosyl- (1->2) -rhamnoside
1614	FL5FAAGS0123	1	-8.4	Crassirhizomoside C, Kaempferol 3- (2",3"-diacetylrhamnoside) -7-rhamnoside
1614	FL5FA9GM0001	1	-8.4	5,7-Dihydroxy-6,8-di-C-methyl-3-methoxyflavone 7-galactosyl- (1->2) -rhamnoside
1614	FLID3CNI0002	1	-8.4	Neoraucarpan
1614	FL3FF9GS0002	1	-8.4	Norwogonin 8-glucuronide
1614	FL5FADGA0004	1	-8.4	Isorhamnetin 3-glucosyl- (1->3) -galactoside
1614	FLIA1CNI0003	1	-8.4	7-Prenyloxy-3',4'-dimethoxyisoflavone
1614	FL1DA9NC0013	1	-8.4	Longicaudatin
1614	FL2FCBGM0001	1	-8.4	5-Hydroxy-7,4'-dimethoxy-6,8-di-C-prenylflavanone 5-O-galactoside
1614	FL5FAAGS0113	1	-8.4	Kaempferol 3- (6G-malonylneohesperidoside)
1614	FL3FACDS0011	1	-8.4	Isoorientin 4',2"-di-O-glucoside
1614	FL3FFAGS0007	1	-8.4	Isoscutellarein 4'-methyl ether 8-glucuronide
1614	FL3F1ANI0002	1	-8.4	Kanzonol D
1614	FL2F2CNI0001	1	-8.4	Ponganone V
1614	FLIAALNI0008	1	-8.4	2'-Methoxylupalbigenin
1614	FL4DAANI0006	1	-8.4	Bonanniol A
1614	FL3FAACS0090	1	-8.4	Vitexin 6"-O-malonyl 2"-O-xyloside
1614	FL2FALGS0002	1	-8.4	Steppogenin 4'-O-beta-D-glucoside
1614	FL5FAIGA0003	1	-8.4	Syringetin 3- (4"',6"'-diacetylglucosyl) (1->3) -galactoside
1614	FLIAALNF0009	1	-8.4	Lupinisoflavone H
1614	FLIAAANP0015	1	-8.4	Euchrenone b6
1614	FL1CBANP0002	1	-8.4	Isodehydrocycloxanthohumol hydrate
1614	FL1CAAGS0008	1	-8.4	Chalconaringenin 2',4'-di-O-glucoside
1614	FL3FAAGS0038	1	-8.4	Apigenin 5- (6"-malonylglucoside)
1614	FL7AACGO0004	1	-8.4	Cyanidin 4'-glucoside
1614	FL3FEACS0001	1	-8.4	Abrusin, 8-C-Glucosyl-6,7-di-O-methyl-scutellarein
1614	FL3FAEGS0009	1	-8.4	Luteolin 4'-methyl ether 7- (4G-rhamnosylneohesperidoside)
1614	FL4DCBNC0002	1	-8.4	Rel-5-Hydroxy-7,4'-dimethoxy-3"S- (2,4,5-trimethoxy-E-styryl) tetrahydrofuro [ 4"R,5"R:2,3 ] flavanonol
1614	FLID1ANF0002	1	-8.4	Homoedudiol, Sophorapterocarpan A
1614	FL1DHXGS0001	1	-8.4	Licoagroside F
1614	FL5FAAGS0053	1	-8.4	Kaempferol 3- (3",4"-diacetylrhamnoside)
1614	FL3FEAGS0022	1	-8.4	Pectolinarigenin 7-glucuronide
1614	FL3FA8GS0002	1	-8.4	Echioidin
1614	FL5FADNSS003	1	-8.4	Isorhamnetin 3,7-di-O-sulfate
1614	FL2F1AGS0003	1	-8.4	Liquiritigenin 4'-O-apiosyl (1->2) -glucoside
1614	FL3FAACS0020	1	-8.4	2-O-Rhamnosylvitexin, Vitexin 2-O-rhamnoside
1614	FLIF1LNI0002	1	-8.4	Rotenonic acid
1614	FL2FAANI0013	1	-8.4	Lonchocarpol B
1614	FL3FALNI0013	1	-8.4	Cudraflavone C, 2',4',5,7-Tetrahydroxy-3,6-bis (3-methyl-2-butenyl) flavone
1614	FL5FAFGS0002	1	-8.4	Dillenetin 5-glucoside-7-glucuronide
1614	FL3FEAGS0048	1	-8.4	Hispidulin 4'-glucoside
1614	FL5FABGS0009	1	-8.4	Kaempferide 3-rhamnoside-7- (6"-succinylglucoside)
1614	FL2FALNP0005	1	-8.4	Fleminone
1614	FL2FADGS0001	1	-8.4	Viscumneoside III
1614	FL7AAIGA0001	1	-8.4	Primulin, Arthanitin, Malvidin 3-galactoside, Malvidin 3-O-beta-D-galactopyranoside
1614	FL5FAAGS0058	1	-8.4	Kaempferol 7- (6"-p-succinylglucoside)
1614	FL3FEAGS0015	1	-8.4	Hispidulin 7-glucoside, 6-Methoxyapigenin-7-O-beta-D-glucopyranoside
1614	FLIC1LNP0001	1	-8.4	Glabridin
1614	FL3FALNP0006	1	-8.4	Kuwanon B
1614	FLIAALNI0019	1	-8.4	8-Prenylluteone
1876	FL3FAACS0001	1	-8.3	Vitexin, 8-C-Glucosylapigenin, Apigenin 8-C-glucoside, 8-D-Glucosyl-4',5,7-trihydroxyflavone
1876	FL3FCACS0027	1	-8.3	6,8-Di-C-glucosylgenkwanin 2"'-O-xyloside
1876	FL2FAEGS0002	1	-8.3	Neohesperidin, Hesperetin 7-neohesperidoside
1876	FL3FAENSS001	1	-8.3	Luteolin 4'-methyl ether 7-sulfate
1876	FL5FABGI0025	1	-8.3	8-Prenylkaempferol 4'-methyl ether 3- [ 4"'-,6"'-diacetylglucosyl- (1->3) -4"-acetylrhamnoside ]
1876	FL5FACGSS005	1	-8.3	Quercetin 3-glucoside-3'-sulfate
1876	FL3FAACS0086	1	-8.3	Vitexin 2"-O- (2"'-methylbutyryl)
1876	FL3FADGS0019	1	-8.3	Luteolin 3'-methyl ether 7-malonylglucoside
1876	FL5FAAGS0006	1	-8.3	Kaempferol 3-glucuronide
1876	FL4DAAGS0001	1	-8.3	Aromadendrin 3-beta-L-arabinopyranoside
1876	FL2F1AGS0006	1	-8.3	Liquiritigenin 4'- [ 3-acetylapiosyl- (1->2) -glucoside ]
1876	FL2FBEGS0001	1	-8.3	Eriodictyol 5,4'-dimethyl ether 7-O-glucoside
1876	FL5FAAGI0010	1	-8.3	Epimedoside E
1876	FLIBALNI0006	1	-8.3	Diphysolone
1876	FL3FECGS0048	1	-8.3	Nepetin 4'-glucoside
1876	FL3FCEGS0001	1	-8.3	Luteolin 7,4'-dimethyl ether 3'-glucoside
1876	FL2FABNI0005	1	-8.3	5,7-Dihydroxy-4'-methoxy-8-C- (2-hydroxy-3-methyl-3-butenyl) flavanone
1876	FL1AAAGS0001	1	-8.3	4,6,4'-Trihydroxyaurone 6-rhamnoside
1876	FLIBALNI0007	1	-8.3	Diphysolidone
1876	FL3FAADS0031	1	-8.3	Apigenin 6-C-glucosyl-7-O- (6-malyl-glucoside)
1876	FL5FDFGS0001	1	-8.3	Quercetin 5,7,3',4'-tetramethyl ether 3-galactoside
1876	FL5FFAGS0015	1	-8.3	Herbacetin 8-alpha-L-arabinopyranoside-4'-xyloside
1876	FL3FA9NF0004	1	-8.3	Tephrorianin
1876	FL3FCACS0021	1	-8.3	Isoswertisin 2"-O-rhamnoside
1876	FL5FADNI0002	1	-8.3	Dorsmanin D
1876	FL1C1ANF0003	1	-8.3	Brosimacutin G
1876	FL2FF8NI0001	1	-8.3	Dioflorin
1876	FL2F1CNP0002	1	-8.3	4'-Hydroxyisolonchocarpin
1876	FL1C1ANI0013	1	-8.3	Sophoradin
1876	FLIAALNI0022	1	-8.3	Euchrenone b2
1876	FLIC1LNP0007	1	-8.3	3'-Methoxyglabridin
1876	FL3FACDS0018	1	-8.3	Isoorientin 4'-O-glucoside 2"-O- (E) -ferulate
1876	FLIDHXNF0002	1	-8.3	Clandestacarpin
1876	FL5FCAGS0014	1	-8.3	Kaempferol 7-methyl ether 3- (6- (E) -3,5-dimethoxy-4-hydroxycinnamoylglucosyl) - (1->2) - [ rhamnosyl- (1->6) -glucoside ]
1876	FL3FCACS0013	1	-8.3	Molludistin 2"-O-glucoside
1876	FL5FAAGS0052	1	-8.3	Kaempferol 3- (2",4"-diacetylrhamnoside)
1876	FL1C19NP0002	1	-8.3	Lonchocarpin
1876	FL2FABGM0002	1	-8.3	Matteucinol 7-O-beta-D-apiofuranosyl (1->6) -beta-D-glucopyranoside
1876	FL5FAAGS0102	1	-8.3	Kaempferol 3- (2"- (E) -p-coumaroyl-alpha-L-arabinofuranoside)
1876	FL4DRNNI0002	1	-8.3	Sorocein G
1876	FL3FALNI0007	1	-8.3	Kuwanon T
1876	FL3FAECS0001	1	-8.3	8-C-beta-D-Glucopyranosyldiosmetin, 8-beta-D-Glucopyranosyl-5,7,3'-trihydroxy-4'-methoxyflavone
1876	FL3F1ANI0004	1	-8.3	Licoflavone A
1876	FL3FFLGS0001	1	-8.3	5,4'-Dihidroxy-7,8,2',3'-tetramethoxy flavone 5-glucoside
1876	FL5FECGS0035	1	-8.3	Chrysosplenin
1876	FL2FA9NC0002	1	-8.3	Chamanetin
1876	FL3FAECS0008	1	-8.3	Cassiaoccidentalin C, 6-C- (6-Deoxy-ribo-hexos-3-ulosyl) diomestin 2"-O-rhamnoside
1876	FL2FA9NI0023	1	-8.3	Monotesone B
1876	FL2FAANI0020	1	-8.3	5,7,4'-Trihydroxy-8-methyl-6-prenylflavanone
1876	FLIBALNI0001	1	-8.3	Kievitone
1876	FL3FALNP0001	1	-8.3	Morusin, Mulberrochromene
1876	FL3FADGS0011	1	-8.3	Luteolin 3'-methyl ether 7-allosyl- (1->2) -glucoside
1876	FLIA3CNS0001	1	-8.3	Maximaisoflavone A
1876	FL2FF9GS0004	1	-8.3	5-Hydroxy-7,8-dimethoxyflavanone 5-rhamnoside
1876	FLIAALNF0001	1	-8.3	Lupinisoflavone D
1876	FL5FAIGA0001	1	-8.3	Syringetin 3-galactoside
1876	FL5FAAGL0083	1	-8.3	Kaempferol 3- (6"-acetylglucoside) -7-glucoside
1876	FLIBALNI0010	1	-8.3	Kievitol
1876	FLIAABNP0001	1	-8.3	4'-O-Methylalpinumisoflavone, 5-Hydroxy-4'-methyl-6",6"-dimethylpyrano [ 2",3":7,6 ] isoflavone
1876	CHEMBL3735520	1	-8.3
1876	FL5FGCGA0002	1	-8.3	Limocitrol 3- [ alpha-L-arabinopyranosyl- (1->3) [ galactosyl- (1->6) ] -galactoside ]
1876	FL3FALNR0005	1	-8.3	Cycloaltilisin
1876	FLIAEAGS0003	1	-8.3	Tectorigenin 7-O-gentiobioside
1876	FL5FA9NP0002	1	-8.3	3,5-Dimethoxy-8,8-dimethyl-2-phenyl-4H,8H-benzo [ 1,2-b:3,4-b' ] dipyran-4-one
1876	FL5FADNSS005	1	-8.3	Isorhamnetin 3,7,4'-tri-O-sulfate
1876	FL2FALNI0020	1	-8.3	Leachianone B
1876	FLIAALNI0011	1	-8.3	Fremontone
1876	FL1CAANI0002	1	-8.3	3'-Geranylchalconaringenin
1876	FL1CDAGS0001	1	-8.3	4,2'-Dihydroxy-4',6'-dimethoxychalcone 4-glucoside
1876	FL5FAAGS0120	1	-8.3	Kaempferol 3- (2"-feruloylglucosyl) - (1->2) - (6"-malonylglucoside)
1876	FL3FEAGS0018	1	-8.3	Scutellarein 6,7-dimethyl ether 4'-glucoside
1876	FL3FA9CS0006	1	-8.3	Kaplanin
1876	FLIAALNP0018	1	-8.3	Euchrenone b3
1876	FL5FADGS0007	1	-8.3	Isorhamnetin 5-glucoside
1876	FLIFWYNM0001	1	-8.3	Boeravinone B
1876	FL3FALNR0008	1	-8.3	Dihydroisocycloartomunin
1876	FL5FCDGL0003	1	-8.3	Rhamnazin 3- (6"-acetylglucoside)
1876	FL3FAACS0043	1	-8.3	Neovitexin
1876	FL5FFCGS0013	1	-8.3	Haploside F
1876	FLID1ANP0002	1	-8.3	Neorautenol
1876	FLIA1LNI0003	1	-8.3	Kwakhurin hydrate
1876	FL1CA9NP0008	1	-8.3	Boesenbergin B
1876	FL3FA8GS0005	1	-8.3	Echioidinin 2'- (6"-acetylglucoside), 5,2'-Dihydroxy-7-methoxyflavone 2'- (6"-acetylglucoside)
1876	FL3FECGS0033	1	-8.3	6-Hydroxyluteolin 6,7,3'-trimethyl ether 4'-glucoside
1876	FL1C1ANP0005	1	-8.3	Bavachromene
1876	FL5FDDNF0003	1	-8.3	8-C-Methylvelloquercetin 3,5,3'-trimethyl ether
1876	FL5FDDGS0003	1	-8.3	Quercetin 3,3'-dimethyl ether 7-rutinoside
1876	FL5FDJGS0001	1	-8.3	Myricetin 3,4'-dimethyl ether 3'-xyloside
1876	FL5FABGL0002	1	-8.3	Kaempferide 3,7-diglucoside
1876	FL3FF8GS0004	1	-8.3	5,2',3'-Trihydroxy-7,8-dimethoxyflavone 3'-glucoside
1876	FL5FFAGS0008	1	-8.3	Herbacetin 8-glucuronide
1876	CHEMBL428690	1	-8.3	ALVOCIDIB, FLAVOPIRIDOL, Flavopiridol, HL 275, HMR 1275, L 86 8275, L-868275, MDL-107826A, NSC-649890
1876	FL3FA9NP0007	1	-8.3	Multijuginol
1876	FLIE1LNS0002	1	-8.3	Trifoliol, 3,7-Dihydroxy-9-methoxycoumestan
1876	FL5FAAGS0136	1	-8.3	Kaempferol 3-glucosyl- (1->2) - (6"-acetylgalactoside) -7-glucoside
1876	FL1C9CGS0001	1	-8.3	3,4-Dihydroxychalcone 4-beta-L-arabinopyranosyl- (1->4) -galactoside
1876	FLIF1LGF0004	1	-8.3	Amorphigenol O-glucoside
1876	FLIA1LNP0001	1	-8.3	Glabrone
1876	CHEMBL209731	1	-8.3
1876	FL2F2CNP0002	1	-8.3	Ponganone IV
1876	FL5FAAGS0071	1	-8.3	Artabotryside B, Kaempferol 3-rhamnosyl- (1->2) -alpha-L-arabinofuranoside
1876	FLIFHXNF0008	1	-8.3	Dalbinol, (2R,12aR) -1,2,6,6a,12,12a-Hexahydro-6aalpha-hydroxy-2- [ 1- (hydroxymethyl) ethenyl ] -8,9-dimethoxy [ 1 ] benzopyrano [ 3,4-b ] furo [ 2,3-h ] [ 1 ] benzopyran-6-one
1876	CHEMBL3810225	1	-8.3
1876	FLIAALNI0017	1	-8.3	Lupinisol B
1876	CHEMBL562377	1	-8.3	khonklonginol F
1876	FL5FEAGL0009	1	-8.3	Gomphrenol 3-glucoside
1876	FLIAAANI0007	1	-8.3	3',5'-Diprenylgenistein
1876	FL3FA9NC0003	1	-8.3	Enantiomultijugin
1876	FL2F1CNI0003	1	-8.3	O-Methylovaliflavanone C
1876	FL2FALNI0034	1	-8.3	Sanggenol A
1876	FL5FGGGS0001	1	-8.3	5,7,3',5'-Tetrahydroxy-3,6,8,4'-tetramethoxyflavone 3'-glucoside
1876	FL2FAENI0003	1	-8.3	Isoamoritin
1876	FL2FABNI0009	1	-8.3	Burttinone
1876	FL6DA9NP0001	1	-8.3	Quercetol A
1876	FL5FAAGL0037	1	-8.3	Kaempferol 3-sophoroside-7-glucuronide
1876	FL3FAACS0062	1	-8.3	Vicenin-2,6"-O-glucoside
1876	FL5FDFNF0001	1	-8.3	Velloquercetin 3,3',4'-trimethyl ether
1876	FL5FAAGS0050	1	-8.3	Kaempferol 3- (2- (E) -p-coumarylrhamnoside)
1876	FL63AAGS0009	1	-8.3	Ent-afzelechin-7-O-beta-D-glucopyranoside
1876	FL5FAEGS0001	1	-8.3	Tamarixetin 3-rhamnoside
1876	FL5FADGS0001	1	-8.3	Isorhamnetin 3-alpha-L-arabinofuranoside
1876	FLIE1CNI0002	1	-8.3	Mirificoumestan hydrate
1876	FL5FCAGL0006	1	-8.3	Rhamnocitrin 3-apiosyl- (1->2) -glucoside-4'-glucoside
1876	FL3FCAGS0003	1	-8.3	Apigenin 7-methyl ether 5- (6"-malonylglucoside)
[truncated: 2,859 more rows]

## Sheet: 3_c_dimer
Ranking	ID	Binding Mode	Binding Energy	Common Names
1	FL2FA9NC0004	1	-8.8	Uvarinol
1	FL1DA9NC0015	1	-8.8	2',4'-Dihydroxy-6'-methoxy-3'- (2-hydroxybenzyl) -5'- (3 x 2-hydroxybenzyl) dihydrochalcone
1	FL2FALNP0020	1	-8.8	Sanggenol O
4	FL3FAAGS0073	1	-8.6	Apigenin 7-glucuronide-4'- (2"'-E-p-coumaroylglucuronosyl) - (1->2) -glucuronide
4	FL5FAAGL0086	1	-8.6	Kaempferol 3- (6"-p-coumarylglucoside) -7-glucoside
4	CHEMBL2171598	1	-8.6
7	FL2FAEGS0006	1	-8.5	5,7,3'-Trihydroxy-4'-methoxyflavanone 7- (2,6-dirhamnosylglucoside)
7	FL2FA9NS0005	1	-8.5	Pinocembrin 7- [ 4- (1-hydroxyethyl) phenyl ] ether
9	FL2F1AGS0010	1	-8.4	Licorice glycoside C1, (2R) -7,4'-Dihydroxyflavanone 4'- [ 4-feruloylapiosyl- (1->2) -glucoside ]
9	FL3FAAGS0045	1	-8.4	Apigenin 7- (2",6"-di-p-coumarylglucoside)
9	FL7AAAGL0068	1	-8.4	Pelargonidin 3-rutinoside-7- (6- (p-hydroxybenzoyl) glucoside)
12	FL3FAAGS0072	1	-8.3	Apigenin 7-Glucuronosyl- (1->3) - [ 2"-p-coumaroylglucuronosyl) - (1->2) -glucuronide ]
12	FLID1ANF0003	1	-8.3	9-O-Methylneodunol
12	FL3F1ANP0001	1	-8.3	Kanzonol E
15	FL2FAEGS0007	1	-8.2	Alhagidin
15	FLIE2CNS0001	1	-8.2	2-Hydroxyflemichapparin C
15	FLIG1LNF0001	1	-8.2	Lupinalbin E
15	FL1DA9NC0005	1	-8.2	Angoluvarin
15	FL3FAEGS0012	1	-8.2	Diosmetin 7- (2",6"-dirhamnosyl) -glucoside
15	FLIH1LNF0001	1	-8.2	Neorautone, Pachyrrhizin
15	FLIA1LNF0001	1	-8.2	Dehydroneotenone
15	FLIDWXNF0002	1	-8.2	Neoduleen
15	FLIE1ANP0002	1	-8.2	Sophoracoumestan A
24	FL3F2CNS0003	1	-8.1	Prosogerin A
24	FL2FALNP0002	1	-8.1	Sanggenon H
24	FLIA1ANP0001	1	-8.1	Corylin
24	FL2FAAGS0011	1	-8.1	Prunin 6"-p-coumarate
24	FLIE3CNS0001	1	-8.1	Sophoracoumestan B
24	FL2F1AGS0008	1	-8.1	Licorice glycoside D1, (2R) -7,4'-Dihydroxyflavanone 4'- [ 4-p-coumaroylapiosyl- (1->2) -glucoside ]
24	FL2FACGS0018	1	-8.1	(2S) -5,7,3',4'-Tetrahydroxyflavanone 3'- (6-p-coumaroylglucoside)
24	FL3FAAGS0034	1	-8.1	Apigenin 7- (4"-Z-p-coumarylglucoside)
24	FL2FALNR0001	1	-8.1	Kuwanon D
24	FL3FEAGN0001	1	-8.1	Scutellarein 7-glucuronide-6-ferulate
24	FL6F1CGS0001	1	-8.1	7-Hydroxy-3',4'-methylenedioxyflavan 7-O-beta-D-glucopyranoside
24	CHEMBL2171573	1	-8.1
24	FL7AAIGL0031	1	-8.1	Malvidin 3-O- (6-O- (Z) -p-coumaroyl-beta-glucopyranoside) -5-O-beta-glucopyranoside
24	FL5FAAGS0060	1	-8.1	Biondnoid A, Buddlenoid A, Kaempferol 7- (6"-p-coumarylglucoside)
24	FL2FACNP0014	1	-8.1	Abyssinoflavanone VI
24	FL1CA9NC0001	1	-8.1	Kurzichalcolactone
24	FL3FAANP0006	1	-8.1	Yinyanghuo C
24	FL3FAAGS0057	1	-8.1	Apigenin 7-apiofuranosyl- (1->6) -glucoside, 5,7,4'-Trihydroxyflavone 7-apiofuranosyl- (1->6) -glucoside
24	FL2FALNP0001	1	-8.1	Sanggenon F
43	FL5FE9NS0002	1	-8	Alnusin, 6-Methoxygalangin, 3,5,7-Trihydroxy-6-methoxyflavone
43	FL1C1AGS0010	1	-8	Isoliquiritigenin 4-O- (5"'-O-feruloyl) -apiofuranosyl- (1"'->2") -glucoside
43	FL2FE9NS0002	1	-8	Dihydrooroxylin A
43	FL7AAAGL0021	1	-8	Pelargonidin 3- (4"'-p-coumarylrutinoside)
43	FLID2CNS0002	1	-8	2,8-Dihydroxy-3,9-dimethoxypterocarpan
43	FL2F1CNP0001	1	-8	Ovalichromene B
43	FL3FADGS0025	1	-8	Chrysoeriol 7- (3"-Z-p-coumaroylglucoside)
43	FL5FAAGL0101	1	-8	Kaempferol 3-neohesperidoside-7- (2"-ferulylglucoside)
43	FL5FECNS0045	1	-8	3,5,3'-Trihydroxy-4'-methoxy-6,7-methylenedioxyflavone
43	FLIF1LNF0005	1	-8	Isomillettone
43	FL3FAANP0007	1	-8	Carpachromene, 5,4'-Dihidroxy-6",6"-dimethylpyrano [ 2",3":7,6 ] flavone
43	FLIE1CNS0001	1	-8	Medicagol, 3-Hydroxy-8,9-methylenedioxycoumestan
43	FLIBALNP0002	1	-8	Cyclokievitone
43	FL1CHYNS0008	1	-8	Galiposin
43	FL3FADGS0026	1	-8	Chrysoeriol 7- (3",6"-di- (E) -p-coumaroylglucoside)
43	FL5FAAGS0066	1	-8	Kaempferol 3- (2"-p-coumaryl-rhamnoside) -7-rhamnoside
43	FL5FAAGS0132	1	-8	Kaempferol 3-glucosyl- (1->2) -rhamnoside-7- (6"- (E) -p-coumaroylglucoside)
43	CHEMBL2171584	1	-8
43	FL3FADGS0020	1	-8	Luteolin 3'-methyl ether 7- (3"-E-p-coumarylglucoside)
43	FL5FAANP0003	1	-8	Glycyrrhiza flavonol A
43	FL2FAANP0011	1	-8	Paratocarpin I
43	FL1A1CNF0001	1	-8	3',4'-Methylenedioxyfurano [ 2",3":6,7 ] aurone
65	FL4DACGS0020	1	-7.9	Taxifolin 3'- (6"-phenylacetylglucoside)
65	FLIE1CNS0003	1	-7.9	Flemichapparin C
65	FL4DE9NS0002	1	-7.9	3,5-Dihydroxy-6,7-methylenedioxyflavanone
65	FL5FAAGL0082	1	-7.9	Kaempferol 3-rhamnosyl- (1->6) (2"-p-coumarylglucoside)
65	FL3FAAGS0036	1	-7.9	Apigenin 7- (6"-p-coumarylglucoside)
65	FL5FAAGS0133	1	-7.9	Kaempferol 3- (6"'- (E) -p-coumaroylglucosyl) - (1->2) -glucoside-7-rhamnoside
65	FL3FE9NS0002	1	-7.9	Oroxylin A
65	FL1C1LNI0004	1	-7.9	Demethoxyisogemichalcone C
65	FL5FAAGS0126	1	-7.9	Kaempferol 3- [ 2Gal- (6"'-feruloylglucosyl) -robinobioside ]
65	FL2FALNP0004	1	-7.9	Cudraflavanone A
65	FL7AACGL0118	1	-7.9	Cyanidin 3- (6-malonylglucoside) -7- (6-feruloylglucoside) -3'-glucoside
65	FL2FA9NC0014	1	-7.9	Kurziflavolactone A
65	FL5FEANI0001	1	-7.9	3,5,7-Trihydroxy-6-methoxy-4'-prenyloxyflavone
65	FL2FACNP0001	1	-7.9	Sigmoidin C
65	FL2FADGS0005	1	-7.9	Clematin, Clematine
65	FL4DACNN0004	1	-7.9	Isosilychristin
65	FL3FRNND0003	1	-7.9	Artoindonesianin A
65	FL3FADGS0009	1	-7.9	Luteolin 3'-methyl ether 7-rutinoside
65	FL2FAANP0009	1	-7.9	Paratocarpin K
65	FL4DE9NS0001	1	-7.9	Alnustinol
65	FL2FAANI0015	1	-7.9	4'-O-Geranylnaringenin
65	FLIBAANI0002	1	-7.9	Sophoraisoflavanone C
65	FL3FFAGS0015	1	-7.9	8-Hydroxyapigenin 8- (6"-E-p-coumaroylglucoside)
65	FL4DRNNR0001	1	-7.9	Sanggenon B
65	FL2F1ANP0009	1	-7.9	Shinflavanone
65	FL7AAAGL0069	1	-7.9	Pelargonidin 3-rutinoside-7- (6- (4- (glucosyl) -p-hydroxybenzoyl) glucoside)
65	FL5FAAGS0050	1	-7.9	Kaempferol 3- (2- (E) -p-coumarylrhamnoside)
65	FL2FAAGS0013	1	-7.9	Prunin 3",6"-di-p-coumarate
65	FL3FAAGS0065	1	-7.9	Apigenin 7- (3"-p-coumaroylglucoside)
65	FL2FAEGS0002	1	-7.9	Neohesperidin, Hesperetin 7-neohesperidoside
65	FL5F39GS0002	1	-7.9	3,7-Dihydroxy-8-methylflavone 7-rhamnosyl- (1->4) -rhamnosyl- (1->6) -glucoside
65	FL3FAAGS0052	1	-7.9	Apigenin 7- (6"-malonylneohesperidoside)
65	FL5FAAGS0122	1	-7.9	Kaempferol 3- (3"-p-coumaroylrhamnoside) -7-rhamnoside
65	CHEMBL2171574	1	-7.9
65	FL1C1CNP0001	1	-7.9	Glabrachromene II
65	FL2FACNP0004	1	-7.9	Sigmoidin F
65	FL4DAAGS0008	1	-7.9	Aromadendrin 4'-xyloside
102	FLIB1CNS0001	1	-7.8	3'-Hydroxydihydroformononetin
102	FL5FEANS0019	1	-7.8	Gomphrenol
102	FL3FAAGS0068	1	-7.8	Apigenin 7- (3",6"-Di-E-p-coumaroylgalactoside)
102	FL3FEAGS0050	1	-7.8	Hispidulin 7- (6"-E-p-Coumaroylglucoside)
102	FL64ABGM0001	1	-7.8	Eruberin A
102	FL2F1ANP0011	1	-7.8	Dorsmanin B
102	FL2FEANS0002	1	-7.8	5,7,4'-Trihydroxy-6-methoxyflavanone
102	FL3FAAGS0070	1	-7.8	Apigenin 7-rhamnosyl- (1->6) - (4"-E-p-methoxycinnamoylglucoside)
102	FL2FAANP0013	1	-7.8	Paratocarpin J
102	FL2FA9NC0016	1	-7.8	Kurziflavolactone C
102	FL3FAAGS0064	1	-7.8	Echitin (glycoside), Apigenin 7- (2"-E-p-coumaroylglucoside
102	FL2FAAGS0007	1	-7.8	Naringerin
102	FLIH1LNS0002	1	-7.8	7,2'-Dihydroxy-4',5'-methylenedioxy-3-phenylcoumarin
102	FL2FBANC0001	1	-7.8	Calyxin C
102	FL2FBANC0003	1	-7.8	Calyxin G
102	FL5FAAGL0092	1	-7.8	Kaempferol 3-rhamnosyl- (1->3) (4"'-p-coumarylrhamnosyl) (1->6) -glucoside
102	FL2FALNP0010	1	-7.8	Sanggenon I
102	FL5FAAGS0100	1	-7.8	Astrasikokioside I, Desacyl gladiatoside B, Kaempferol 3-rhamnosyl- (1->6) - [ rhamnosyl- (1->2) -galactoside ] -7-rhamnoside
102	FL5FAAGS0121	1	-7.8	Kaempferol 3- (2"- (E) -p-coumaroyl-alpha-L-arabinofuranoside) -7-rhamnoside
102	FL2FAANP0005	1	-7.8	Euchrenone a2
102	CHEMBL2171589	1	-7.8
102	FLID1CNF0001	1	-7.8	Edulin, Neodulin
102	FL5FAAGS0130	1	-7.8	Kaempferol 3- (4"'-p-coumaroylglucosyl) - (1->2) -rhamnoside-7-glucoside
102	FL5FADGA0024	1	-7.8	Isorhamnetin 3- (4"'-p-coumarylrobinobioside)
102	FLIF1LGF0002	1	-7.8	Amorphin, Fruticin, Frutitsin, Amorphigenin O-vicianoside
102	FL3FCACS0023	1	-7.8	Spinosin 6"'- (E) -p-coumarate, Swertisin 6"'-O-p-coumaroyl 2"-O-glucoside
102	FL3FECNS0018	1	-7.8	7-Methoxy-5,6:3',4'-bis (methylenedioxy) flavone
102	FLIFWXNF0001	1	-7.8	Dehydrodolineone, 6a,13a-Didehydrodolineone
102	CHEMBL2171576	1	-7.8
102	FL3FALNP0006	1	-7.8	Kuwanon B
102	FL5FAAGA0043	1	-7.8	Variabiloside C
102	FL5FAAGS0068	1	-7.8	Kaempferol 3-rhamnoside-7- [ 6"'-ferulylglucosyl- (1->3) -rhamnoside ]
102	FL3FAADS0046	1	-7.8	Isovitexin 2"-O- (6"'- (E) -p-coumaroyl) glucoside 4'-O-glucoside
102	FL4DALNP0001	1	-7.8	(2S,3S) -3,5,7-Trihydroxy-2'-methoxy-6",6"-dimethylpyrano [ 2",3":4',3' ] flavanone
102	FL2FAAGS0025	1	-7.8	Naringenin 7- [ 3-acetyl-6-p-coumaroylglucoside ]
102	FLIE1ANP0006	1	-7.8	Bavacoumestan A
102	FL3FACGS0048	1	-7.8	Luteolin 7-glucuronide-3',4'-dirhamnoside
102	FL3FE8NS0001	1	-7.8	5,7,2'-Trihydroxy-6-methoxyflavone
102	FLIC1LNF0002	1	-7.8	Cyclomillinol
102	FLIAECNS0009	1	-7.8	Dalspinin, 5,7-Dihydroxy-6-methoxy-3',4'-methylenedioxyisoflavone
102	FLIE1LNS0001	1	-7.8	Repensol3,7,9-Trihydroxycoumestan
102	FL5FAAGA0047	1	-7.8	Kaempferol 3-ferulylrobinobioside-7-rhamnoside
102	FL2FADNP0003	1	-7.8	Abyssinin I, Abyssinoflavanone I
102	FL3FACNP0002	1	-7.8	Yinyanghuo E
102	FL2FAANF0005	1	-7.8	5,4,-Dihydroxy-4",4"-Dimethyl-5"- [ 2",3":7,6 ] methyldihydrofuranoflavanone
147	FL4DEANS0004	1	-7.7	3,5,7-Trihydroxy-6,4'-dimethoxyflavanone
147	FLIDWXNP0001	1	-7.7	Anhydrotuberosin
147	FL5FADGL0039	1	-7.7	Isorhamnetin 3- (3",6"-di-p-coumarylglucoside)
147	FL5FE9NS0003	1	-7.7	3-O-Methylalnusin, Alnusin 3-methyl ether, 5,7-Dihydroxy-3,6-dimethoxyflavone
147	FL2F2CNP0001	1	-7.7	Ovalichromene A
147	FLIE1ANP0001	1	-7.7	Sojagol, Soyagol
147	FL3FAANP0008	1	-7.7	Dinklagin B
147	FLIE1ANS0003	1	-7.7	Di-O-methylcoumestrol, Coumestrol dimethyl ether, 3,9-Dimethoxy-6-oxopterocarpene
147	FLIB1CNS0002	1	-7.7	3'-Methoxydihydroformononetin
147	FL3FACGS0050	1	-7.7	Luteolin 7-glucuronosyl- (1->2) -glucuronide-4'-glucuronide
147	FLIA1AGI0001	1	-7.7	4'-O-Methylneobavaisoflavone 7-O- (2"-p-coumaroylglucoside)
147	FL2FBCNP0001	1	-7.7	Isoglabrachromene
147	FL5FECNS0014	1	-7.7	Spinacetin, Quercetagetin 3',6-dimethyl ether, 3,4',5,7-Tetrahydroxy-3',6-dimethoxyflavone
147	FL3F2CNS0001	1	-7.7	Abrectorin
147	FL1C1ANP0001	1	-7.7	Kanzonol B
147	FL2F9ANI0001	1	-7.7	Crotaramosmin
147	FL3FAAGS0007	1	-7.7	Apigenin 7-rhamnoside
147	FL5FAAGA0027	1	-7.7	Alangiflavoside, Mauritianin 7-O-beta-D-glucopyranoside, Kaempferol 3-rhamnosyl- (1->2) [ rhamnosyl- (1->6) -galactoside ] -7-glucoside
147	FL5FEGNS0002	1	-7.7	3,5,7,3',5'-Pentahydroxy-6,4'-dimethoxyflavone
147	FL3FAADS0047	1	-7.7	Isovitexin 2"-O- (6"'- (E) -feruloyl) glucoside 4'-O-glucoside
147	FL5FAAGS0107	1	-7.7	Kaempferol 3- (5"-feruloylapioside)
147	CHEMBL2171590	1	-7.7
147	FLIAAANP0003	1	-7.7	Derrone
147	FL3FALNP0015	1	-7.7	Australone A
147	FL3FEANS0001	1	-7.7	Hispidulin, 6-Methoxyapigenin, 6-Methylscutellarein
147	FL6FWXNF0001	1	-7.7	Hildgardtene
147	FL2FE8NS0004	1	-7.7	5,2'-Dihydroxy-6,7-methylenedioxyflavanone
147	FL7AADGL0019	1	-7.7	Peonidin 3- (6"-p-coumarylglucoside) -5-glucoside
147	FL4D29NS0001	1	-7.7	3,7-Dihydroxy-6-methoxyflavanone
147	FL1DA9NC0009	1	-7.7	Triuvaretin
147	CHEMBL2171603	1	-7.7
147	FL5FECNSS010	1	-7.7	Quercetagetin 6,3',4'-trimethyl ether 3-O-sulfate
147	FL4DEANS0002	1	-7.7	3,5,7,4'-Tetrahydroxy-6-methoxyflavanone
147	FL5FAANI0007	1	-7.7	Isolicoflavonol
147	FL3FAAGN0001	1	-7.7	Apigenin 7-glucoside-4'-p-coumarate
147	FL3FAANF0001	1	-7.7	Ciliatin A
147	FL3FAAGS0006	1	-7.7	Apigenin 7-xyloside
147	FL3FA9NS0004	1	-7.7	5,7-Dihydroxyflavone 7-benzoate
147	FL3FAANI0003	1	-7.7	Kuwanon S, Kuwanone S, 2- [ 3- [ (2E) -3,7-Dimethyl-2,6-octadienyl ] -4-hydroxyphenyl ] -5,7-dihydroxy-4H-1-benzopyran-4-one
147	CHEMBL2171578	1	-7.7
147	FL2FAENP0001	1	-7.7	(2S) -5,3'-Dihydroxy-4'-methoxy-6",6"-dimethylpyrano [ 2",3":7,8 ] flavanone
147	FL6F1CNS0005	1	-7.7	7-Hydroxy-3',4'-methylenedioxyflavan
147	FL5FEANS0012	1	-7.7	Betuletol, 6,4'-Dimethoxy-3,5,7-trihydroxyflavone
147	FL7AAIGL0022	1	-7.7	Negretein
147	FL7AAAGL0033	1	-7.7	Pelargonidin 3- (6"-p-coumarylglucoside) -5- (6"'-acetylglucoside)
147	FL5FADGA0025	1	-7.7	Isorhamnetin 3- (3"'-ferulylrobinobioside), Isorhamnetin 3- (3"'-feruloylrhamnosyl) - (1->6) -galactoside, Quercetin 3'-methyl ether 3- (3"'-feruloylrhamnosyl) - (1->6) -galactoside
147	FL2FACNN0004	1	-7.7	Neosilyhermin B
147	FL5FADGL0040	1	-7.7	Isorhamnetin 3-O-beta- (6"-O-E-p-coumaroylglucoside) -7-O-beta-glucoside
147	FLIBAANI0001	1	-7.7	(+) -Dihydrowighteone
147	FL3FAAGS0046	1	-7.7	Apigenin 7- (3",6"-di-p-coumarylglucoside)
147	FL3FEANS0010	1	-7.7	Kanzakiflavone 2
147	FL5FAAGL0056	1	-7.7	Kaempferol 3- (2G-xylosylrutinoside) -7-glucoside
147	FLIDHYNS0004	1	-7.7	Sophoracarpan B, 6-Methoxymaackiain
147	FL1C1ANI0028	1	-7.7	Gemichalcone A
147	FL6F1CNM0002	1	-7.7	7,4'-Dihydroxy-3'-methoxy-8-methylflavan
147	FL3FEANSS002	1	-7.7	Hispidulin 4'-sulfate
203	FL5FADGL0032	1	-7.6	Isorhamnetin 3-gentiotrioside-7-glucoside
203	FL3FAIGS0013	1	-7.6	Tricin 7- (2"-p-coumaroylglucuronosyl) (1->2) -glucuronide
203	FL1CHYNF0001	1	-7.6	Glyinflanin F
203	FL3FADGS0003	1	-7.6	Luteolin 3'-methyl ether 7-rhamnoside
203	FL2F1ANI0013	1	-7.6	Prostratol F
203	FL2FAEGS0001	1	-7.6	Cirantin, Hesperidin, Hesperidoside, Hesperetin 7-rutinoside, Hesperetin 7-rhamnoglucoside
203	FL5FADGS0009	1	-7.6	Isorhamnetin 7-rhamnoside
203	FLIE1LNS0003	1	-7.6	Wairol, 3-Hydroxy-7,9-dimethoxycoumestan
203	FL1CAAGS0002	1	-7.6	Chalconaringenin 2'- (6"-p-coumarylglucoside)
203	FL5FADGS0028	1	-7.6	Isorhamnetin 3- (6"'-p-coumaroylglucosyl) - (1->2) -rhamnoside, Quercetin 3'-methyl ether 3- (6"'-p-coumaroylglucosyl) - (1->2) -rhamnoside
203	FL5FA9NI0002	1	-7.6	3,5,7-Trihydroxy-6-prenylflavone
203	FL5FAAGS0038	1	-7.6	Kaempferol 7,4'-dirhamnoside
203	FL7AADGL0005	1	-7.6	Peonidin 3-gentiobioside
203	FL2FCDGS0001	1	-7.6	Viscumneoside I, Homoeriodictyol-7-O-beta-D-glucopyranoside-4'-O-beta-D-apiofuranoside
203	FL5FECNS0023	1	-7.6	Quercetagetin 6,3',4'-trimethyl ether
203	FL2FAAGS0024	1	-7.6	Naringenin 7- (2-p-Coumaroylglucoside)
203	FL1CQUCN0001	1	-7.6	Safflomin C
203	FL5FAAGS0054	1	-7.6	Platanoside, Kaempferol 3- (2",3"-di- (E) -p-coumaroylrhamnoside)
203	FL4DAJNS0001	1	-7.6	Pallasiin
203	FL5FAAGS0062	1	-7.6	Kaempferol 3- (6- [ 4-glucosyl-p-coumaryl ] glucosyl) (1->2) -rhamnoside
203	FL4D1GNS0002	1	-7.6	Sepinol
203	FL3FACGS0044	1	-7.6	Luteolin 7-rutinoside-4'-glucoside
203	FL7AAAGL0008	1	-7.6	Pelargonidin 3-gentiotrioside
203	FL2F1ANN0001	1	-7.6	Lophirone I
203	FL1C1ANP0013	1	-7.6	Anthyllisone
203	FLIE1CNS0002	1	-7.6	8-Methoxycoumestrol, 3'-Methoxycoumestrol
203	FL3FAANP0009	1	-7.6	Yinyanghuo A
203	FLIDWXNP0002	1	-7.6	3-O-Methylanhydrotuberosin
203	FLIE1ANF0001	1	-7.6	Bavacoumestan B
203	FL5FAAGS0114	1	-7.6	Kaempferol 3- (2"- (E) -feruloylgalactosyl- (1->4) -glucoside)
203	FL5FEAGS0009	1	-7.6	6-Methoxykaempferol 4'-rhamnoside
203	FLIA1ANP0004	1	-7.6	Psoralenol
203	FL6F1LNM0001	1	-7.6	7,2'-Dihydroxy-6,8-dimethyl-4',5'-methylenedioxyflavan
203	FLID1CNI0001	1	-7.6	Edunol
203	FL2FALNP0021	1	-7.6	Sanggenol N
203	FLIG1LNI0002	1	-7.6	Lupinalbin D
203	FL3FECGS0052	1	-7.6	6-Hydroxyluteolin 6,3'-dimethyl eter 7-rutinoside
203	FL4DAAGS0007	1	-7.6	Aromadendrin 7-rhamnoside
203	FL5FEGNS0006	1	-7.6	3,5,7,3'-Tetrahydroxy-6,4',5'-trimethoxyflavone
203	FL3F29NS0001	1	-7.6	Grantionin
203	FL2FAANP0004	1	-7.6	Euchrenone a1
203	FLIE1ANS0001	1	-7.6	Cumestrol, Coumestrol
203	FL2FE8NS0002	1	-7.6	5,7,2',5'-Tetrahydroxy-6-methoxyflavanone
203	FL7AAAGL0072	1	-7.6	Pelargonidin 3- (6- (malonyl) glucoside) -7- (6- (4- (glucosyl) -p-hydroxybenzoyl) glucoside)
203	FL5FAAGS0056	1	-7.6	Kaempferol 3- (3",4"-di-p-coumarylrhamnoside)
203	FL1C1ANP0016	1	-7.6	Paratocarpin B
203	FL3FABGS0019	1	-7.6	Neobudofficide, Acacetin 7- (2G-rhamnosyl) -rutinoside, Apigenin 4'-methyl ether 7- (2G-rhamnosyl) -rutinoside
203	FL1CRTNP0003	1	-7.6	Licoagrochalcone B
203	FL4DAANI0007	1	-7.6	3,5,4'-Trihydroxy-7-geranyloxyflavanone
203	FL5FECNSS006	1	-7.6	Spinacetin 3-O-sulfate
203	FL2FABGS0005	1	-7.6	Didymin, Neoponcirin, Isosakuranetin 7-rutinoside, 5,7-Dihydroxy-4'-methoxyflavanone 7-O-rutinoside
203	FLIC1LNP0007	1	-7.6	3'-Methoxyglabridin
203	FL3FALNP0007	1	-7.6	Kuwanon A
203	FL3FAANI0007	1	-7.6	Yinyanghuo D
203	FL1DA9NC0013	1	-7.6	Longicaudatin
203	FL5FEGNS0018	1	-7.6	3,5,3'-Trimethoxy-6,7:4',5'-bis (methylenedioxy) flavone
203	FL3FCGGS0001	1	-7.6	Tricetin 7-methyl ether 3'-glucoside-5'-rhamnoside
203	FL4DE8NS0001	1	-7.6	Diosalol
203	FL1C1AGS0009	1	-7.6	Isoliquiritigenin 4-O- (5"'-O-p-coumaroyl) -apiofuranosyl- (1"'->2"') -glucoside
203	FL1C19NF0005	1	-7.6	Flemistrictin B
203	FL3FAAGS0069	1	-7.6	Apigenin 7- (3"-acetyl-6"-E-p-coumaroylglucoside)
203	FL7AAAGL0017	1	-7.6	Pelargonidin 3-p-coumarylglucoside
203	FL3FAENF0001	1	-7.6	Torosaflavone C
203	FL2FA9NS0008	1	-7.6	Pinocembrin 7-O-benzoate
203	FL5FAAGL0108	1	-7.6	Kaempferol 7-O- (6-trans-p-coumaroyl) -beta-glucopyranosyl- (1->3) -alpha-rhamnopyranoside-3-O-beta-glucopyranoside
203	FLIAACNP0006	1	-7.6	5-Hydroxy-3',4'-methylenedioxy-6",6"-dimethylpyrano [ 2",3":7,8 ] isoflavone
203	FL5FAANN0002	1	-7.6	Kaempferol 3-p-coumarate
203	FL63AJNS0001	1	-7.6	Gallocatechin 4'-methyl ether
203	FL5FELNS0008	1	-7.6	5,7,5'-Trihydroxy-3,6,2',4'-tetramethoxyflavone
203	CHEMBL2171596	1	-7.6
203	FLIDWXNF0001	1	-7.6	Neorauteen
203	FL2F1CNF0001	1	-7.6	3',4'-Methylenedioxy- [ 2",3":7,8 ] furanoflavanone
203	FL2FACNP0005	1	-7.6	Amorin
203	FL2FA9NC0006	1	-7.6	Dichamanetin
203	FL5FADGS0019	1	-7.6	Buddlenoid B, Isorhamnetin 7- (6"-p-coumarylglucoside)
203	CHEMBL1915457	1	-7.6
203	FL3FAAGS0062	1	-7.6	Apigenin 7-Glucosyl- (1->2) -glucuronide-4'-glucuronide
203	FL3FRNND0004	1	-7.6	Cycloartomunoxanthone
203	FL2F1ANP0001	1	-7.6	Abyssinone I
203	FL2FALNP0009	1	-7.6	Kuwanon F
203	FL5FAAGL0049	1	-7.6	Kaempferol 3-sophoroside-4'-glucoside
284	FLID3CNS0006	1	-7.5	Melilotocarpan E
284	FL5FEANI0004	1	-7.5	Viscosol
284	FL5FAAGS0041	1	-7.5	Kaempferol 3-glucosyl- (1->3) -rhamnoside-7-rhamnoside
284	FL5FAAGS0035	1	-7.5	Kaempferol 7-neohesperidoside
284	FL5FAAGL0103	1	-7.5	Kaempferol 3- (2"-ferulylglucoside) -7,4'-diglucoside
284	CHEMBL183008	1	-7.5
284	FL3FAAGS0033	1	-7.5	Apigenin 7-rhamnoside-4'-rutinoside
284	FL2FACNP0013	1	-7.5	Abyssinoflavanone V
284	FL5FAANP0001	1	-7.5	3,5,4'-Trihydroxy-6",6"-dimethylpyrano [ 2,3:7,6 ] flavone
284	FL2FAENI0001	1	-7.5	4'-O-Methyldiplacone
284	FL1AAAGS0003	1	-7.5	4,6,4'-Trihydroxyaurone 4,6-di-O-glucoside
284	FLIFHXNF0001	1	-7.5	12a-Hydroxydolineone
284	FLIDECNS0001	1	-7.5	Trifolian
284	FLIFWYNM0001	1	-7.5	Boeravinone B
284	FL2FAAGS0017	1	-7.5	5,7,4'-Trihydroxyflavanone 4'-O-rutinoside
284	FLID3ANS0006	1	-7.5	Melilotocarpan B
284	CHEMBL2171585	1	-7.5
284	FL4DA9NI0001	1	-7.5	Glepidotin B
284	FL3F99NS0005	1	-7.5	5-Hydroxy-6-methoxyflavone
284	CHEMBL465012	1	-7.5
284	FLIDACNP0001	1	-7.5	Neorautenanol
284	FL3FAIGS0010	1	-7.5	Tricin 7-rutinoside-4'-glucoside
284	FL3FA9NM0001	1	-7.5	Strobochrysin, 5,7-Dihydroxy-6-methylflavone
284	FL1C1LNI0006	1	-7.5	Gemichalcone C
284	FL5FAAGA0034	1	-7.5	Kaempferol 3- (4"- (Z) -p-coumarylrobinobioside)
284	FL2FACNP0003	1	-7.5	Sigmoidin D
284	FL3FRNND0001	1	-7.5	Cycloartobiloxanthone
284	FLIDWXNS0011	1	-7.5	3-Hydroxy-8,9-methylenedioxypterocarp-6a-ene
284	FL2F1CNI0002	1	-7.5	Ovaliflavanone D
284	FL2FA9GS0003	1	-7.5	Pinocembrin 7-O-rhamnoside
284	FLIDWXNS0003	1	-7.5	Anhydropisatin, Flemichapparin B, 6a,11a-Dehydropterocarpin
284	FL3FACGS0049	1	-7.5	Luteolin 7,4'-diglucuronide-3'-glucoside
284	FL1C1ANI0017	1	-7.5	Xanthoangelol B
284	FLIG1LNS0001	1	-7.5	Lupinalbin A
284	FL5FAAGS0075	1	-7.5	Kaempferol 7-rhamnoside-4'-glucoside
284	FLID1CNP0001	1	-7.5	Neorautenaan, Neorautenane, 1,2-Didehydroneorautane
284	FL2FAANI0014	1	-7.5	Licoflavanone
284	FL5FCAGS0014	1	-7.5	Kaempferol 7-methyl ether 3- (6- (E) -3,5-dimethoxy-4-hydroxycinnamoylglucosyl) - (1->2) - [ rhamnosyl- (1->6) -glucoside ]
284	FLIC1LNS0009	1	-7.5	Astraciceran
284	FL64AANS0001	1	-7.5	Apiferol, Apiforol, Leucoapigeninidin
284	FLIF1LGF0001	1	-7.5	Amorphigenin O-glucoside
284	FL2F1ANP0004	1	-7.5	Xambioona
284	FL7AAIGL0021	1	-7.5	Malvidin 3- (6"-p-coumarylglucoside) -5-dimalonylglucoside
284	FL5FAAGLS003	1	-7.5	Kaempferol 3- (6"-sulfatogentiobioside), Kaempferol 3-(gentiobioside 6'-sulfate), Kaempferol 3-O-(gentiobioside 6'-sulfate)
284	FLID1CNP0003	1	-7.5	Neorautane
284	FL1CAANP0004	1	-7.5	4-Hydroxyrottlerin
284	FL3FELNS0007	1	-7.5	Tamaridone
284	FL2FADNP0001	1	-7.5	Amoricin
284	FL2F1CNP0002	1	-7.5	4'-Hydroxyisolonchocarpin
284	FL3FACGS0045	1	-7.5	Luteolin 7-neohesperidoside-4'-glucoside
284	FL3FRNNP0007	1	-7.5	Artonol C
284	FL2FABGS0007	1	-7.5	Isosakuranetin 7-O-rhamnoside
284	FL7AAIGL0038	1	-7.5	Malvidin 3-O- (6-O- (4-O-feruloyl-alpha-rhamnopyranosyl) -beta-glucopyranoside) -5-beta-glucopyranoside
284	FLIDHXNF0001	1	-7.5	Neobanol
284	FL5FAAGS0078	1	-7.5	Helieianeoside A, Kaempferol 3-xylosyl- (1->6) -glucosyl- (1->2) -rhamnoside
284	FL1DA9NC0012	1	-7.5	2"",2""',2"""-Trihydroxy-5"',3"",5""'-tribenzylisodiuvaretin
284	FL7AAAGL0050	1	-7.5	Pelargonidin 3- (4"'-p-coumarylrutinoside) -5-glucoside
284	FL2FALNP0012	1	-7.5	Kuwanol C
284	FLIE1ANI0005	1	-7.5	Puerarol
284	FL2FAANP0007	1	-7.5	Euchrenone a14
284	FLIE1ANP0003	1	-7.5	Isopsoralidin, 1,2-Dideoxycorylidin
284	FL2FALNP0014	1	-7.5	Euchrenone a11
284	FL2F1ANN0002	1	-7.5	Lophirone J
284	FL2FALNP0007	1	-7.5	Flemichin A
284	FL5FABGS0011	1	-7.5	Kaempferol 4'-methyl ether 3- (4Rha-rhamnosylrutinoside)
284	FL5FAANM0001	1	-7.5	6-C-Methylkaempferol
284	CHEMBL2171577	1	-7.5
284	FL3FADGS0018	1	-7.5	Luteolin 3'-methyl ether 7- (6"-crotonylglucoside)
284	FL3FECNS0002	1	-7.5	Eupatilin, 5,7-Dihydroxy-3',4',6-trimethoxyflavone
284	FL3FALNP0003	1	-7.5	Brosimone G
284	FL5FA8NS0001	1	-7.5	Datiscetin
284	FL4DAANF0001	1	-7.5	Shuterol
284	FLID1ANP0007	1	-7.5	Erybraedin D, (6aR,11aR) -3-Hydroxy-4-prenyl-6",6"-dimethylpyrano [ 2",3":9,8 ] pterocarpan
284	FL1C19NF0001	1	-7.5	2'-Hydroxyfurano [ 2",3":4',3' ] chalcone
358	FL1D1CNS0003	1	-7.4	2',4'-Dihydroxy-3,4-methylenedioxydihydrochalcone
358	FL2FAAGC0001	1	-7.4	Poriolide
358	FL1DACNP0001	1	-7.4	2',4',6',3-Tetrahydroxy-3'-geranyl-6",6"-dimethylpyrano [ 2",3":4,5 ] dihydrochalcone
358	FLIAAAND0003	1	-7.4	Ulexin D
358	FL5FAAGL0093	1	-7.4	Kaempferol 3- (2"'- (E) -p-coumarylsophoroside) -7-glucoside
358	FLIG1LNI0001	1	-7.4	Lisetin
358	FL3F1CNP0001	1	-7.4	6",6"-Dimethyl-3',4'-methylenedioxypyrano [ 2",3":7,8 ] flavone
358	FL7AAAGL0074	1	-7.4	Pelargonidin 3- (4"'-feruloylrutinoside) -5-glucoside
358	FLIA2LNS0002	1	-7.4	Dalpatein
358	CHEMBL150	1	-7.4	Kaempferol, Kempferol, Pelargidenolon, Populnetin, Rhamnolutein, Rhamnolutin, Robigenin, Swartziol, Trifolitin
358	FL3FALNI0010	1	-7.4	Brosimone H
358	FL2FA9NI0022	1	-7.4	5-Hydroxy-7-O-nerylflavanone
358	FL7AACGL0003	1	-7.4	Cyanidin 3,5,3'-triglucoside
358	FL2F1ANP0002	1	-7.4	Abyssinone III
358	FL1DA9NC0011	1	-7.4	2"",2""',2"""-Trihydroxy-5",5"",5""'-tribenzyldiuvaretin
358	FL1CAANN0001	1	-7.4	8-p-Coumaroyl-3,4-dihydro-5,7-dihydroxy-4-phenylcoumarin
358	FL5FCDGA0003	1	-7.4	Rhamnazin 3-rhamninoside
358	FL5FAAGS0120	1	-7.4	Kaempferol 3- (2"-feruloylglucosyl) - (1->2) - (6"-malonylglucoside)
358	FL3FAAGS0039	1	-7.4	Apigenin 7- (6"-malonylglucoside)
358	FL5FACNSS006	1	-7.4	Quercetin 3,4'-di-O-sulfate
358	FL6F1CNS0002	1	-7.4	7,4'-Dihydroxy-3'-methoxyflavan
358	FL1CHYNP0004	1	-7.4	Glyinflanin C
358	FL3F98NS0006	1	-7.4	5-Hydroxy-6,2'-dimethoxyflavone
358	FLIA3CNS0005	1	-7.4	Maximaisoflavone D
358	FL3FEAGS0039	1	-7.4	Hispidulin 7-rutinoside
358	FL5FECNS0019	1	-7.4	Centaureidin, Desmethoxycentaureidine, Quercetagetin 3,4',6-trimethyl ether, 5,7,3'-Trihydroxy-3,6,4'-trimethoxyflavone
358	FLID1CNS0008	1	-7.4	(6aR,11aR) -8-Hydroxy-3,9-dimethoxypterocarpan
358	FL5FAAGL0041	1	-7.4	Kaempferol 3-gentiobioside-7-glucuronide
358	FL5FECNS0042	1	-7.4	Melisimplin, 5-Hydroxy-3,6,7-trimethoxy-3',4'- (methylenedioxy) flavone
358	FL1C1LNI0002	1	-7.4	Kuwanol D
358	FLID1ANF0001	1	-7.4	Neodunol
358	FLID1CNP0005	1	-7.4	Nitiducarpin
358	FL5FECGS0039	1	-7.4	5,4'-Dihydroxy-3,3'-dimethoxy-6,7-methylenedioxyflavone 4'-glucuronide
358	FL5FEANI0005	1	-7.4	Aliarin 4'-methyl ether
358	FL7AAANS0001	1	-7.4	Pelargonidin, 3,4',5,7-Tetrahydroxyflavylium
358	FL3FAAGS0051	1	-7.4	Apigenin 5-rhamnosyl- (1->2) - (6"-acetylglucoside)
358	FL5FAAGL0104	1	-7.4	Kaempferol 3,4'-diglucoside-7- (2"-ferulylglucoside)
358	FL2FAEGS0005	1	-7.4	Hesperetin 7-O-rhamnoside
358	FL5FAAGA0045	1	-7.4	Kaempferol 3- (4"- (E) -p-coumarylrobinobioside) -7-rhamnoside
358	FL5FAAGL0066	1	-7.4	Kaempferol 3- (6"- (Z) -cinnamylglucoside)
358	FL2FAANM0001	1	-7.4	Poriol
358	FL5FEGNS0003	1	-7.4	5,7,3',5'-Tetrahydroxy-3,6,4'-trimethoxyflavone
358	FL3FADGS0024	1	-7.4	Chrysoeriol 7,4'-diglucuronide
358	FL5FAAGL0109	1	-7.4	Kaempferol 3- (6"'-rhamnosyl-2"'- (6-malyl-glucosyl) -glucoside)
358	FL5FAAGS0018	1	-7.4	Kaempferol 4'-rhamnoside
358	FL3FAADS0002	1	-7.4	Vitexin 4'-O-galactoside
358	FL1DHXNI0002	1	-7.4	alpha,4,2'-Trihydroxy-4-O-geranyldihydrochalcone
358	FL5FECGS0038	1	-7.4	5,3',4'-Trihydroxy-3-methoxy-6,7-methylenedioxyflavone 4'-glucuronide
358	FL3FAANSS001	1	-7.4	Apigenin 7-sulfate
358	FL1C2ANP0003	1	-7.4	Flemingin F
358	FL63A9NS0001	1	-7.4	Epidistenin
358	FLII3CNS0001	1	-7.4	Sophorafuran A
358	FL3FCACS0024	1	-7.4	Spinosin 6"'- (E) -ferulate, Swertisin 6"'-O-feruloyl 2"-O-glucoside
358	FL3FECNS0009	1	-7.4	Jaceosidin
358	FL5FEANS0008	1	-7.4	6-Methoxykaempferol 3-methyl ether, 5,7,4'-Trihydroxy-3,6-dimethoxyflavone
358	FL4DABNM0001	1	-7.4	3,5,7-Trihydroxy-4'-methoxy-6-methylflavanone
358	FL5FADNSS002	1	-7.4	Isorhamnetin 7-O-sulfate
358	FLIAAAGS0011	1	-7.4	Genistein 7-O- (2"-p-coumaroylglucoside)
358	FLIB1LNS0006	1	-7.4	Isosativanone
358	FL5FA9NS0002	1	-7.4	Galangin, Norizalpinin, 3,5,7-Trihydroxyflavone
358	FL5FAJNM0001	1	-7.4	Dumosol
358	FL5FADGA0019	1	-7.4	Isorhamnetin 3-rhamnosyl- (1->2) - [ rhamnosyl- (1->6) -galactoside ] -7-rhamnoside
358	FL2FAAGS0015	1	-7.4	5,7,4'-Trihydroxyflavanone 7-O-arabinosylglucoside
358	FL3FAEGS0011	1	-7.4	Neodiosmin, Diosmetin 7-neohesperidoside
358	FL5FAAGL0087	1	-7.4	Kaempferol 3-glucoside-7-p-coumarylglucoside
358	FL6FAANS0001	1	-7.4	Apigeniflavan
358	FLIA2LNS0001	1	-7.4	6-Hydroxy-7,2'-dimethoxy-4',5'-methylenedioxyisoflavone
358	FLIB1ANS0001	1	-7.4	Dihydrodaidzein
358	FL4DALNI0009	1	-7.4	Sanggenol K
358	FL3FAADS0019	1	-7.4	Isovitexin 4'-O-glucoside 2"-O- (E) -ferulate
358	FL3FAAGS0016	1	-7.4	Apigenin 7-alpha-L-arabinofuranosyl- (1->6) -glucoside
358	FL5FAAGS0022	1	-7.4	Multiflorin B
358	FL7AAIGL0035	1	-7.4	Malvidin 3,7-di- (6-malonylglucoside)
358	FL7AAGGL0055	1	-7.4	Ternatin C3
358	FL2FAAGS0002	1	-7.4	Narirutin
358	FL1CAANP0002	1	-7.4	Laxichalcone
358	FL6FAFNS0001	1	-7.4	Diffutidin
358	FLIAEANS0003	1	-7.4	Tectorigenin
358	FL5FACNP0006	1	-7.4	Petalopurpurenol
358	FL6FABNS0001	1	-7.4	5,7-Dihydroxy-4'-methoxyflavan
358	FL3FEANS0006	1	-7.4	Pectolinarigenin
358	FLIAAANP0007	1	-7.4	Isoderrone
358	FLIE1ANS0002	1	-7.4	9-O-Methylcoumestrol, 4'-O-Methylcoumestrol
358	FL1DA9NR0010	1	-7.4	Adunctin D
358	FL2FALNI0034	1	-7.4	Sanggenol A
358	FL5FAENS0001	1	-7.4	Tamarixetin, Isorhamnetin, 4'-O-Methylquercetin, Quercetin 3-methyl ether, 3,3',5,7-Tetrahydroxy-4'-methoxyflavone
358	FL5FAAGS0046	1	-7.4	Kaempferol 3- (2"-p-coumaryl-alpha-L-arabinopyranoside)
358	FL3FAEGS0005	1	-7.4	Luteolin 4'-methyl ether 7-xylosyl- (1->6) -glucoside
358	FL5FA8NS0004	1	-7.4	3,5,7,2',5'-Pentahydroxyflavone
358	FL3FABGS0007	1	-7.4	Acacetin 7-glucuronosyl- (1->2) -glucuronide
358	FL3FAEGS0006	1	-7.4	Luteolin 4'-methyl ether 7-rutinoside
358	FL5FECGS0027	1	-7.4	Jaceidin 4'-glucuronide
358	FL1C3ANS0002	1	-7.4	Kukulkanin B
358	FL7AADNS0001	1	-7.4	Peonidin, 3,4',5,7-Tetrahydroxy-3'-methoxyflavylium
358	FLID2LNS0001	1	-7.4	Nissolicarpin
358	FL7AAGGL0057	1	-7.4	Ternatin C5
358	FLIAALNP0002	1	-7.4	Licoisoflavone B
358	FL2FAAGS0019	1	-7.4	Narirutin 4'-glucoside
358	FL2FAANP0015	1	-7.4	(2S) -4',5-Dihydroxy-8-hydroxymethyl-6",6"-dimethylpyrano [ 2",3":7,6 ] flavanone
358	FL3FADGS0012	1	-7.4	Luteolin 3'-methyl ether 7-glucuronosyl- (1->2) -glucuronide
358	FL1CAAGS0009	1	-7.4	Chalconaringenin 2'-O-glucoside 4'-O-gentobioside
358	CHEMBL117	1	-7.4	CHRYSIN, NSC-407436
358	FL1C1LNP0001	1	-7.4	2,4,2'-Trihydroxy-6",6"-dimethyl-3'-prenylpyrano [ 2",3":4',5' ] chalcone
358	FL2F1ANP0007	1	-7.4	Dorspoinsettifolin
358	FL2FA8NP0003	1	-7.4	Exiguaflavanone L
358	FLIAAANF0002	1	-7.4	Lupinisoflavone C
358	FLIC1LNP0004	1	-7.4	2'-O-Methylphaseollinisoflavan
358	FL5FELNS0005	1	-7.4	5,7,2',5'-Tetrahydroxy-3,6,4'-trimethoxyflavone
358	FL5FAAGL0022	1	-7.4	Sorboside
358	FL7AAAGL0067	1	-7.4	Pelargonidin 3-rutinoside-7-glucoside
358	FL3FRNNP0005	1	-7.4	Artonol E
358	FL5FBENS0001	1	-7.4	Quercetin 5,4'-dimethyl ether
358	FL2FEGNS0003	1	-7.4	5,7,3'-Trihydroxy-6,4',5'-trimethoxyflavanone
471	FLIA2CNS0001	1	-7.3	Fujikinetin
471	FLIFWXNP0001	1	-7.3	Dehydromillettone, 6beta-Acetylteuscordin, 6a,12a-Dehydromilletone, 4,5-Dihydro-5'alpha-hydroxy-4'alph-methoxy-6a,12a-dehydro-alph-toxicarol
471	FL5FAAGL0100	1	-7.3	Kaempferol 3-neohesperidoside-7- (2"-p-coumarylglucoside)
471	FL3FADGS0005	1	-7.3	Luteolin 3'-methyl ether 7-glucuronide
471	FL5FEANS0002	1	-7.3	Santin
471	FL1CRTNP0002	1	-7.3	Munsericin
471	FL1DA9NR0006	1	-7.3	Neolinderatin
471	FL5FAAGS0029	1	-7.3	Lespedin, Kaempferitrin, Kaempferol 3,7-dirhamnoside
471	FL3FAANI0009	1	-7.3	Yinyanghuo B
471	FLIA9ANS0002	1	-7.3	8,4'-Dihydroxyisoflavone
471	FL3FAACS0063	1	-7.3	Isoschaftoside 2"'-ferulate
471	FL3FA8NS0001	1	-7.3	5,7,2'-Trihydroxyflavone
471	FL5FADGL0030	1	-7.3	Isorhamnetin 3-rutinoside-4'-rhamnoside
471	FLICWXNP0002	1	-7.3	Neorauflavene
471	FL5FECGS0014	1	-7.3	Spinatoside
471	CHEMBL2171601	1	-7.3
471	FL3FACNSS003	1	-7.3	Luteolin 4'-sulfate
471	CHEMBL2171597	1	-7.3
471	CHEMBL2171572	1	-7.3
471	FL5FAAGS0057	1	-7.3	Kaempferol 3- (2",3"-diacetyl-4"-p-coumarylrhamnoside
471	FL5FAAGS0055	1	-7.3	Kaempferol 3- (2",4"-di- (E) -p-coumarylrhamnoside)
471	FL5FECNS0022	1	-7.3	Eupatin
471	FL7AACGO0007	1	-7.3	Cyanidin 7- (3-glucosyl-6-malonylglucoside) -4'-glucoside
471	FL5FAAGA0011	1	-7.3	Kaempferol 3-galactoside-7-rhamnoside
471	FLIAALNP0012	1	-7.3	Sophoraisoflavone A, Allolicoisoflavone B
471	FLIA1LNS0002	1	-7.3	2-Hydroxypseudobaptigenin
471	FL1AAAGS0002	1	-7.3	6,4'-Dihydroxyaurone 4-O-rutinoside
471	FL2FA9NS0001	1	-7.3	Pinocembrin
471	FL1DABNN0001	1	-7.3	Calomelanol A
471	FL3FAAGS0030	1	-7.3	Apigenin 7-rutinoside-4'-glucoside
471	FL5FAAGS0137	1	-7.3	Capilliposide II, Kaempferol 3-rhamnosyl- (1->2) - [ glucosyl- (1->3) - (4"'-p-coumaroylrhamnosyl) - (1->6) -galactoside ]
471	FL7AAAGL0030	1	-7.3	Pelargonidin 3- (6"-ferulylglucoside) -5-glucoside
471	FLID1ANI0007	1	-7.3	Lespedezin
471	FLIG1LNI0004	1	-7.3	Lupinalbin F
471	FLIB1LNS0007	1	-7.3	Onogenin
471	FL5FEAGS0025	1	-7.3	5,4'-Dihydrox-3-methoxy-6,7-methylenedioxyflavone 4'-glucuronide
471	FL4DRNNI0001	1	-7.3	Sorocein F
471	FL4DE9NS0003	1	-7.3	3-Hydroxy-5-methoxy-6,7-methylenedioxyflavanone
471	FL1C29NS0001	1	-7.3	Flemichapparin
471	FLIAAJNS0001	1	-7.3	Junipegenin A
471	FLIA3ANS0003	1	-7.3	Maximaisoflavone H
471	FL4D1ANP0001	1	-7.3	Kanzonol Z
471	FL3FAAGS0056	1	-7.3	Apigenin 7- (6"-crotonylglucoside)
471	CHEMBL2171588	1	-7.3
471	FL2FAANI0012	1	-7.3	Sophoraflavanone A
471	FL7AAAGL0064	1	-7.3	Pelargonidin 3- (2- (6-ferulylglucosyl) -6-p-coumarylglucoside) -5-glucoside, Pelargonidin 3-O- [ 2-O- (6- (E) -feruloyl-beta-D-glucopyranosyl) -6-O- (E) -p-coumaroyl-beta-D-glucopyranoside ] -5-O- (beta-D-glucopyranoside)
471	FL5FAAGL0069	1	-7.3	Tiliroside, Potengriffioside A, Astragalin-6"-trans-p-coumarate, Kaempferol-3-(6-p-coumaroyl)glucoside
471	FL5FAAGA0036	1	-7.3	Kaempferol 3- (6"-acetylgalactoside) -7-rhamnoside
471	FL7AADGL0010	1	-7.3	Peonidin 3-rutinoside-5-glucoside
471	CHEMBL2171602	1	-7.3
471	FL1C1ANP0002	1	-7.3	Isobavachromene, 4-Hydroxylonchocarpin
471	FL2FACGM0002	1	-7.3	Mesuein
471	FL2FALNP0011	1	-7.3	Sanggenon N
471	FL3FACGS0085	1	-7.3	Luteorin 7- (2"-feruloylglucuronosyl) - (1->2) -glucuronide-4'-glucuronide
471	FL5FCBGL0002	1	-7.3	Kaempferol 7,4'-dimethyl ether 3- (6"- (E) -p-coumarylglucoside)
471	FL4DAANI0009	1	-7.3	Sanggenol C
471	FLIF1LNF0002	1	-7.3	Dolichone, Dolineone
471	FL5FECNS0040	1	-7.3	5,4'-Dihydroxy-3,3'-dimethoxy-6,7-methylenedioxyflavone
471	FL1AUNNF0002	1	-7.3	Derriobtusone B
471	FLIABCNF0002	1	-7.3	Garhwalin
471	FL3FADCS0015	1	-7.3	Isoscoparin 2"- (6- (E) -p-coumaroylglucoside)
471	FL5FAAGS0040	1	-7.3	Sagittatin A
471	FL3FADGS0022	1	-7.3	Chrysoeriol 7-apiosyl- (1->6) -glucoside
471	FL5FCAGL0011	1	-7.3	Rhamnocitrin 3-glucoside-4'- (3"-dihydrophaseoylglucoside)
471	FL5FEGNS0009	1	-7.3	5,7,3'-Trihydroxy-3,6,4',5'-tetramethoxyflavone
471	FL1C3CNS0004	1	-7.3	2',4',4-Trihydroxy-3',3-methoxychalcone
471	FL1C1ANI0027	1	-7.3	Gemichalcone B
471	FL7AAIGO0001	1	-7.3	Malvin, Malvidin diglucoside, Malvidin 3,5-diglucoside
471	FL4DA9NM0001	1	-7.3	3,5,7-Trihydroxy-6-methylflavanone
471	FLIA1LNP0001	1	-7.3	Glabrone
471	FL4DEANS0001	1	-7.3	6-Methoxyaromadendrin 3-O-acetate
471	FLICWXNP0001	1	-7.3	Glabrene, 2',2'-Dimethyl-3,6'-bi [ 2H-1-benzopyran ] -5',7-diol
471	FL2FABNS0001	1	-7.3	Isosakuranetin
471	FL3FAAGS0029	1	-7.3	Apigenin 7,4'-diglucoside
471	FLIBALNI0011	1	-7.3	Sophoraisoflavanone D
471	FL5FAAGS0111	1	-7.3	Kaempferol 3- (3"-acetyl-6"-p-coumaroylglucoside)
471	FL5FAAGL0040	1	-7.3	Kaempferol 3-gentiobioside-7-rhamnoside, Kaempferol 3-glucoside- (1->6) -glucoside-7-alpha-L-rhamnoside
471	FL3FRNNF0005	1	-7.3	Artonin T
471	FL3F99NS0004	1	-7.3	6-Methoxyflavone
471	FL3FALNP0019	1	-7.3	Sanggenone K, (-) -Sanggenone K
471	FL3FAAGS0001	1	-7.3	Cosmetin, Apigetrin, Cosmosiin, Cosmosioside, Apigenin 7-O-glucoside, 4',5,7-Trihydroxyflavone 7-glucoside
471	FLID1CNI0002	1	-7.3	Nitiducol
471	FLID1ANS0003	1	-7.3	Isomedicarpin
471	FL3FAACS0077	1	-7.3	6-C-Galactosylapigenin 6"-O-galactoside
471	FL1CRTNP0001	1	-7.3	Rottlerin
471	CHEMBL2171595	1	-7.3
471	FL3FAANM0001	1	-7.3	6-Methylapigenin, 5,7,4'-Trihydroxy-6-methylflavone
471	FL7AAIGL0039	1	-7.3	Malvidin 3-glucoside-5- (6-acetylglucoside)
471	FL2FA9GS0007	1	-7.3	Pinocembrin 7-O-neohesperidoside 6"-O-acetate
471	FL7AAIGL0014	1	-7.3	Malvidin 3-p-coumarylrutinoside
471	FL2FBAGS0003	1	-7.3	7,4'-Dihydroxy-5-methoxyflavanone 7-neohesperidoside-4'-glucoside
471	FL5FEAGS0006	1	-7.3	6-Methoxykaempferol 3-rhamnoside
471	FLIAAANI0005	1	-7.3	Isowighteone, 3'-Prenylgenistein
471	FL3FACGS0038	1	-7.3	Luteolin 7,4'-diglucuronide
471	FL3FAAGS0054	1	-7.3	Apigenin 7- (4",6"-diacetylalloside) -4'-alloside
471	FL5FEANI0002	1	-7.3	5,7-Dihydroxy-3,6-dimethoxy-4'-prenyloxyflavone
471	FL1DA9NN0002	1	-7.3	Calomelanol C
471	FLIB1GNS0001	1	-7.3	7,4'-Dihydroxy-3',5'-dimethoxyisoflavanone
471	FL5FA8NS0003	1	-7.3	Ptaeroxylol
471	FL3FRNNF0004	1	-7.3	Artonin J
471	FLIA1GNS0002	1	-7.3	Gliricidin
471	FL3FABGS0005	1	-7.3	Acacetin 7-rutinoside
471	FL5FFAGS0028	1	-7.3	Herbacetin 7-methyl ether 3- (2"- (E) -feruloylglucoside)
471	FLIC2LNP0001	1	-7.3	Leiocinol
471	FL5FEAGS0022	1	-7.3	6-Hydroxykaempferol 6-methyl ether 3- (6"-p-coumaroylglucoside)
471	FL4DALNS0001	1	-7.3	Dihydromorin
471	FL3FQUNP0001	1	-7.3	Dorsilurin E
471	FLIDWXNS0001	1	-7.3	Anhydroglycinol
471	FL2F1CNI0001	1	-7.3	Ovaliflavanone C
471	FL4DABGS0001	1	-7.3	Dihydrokaempferide 7-rhamnoside
471	FL5FAAGS0028	1	-7.3	Kaempferol 3-rhamnoside-7-glucoside
471	FL2FACNI0012	1	-7.3	Monotesone A
471	FL5FACGL0052	1	-7.3	Quercetin 3-rutinoside-7,3'-diglucoside
471	FL2FAAGS0018	1	-7.3	5,7,4'-Trihydroxyflavanone 4'-O-xylosylglucoside
471	FL3FAAGS0017	1	-7.3	Apigenin 7-alpha-L-arabinopyranosyl- (1->6) -glucoside
471	FL5FADGS0030	1	-7.3	Isorhamnetin 3- (2"'-acetyl-alpha-arabinopyranosyl) - (1->6) -galactoside, Quercetin 3'-methyl ether 3- (2"'-acetyl-alpha-arabinopyranosyl) - (1->6) -galactoside
471	FLIG1LNF0002	1	-7.3	Lupinalbin C
471	CHEMBL16807	1	-7.3	5-HYDROXYFLAVONE, NSC-26745
471	FL5FACGS0018	1	-7.3	Quercetin 3'-glucoside
471	FL3FABGS0021	1	-7.3	Acacetin 7-rhamnosyl- (1->6) [ 2"-acetylglucosyl- (1->2) glucoside ]
471	FL2FAANI0004	1	-7.3	Selinone
471	FL2F1ANF0001	1	-7.3	Brosimacutin E
471	FL5FEAGL0003	1	-7.3	6-Hydroxykaempferol 3-rutinoside-6-glucoside
471	FL5FA9GL0002	1	-7.3	Galanginoside
471	FL1DAANN0001	1	-7.3	Calomelanol B
471	FL5FAAGS0010	1	-7.3	Kaempferol 7-alpha-L-arabinoside
471	FL3FAIGS0008	1	-7.3	Tricin 7-rutinoside
471	FL5FADGS0033	1	-7.3	Isorhamnetin 3-rhamnosyl- (1->6) - [ rhamnosyl- (1->2) - (3"'- (E) -p-coumaroylgalactoside ] -7-rhamnoside, Quercetin 3'-methyl ether 3-rhamnosyl- (1->6) - [ rhamnosyl- (1->2) - (3"'- (E) -p-coumaroylgalactoside ] -7-rhamnoside
471	FL3FALNI0011	1	-7.3	Rubraflavone C
471	FL1C1ANI0001	1	-7.3	Abyssinone VI
471	FL1C1ANP0014	1	-7.3	Dorsmanin A
471	FL3FAAGS0013	1	-7.3	Apigenin 7- (6"-ethylglucuronide)
603	FLIAALNF0006	1	-7.2	Lupinisoflavone J
603	FL5FA8GL0002	1	-7.2	Datiscin
603	FLIBALNS0005	1	-7.2	Isoferreirin
603	FL5FAAGI0004	1	-7.2	Ikarisoside F
603	FL3FAAGS0009	1	-7.2	Apigenin 7-glucuronide
603	FL3FACND0001	1	-7.2	Epimedokoreanin A
603	FL1C2ANP0002	1	-7.2	Flemingin E
603	FL3FRNND0002	1	-7.2	Artonin M
603	FLIDHXNS0002	1	-7.2	(-) -Acanthocarpan
603	FL2FACNP0007	1	-7.2	Sigmoidin G
603	FL5FABGS0009	1	-7.2	Kaempferide 3-rhamnoside-7- (6"-succinylglucoside)
603	FLID1ANS0004	1	-7.2	Baphinitone, (-) -Homopterocarpin, 3,9-Dimethoxypterocarpan
603	FL5FAAGL0046	1	-7.2	Kaempferol 3-rutinoside-7-rhamnoside
603	FL5FECNS0030	1	-7.2	Bonanzin, Quercetagetin 3,6,3',4'-tetramethyl ether, 5,7-Dihydroxy-3,6,3',4'-tetramethoxyflavone
603	FL3FAAGS0053	1	-7.2	Apigenin 7- (6"-acetylalloside) -4'-alloside
603	FL5FAAGL0053	1	-7.2	Kaempferol 3-glucoside-7,4'-dirhamnoside
603	FL4DAANC0004	1	-7.2	Hypnum acid
603	FL3FAAGM0002	1	-7.2	5,7,4'-Trihydroxy-3'-C-methylflavone 4'-rhamnoside
603	CHEMBL2171571	1	-7.2
603	FLIH3LNF0001	1	-7.2	Neofolin
603	FL1C1ANN0001	1	-7.2	Lophirone D
603	FLIAAANP0010	1	-7.2	Lupinisolone A
603	FL3FAAGS0031	1	-7.2	Apigenin 7-neohesperidoside-4'-glucoside
603	FL5FACGL0045	1	-7.2	Quercetin 3-rutinoside-4'-glucoside
603	FL1D3CNS0001	1	-7.2	Lusianin
603	FLIDWXNS0002	1	-7.2	Anhydrovariabilin
603	FL2FBBNP0001	1	-7.2	Glyflavanone A
603	FLIB1LNF0005	1	-7.2	Erosenone
603	FLIA3AGS0001	1	-7.2	Retusin 7-O-neohesperidoside
603	FL2FA9NS0007	1	-7.2	5,7,3'-Trihydroxyflavanone
603	FLIAAAGS0012	1	-7.2	Neobacin, Genistein 7-O-glucoside-4'-O-apioside
603	FL1CHYNP0002	1	-7.2	6'-Demethoxypraecansone B
603	FL5FADGA0005	1	-7.2	Isorhamnetin 3-glucosyl- (1->6) -galactoside
603	FL3FA8NS0007	1	-7.2	5,7,2',5'-Tetrahydroxyflavone
603	FLIA3CNS0004	1	-7.2	Maximaisoflavone E
603	FLIAAAGS0005	1	-7.2	Sphaerobioside, Genistein 7-O-rutinoside
603	FL5FABGI0022	1	-7.2	Anhydroicaritin 3- (6"'-acetylgalactosyl) (1->3) -rhamnoside-7-glucoside
603	FL3FAANS0001	1	-7.2	Apigenin
603	CHEMBL28626	1	-7.2	MORIN, NSC-19801
603	FL64DBGM0001	1	-7.2	Eruberin C
603	FL5FE9NS0007	1	-7.2	3,5-Dihydroxy-6,7-dimethoxyflavone
603	FL63A9NS0002	1	-7.2	(2R,3R) -3,5,7,3',5'-Pentahydroxyflavan
603	FLIF1LNP0002	1	-7.2	Millettone
603	FL1CAANP0001	1	-7.2	Sericone
603	FL7AADGO0003	1	-7.2	Peonidin 3-rhamnoside-5-glucoside
603	FL5FEGNS0008	1	-7.2	5,7,4'-Trihydroxy-3,6,3',5'-tetramethoxyflavone
603	FLIAACNP0005	1	-7.2	Semilicoisoflavone B
603	FLID1ANP0006	1	-7.2	Isoneorautenol, 3-Hydroxy-6",6"-dimethylpyrano [ 2",3":9,8 ] pterocarpan
603	FL1C1ANI0032	1	-7.2	Anthyllin
603	FL3FF8GS0012	1	-7.2	Skullcapflavone I 2'- (4"-E-Cinnamoylglucoside)
603	FL3F1AGS0003	1	-7.2	7,4'-Dihydroxyflavone 7-rutinoside
603	FLIA1LNS0008	1	-7.2	Cuneatin methyl ether
603	FL2FAANS0001	1	-7.2	Naringenin, 4',5,7-Trihydroxyflavanone
603	FL5FAAGI0006	1	-7.2	Noranhydroicaritin 3-rhamnosyl- (1->2) -rhamnoside
603	FL3F1CNS0005	1	-7.2	Milleyanaflavone, 7-Methoxy-3',4'-methylenedioxyflavone
603	FL2FAAGM0004	1	-7.2	Miconioside B, Farrerol 7-O-beta-D-apiofuranosyl (1->6) -beta-D-glucopyranoside, 5,7,4-Trihydroxy-6,8-di-C-methylflavanone 7-O-beta-D-apiofuranosyl- (1->6) -beta-D-glucopyranoside
603	FL2F1AGS0006	1	-7.2	Liquiritigenin 4'- [ 3-acetylapiosyl- (1->2) -glucoside ]
603	FL2FAANI0011	1	-7.2	Bonannione A
603	FL3FAAGS0025	1	-7.2	Apigenin 7-glucuronosyl- (1->2) -glucuronide
603	FLIEBANP0001	1	-7.2	Gancaonin F, Isoglycirol
603	FL2FA9NM0015	1	-7.2	5,7,3',5'-Tetrahydroxy-6-methylflavanone
603	FL5FGCGA0002	1	-7.2	Limocitrol 3- [ alpha-L-arabinopyranosyl- (1->3) [ galactosyl- (1->6) ] -galactoside ]
603	FL5FAAGL0075	1	-7.2	Kaempferol 3- (3"-p-coumaryl-6"-ferulylglucoside)
603	FL3FALNP0002	1	-7.2	Cyclomorusin, Cyclomulberrochromene
603	FL3FAAGS0074	1	-7.2	Apigenin 7-rhamnoside-4'-glucosylrhamnoside, apigenin 7-O-alpha-L-rhamnoside-4'-O-alpha-L-glucosylrhamnoside
603	FL63ACGS0024	1	-7.2	Catechin 3',4'-di-O-beta-D-glucopyranoside
603	FL1C1ANP0015	1	-7.2	3',4'- (3-Hydroxy-2,2-dimethyldihydropyrano) -4,2'-dihydroxychalcone
603	FL1DQUNM0001	1	-7.2	2,2,4-Trimethyl-6- (1-oxo-3-phenylpropyl) -1,3,5-cyclohexanetrione
603	FL1CE9NC0001	1	-7.2	Didymocalyxin B
603	FL63BANP0001	1	-7.2	7,8- (2,2-Dimethylpyrano) -3,4'-dihydroxy-5-methoxyflavan
603	FL7AAAGL0062	1	-7.2	Pelargonidin 3- (6-ferulyl-2-glucosylglucoside) -5-glucoside, Pelargonidin 3-O- [ 6-O- (E) -feruloyl-2-O-beta-D-glucopyranosyl-beta-D-glucopyranoside ] -5-O- (beta-D-glucopyranoside)
603	FL5FAAGA0023	1	-7.2	Kaempferol 3-robinobioside-7-glucoside
603	FL5FAAGL0071	1	-7.2	Kaempferol 3- (4"-acetyl-6"-p-coumarylglucoside)
603	FL5FADGS0008	1	-7.2	Isorhamnetin 7-glucoside
603	FL5FACNS0004	1	-7.2	Quercetin 4'-isobutyrate
603	CHEMBL243664	1	-7.2	ACACETIN, NSC-76061
603	FLIBABNS0001	1	-7.2	Dihydrobiochanin A
603	FL5FBBNS0001	1	-7.2	3,7-Dihydroxy-5,4'-dimethoxyflavone
603	FL3FAAGS0047	1	-7.2	Apigenin 7- (4",6"-di-p-coumarylglucoside)
603	FL3FAAGS0067	1	-7.2	Chamaemeloside, Apigenin 7- [ 6"- (3-Hydroxy-3-methylglutaryl) glucoside ]
603	FL3FAAGS0021	1	-7.2	Apigenin 7-neohesperidoside
603	FLIE1CNS0004	1	-7.2	3-Hydroxy-8,9-dimethoxycoumestan
603	FL5FAAGS0025	1	-7.2	Lepidoside
603	FLIB1LNF0002	1	-7.2	Neotenone, Neorautenone
603	FL3FELNS0001	1	-7.2	5,7,2',4'-Tetrahydroxy-6,5'-dimethoxyflavone
603	FL3F4AGS0001	1	-7.2	Dicliripariside C, 6,8-Dihydroxy-7,4'-dimethoxyflavone 6-rutinoside
603	FLIA1ANP0003	1	-7.2	Calopogoniumisoflavone A
603	FL3FAACS0073	1	-7.2	Dulcinoside, Isovitexin 6"-O-rhamnoside
603	FLIAECNS0004	1	-7.2	Iriskumaonin
603	FLIAAFNI0001	1	-7.2	Piscerythrinetin
603	FL5FAAGL0047	1	-7.2	Kaempferol 3-rutinoside-7-glucuronide
603	FL2FECNF0001	1	-7.2	5-Hydroxy-6-methoxy-3',4'-methylenedioxyfurano [ 2",3":7,8 ] flavanone
603	FL5FCAGL0009	1	-7.2	Rhamnocitrin 3- (5"'-ferulylapiosyl) - (1->2) -glucoside
603	FL1DRTNS0007	1	-7.2	2,4,4'-Trihydroxydihydrochalcone
603	FL3FAAGS0060	1	-7.2	Apigenin 7-O- (2G-rhamnosyl) gentiobioside
603	FL5FAAGL0083	1	-7.2	Kaempferol 3- (6"-acetylglucoside) -7-glucoside
603	FL2FAAGS0020	1	-7.2	Naringin 4'-glucoside
603	FL5FECNS0018	1	-7.2	Jaceidin, Quercetagetin 3,3',6-trimethyl ether, 5,7,4'-Trihydroxy-3,6,3'-trimethoxyflavone
603	FL1CA9NR0003	1	-7.2	Neolinderachalcone
603	FLIA2CNS0004	1	-7.2	3',4'-Dimethoxy-6,7-methylenedioxyisoflavone
603	FL1C1ANI0031	1	-7.2	Licoagrochalcone A
603	FLIF1LGF0003	1	-7.2	Dalpanol O-glucoside
603	FL1C1ANP0006	1	-7.2	Sophoradochromene
603	FL5FAAGL0067	1	-7.2	Kaempferol 3- (2"-p-coumarylglucoside)
603	FL5FFAGL0006	1	-7.2	Sexangularetin 3-neohesperidoside, 8-Methoxykaempferol 3-O-beta-D- (2"-O-alpha-L-rhamnopyranosyl) glucopyranoside
603	FL3FAIGS0009	1	-7.2	Tricin 5,7-diglucoside
603	FL1C2ANP0001	1	-7.2	Flemingin D
603	FL1CHYNP0003	1	-7.2	Glyinflanin B
603	FL3FACDS0018	1	-7.2	Isoorientin 4'-O-glucoside 2"-O- (E) -ferulate
603	FL5FACGS0044	1	-7.2	Quercetin 3-xylosyl- (1->2) -rhamnoside-4'-rhamnoside
603	FL3FACDS0002	1	-7.2	Orientin 4'-glucoside
603	FL5FABGI0020	1	-7.2	Sempervirenoside B
603	FL4DA8NS0001	1	-7.2	3,5,7,2'-Tetrahydroxyflavanone
603	FL5FAAGS0118	1	-7.2	Kaempferol 3- (3"-acetyl-alpha-L-arabinopyranosyl) - (1->6) -glucoside
603	FL5FAENSS001	1	-7.2	Tamarixetin 3-O-sulfate
603	FL1CHYNP0005	1	-7.2	Glyinflanin D
603	FL7AAAGL0044	1	-7.2	Pelargonidin 3- (6"-ferulyl-2"'-sinapylsambubioside) -5-glucoside
603	FL4D1AGS0002	1	-7.2	Kushenol J
603	FL2FA9NC0011	1	-7.2	Lumaflavanone A
603	FL6F1ANM0002	1	-7.2	4'-Hydroxy-7-methoxy-8-methylflavan
603	FL3F1CGS0004	1	-7.2	7,4'-Dihydroxy-3'-methoxyflavone 7-glucoside
603	FL2FABNI0009	1	-7.2	Burttinone
603	FL3FECNSS005	1	-7.2	6-Methoxyluteolin 3',4'-disulfate
603	FLIFWYNM0002	1	-7.2	Boeravinone A
603	FL3FAANS0002	1	-7.2	Apigenin 7-lactate
603	FL7AACGA0021	1	-7.2	3- [ [6-O- (2-Carboxyacetyl) -2-O- [2-O- [ (2E) -3- (4-hydroxy-3-methoxyphenyl) -1-oxo-2-propen-1-yl] -beta-D-glucopyranosyl] -beta-D-galactopyranosyl] oxy] -2- [3- (beta-D-glucopyranuronosyloxy) -4-hydroxyphenyl] -5,7-dihydroxy-1-benzopyrylium
603	FL5FABNS0001	1	-7.2	Kaempferide
603	FL3FAJGS0001	1	-7.2	Tricetin 4'-methyl ether 7-apiosyl- (1->2) - (6"-acetylglucoside)
603	FLID2ANS0002	1	-7.2	2-Methoxymedicarpin
603	FLID1ANP0002	1	-7.2	Neorautenol
603	FL3FA8GS0001	1	-7.2	5,7,2'-Trihydroxyflavone 7-glucuronide
603	FL4DAANS0001	1	-7.2	Katuranin, Aromadendrin, (+)-Aromadendrin, Dihydrokaempferol, 3,4',5,7-Tetrahydroxyflavanone, (2R,3R)-2,3-Dihydro-3,5,7-trihydroxy-2-(4-hydroxyphenyl)-4H-1-benzopyran-4-one
603	FL4DA9NP0002	1	-7.2	MS II
603	FL3FRNNP0006	1	-7.2	Artonin N
603	FL3FACDS0012	1	-7.2	Isoorientin 3',6"-di-O-glucoside
603	FL1D19NS0002	1	-7.2	2'-Hydroxy-4'-methoxy-3-phenylpropiophenone
603	FLIE1ANI0001	1	-7.2	Psoralidin, 3,9-Dihydroxy-2-prenylcoumestan
603	FL5F1CNS0004	1	-7.2	Fisetin 4'-methyl ether
603	FL3FE9NS0007	1	-7.2	5-Methoxy-6,7-methylenedioxyflavone
603	FLIAECNS0005	1	-7.2	Dalspinosin, Junipegenin B
603	FLIAALNF0004	1	-7.2	Crotarin
603	FL5FAAGL0070	1	-7.2	Kaempferol 3- (6"-ferulylglucoside)
603	FLIBALNP0005	1	-7.2	Lespedeol B
603	FL3FABGS0022	1	-7.2	Acacetin 7- [ 6"'-acetylglucosyl- (1->2) ] -rhamnosyl- (1->6) -glucoside
603	FL2FAAGS0021	1	-7.2	Naringin 6"-malonate
603	FL7DAANS0001	1	-7.2	Gesneridin, Apigeninidin, 4',5,7-Trihydroxyflavylium
603	FL3FAANSH001	1	-7.2	6-Chloroapigenin
603	FL1DA9NR0009	1	-7.2	Adunctin C
603	CHEMBL253786	1	-7.2	3',7-Dihydroxyflavone, 7,3'-Dihydroxy Flavone, 7,3'-Dihydroxyflavone
603	FLIA1ANM0001	1	-7.2	Corylinal
603	FL1D19NS0001	1	-7.2	2',4'-Dihydroxydihydrochalcone
603	FL2FALNS0004	1	-7.2	Steppogenin
603	FLIA2CGS0002	1	-7.2	Fujikinetin 7-O-laminaribioside
603	FL5FCDGS0002	1	-7.2	Rhamnazin 3-glucosyl- (1->5) -alpha-L-arabinofuranoside, Quercetin 7,3'-dimethyl ether 3-glucosyl- (1->5) -alpha-L-arabinofuranoside
603	FL3FEGGS0004	1	-7.2	6-Hydroxytricetin 6,4',5'-trimethyl eter 3'-rhamnoside
603	FL3FACGS0029	1	-7.2	Luteolin 7-glucoside-3'-xyloside
603	FL4DAAGS0006	1	-7.2	Sinensin
603	FL3FABGS0013	1	-7.2	Acacetin 7- (6"-acetylglucoside)
603	FL5FAJGS0003	1	-7.2	Mearnsetin 3-O- (4"-O-acetyl) -alpha-L-rhamnopyranoside
603	FL7AAAGL0037	1	-7.2	Palargonidin 3- (6"-ferulylglucoside) -5- (6"'-malonylglucoside)
603	FL5FAAGL0096	1	-7.2	Kaempferol 3-sophoroside-7- (2"-ferulylglucoside)
603	FLIA1CNS0001	1	-7.2	Pseudobaptigenin
603	FL2F1AGSN001	1	-7.2	Licorice glycoside E
603	FLIDBANP0002	1	-7.2	Gangetinin
603	FL3FA9GS0004	1	-7.2	Chrysin 7-glucuronide
603	FL2F1ANP0008	1	-7.2	Dinklagin A
603	FLII1LNP0001	1	-7.2	Neoraufurane
603	FL1C1ANP0019	1	-7.2	Bis (6",6"-dimethyl-4",5"-dihydropyrano) [ 2",3":4',5' ] [ 2",3":4,3 ] -2'-hydroxychalcone
603	FLIAAAGS0010	1	-7.2	Ambocin, Genistein 7-O-apiosyl- (1->6) -glucoside
603	FL5FA9NS0003	1	-7.2	3-Methylgalangin, Galangin 3-methyl ether, 5,7-Dihydroxy-3-methoxyflavone
603	FL5FE9GS0001	1	-7.2	5,7-Dihydroxy-3,6-dimethoxyflavone 5-alpha-L-arabinosyl- (1->6) -glucoside
603	FL7AADGL0025	1	-7.2	Peonanin, Peonidin 3-O- [ 6-O- (4-O- (E) -p-coumaroyl-O-alpha-rhamnopyranosyl) -beta-glucopyranoside ] -5-O-beta-glucopyranoside
603	FL4DA9NS0001	1	-7.2	Pinobanksin
603	FL3FAANI0005	1	-7.2	Dinklagin C
777	FLIA1LNS0007	1	-7.1	Cuneatin, Maximaisoflavone G
777	CHEMBL327209	1	-7.1	NSC-22357
777	FL6F1ANM0001	1	-7.1	7,4'-Dihydroxy-8-methylflavan
777	FL3F2CNP0001	1	-7.1	Isopongachromene
777	FL3FAEGS0009	1	-7.1	Luteolin 4'-methyl ether 7- (4G-rhamnosylneohesperidoside)
777	FLIE1ANI0002	1	-7.1	Psoralidin oxide
777	FL5FAAGA0008	1	-7.1	Kaempferol 3-robinobioside
777	FL3F19GF0001	1	-7.1	Pongamoside A
777	FL3FRNNP0002	1	-7.1	Artocommunol CC
777	CHEMBL1224244	1	-7.1	3',5'-Dihydroxy Flavone, 3',5'-Dihydroxyflavone
777	FL5FAAGL0091	1	-7.1	Kaempferol 3- (6"-p-coumarylglucoside) -4'-glucoside
777	FL3F1ANI0001	1	-7.1	Licoflavone B, Prenyllicoflavone A
777	FL3FAACS0034	1	-7.1	Vitexin 2"-O-p-coumarate
777	FL5FAAGS0061	1	-7.1	Kaempferol 3- [ 6"'-p-coumarylglucosyl- (1->2) -rhamnoside ]
777	FLIAABGS0003	1	-7.1	Biochanin A 7-O-gentiobioside
777	FL5F1CNF0001	1	-7.1	Pongapin, 2- (1,3-Benzodioxol-5-yl) -3-methoxy-4H-furo [ 2,3-h ] -1-benzopyran-4-one
777	FL5FCDGS0004	1	-7.1	Retamatrioside, Rhamnazin 3-glucosyl- (1->5) - [ apiosyl- (1->2) -alpha-L-arabinofuranoside ], Quercetin 7,3'-dimethyl ether 3-glucosyl- (1->5) - [ apiosyl- (1->2) -alpha-L-arabinofuranoside ]
777	FL5FCENS0001	1	-7.1	Ombuin, 4',7-Dimethylquercetin, 3,5,3'-Trihydroxy-7,4'-dimethoxyflavone
777	FL5FADNS0001	1	-7.1	Isorhamnetin, 3'-Methoxyquercetin, 3'-O-Methylquercetin, Quercetin 3'-methyl ether, 3,4',5,7-Tetrahydroxy-3'-methoxyflavone
777	FL3FAGGS0005	1	-7.1	Tricetin 3',5'-diglucoside
777	FLIABANS0001	1	-7.1	5-O-Methylgenistein
777	FL2FCANS0001	1	-7.1	Sakuranetin
777	FLID1CNS0005	1	-7.1	Methylnissolin
777	FL3FACGS0046	1	-7.1	Luteolin 7-glucoside-4'-neohesperidoside
777	FL2F9ANS0002	1	-7.1	5,8,4'-Trihydroxyflavanone
777	FL3F1ANF0001	1	-7.1	Glabone
777	FLIBALNS0006	1	-7.1	Parvisoflavanone
777	FL7AAINS0001	1	-7.1	Oenidin, Malvidin, Primulidin, Syringidin, 3,4',5,7-Tetrahydroxy-3',5'-dimethoxyflavylium
777	FL5FAAGS0073	1	-7.1	Kaempferol 7-sophoroside
777	FL63AENS0001	1	-7.1	Catechin 4'-methyl ether
777	FL2FCANI0002	1	-7.1	5-Hydroxy-7-methoxy-4'-prenyloxyflavanone
777	FL5FACGS0083	1	-7.1	Plantaovaside, Quercetin 3-rutinoside-3'-apioside
777	CHEMBL1801019	1	-7.1
777	FL2FBAGS0001	1	-7.1	Puddumin A
777	FL3FA9NF0002	1	-7.1	Pinnatin
777	FL1CA8NP0003	1	-7.1	Flemiwallichin A
777	FL1C1AGS0006	1	-7.1	Isoliquiritigenin 2'-glucosyl- (1->4) -rhamnoside
777	FL3FRNNP0008	1	-7.1	Artelastochromene
777	FL2FAANI0008	1	-7.1	Hydroxysophoranone
777	FL7AAAGL0034	1	-7.1	Pelargonidin 3- (6"-p-coumarylglucoside) -5- (4"'-malonylglucoside)
777	FL3FACGS0032	1	-7.1	Luteolin 7,3'-diglucuronide
777	FL2FAAGC0002	1	-7.1	Isoporiolide
777	FL3FADGS0021	1	-7.1	Chrysoeriol 7-alpha-L-arabinofuranosyl- (1->6) -glucoside
777	FL2FAANI0006	1	-7.1	5,4'-Dihydroxy-7-O-prenylflavanone
777	FL5FAAGA0022	1	-7.1	Kaempferol 3-rhamnosyl- (1->2) -galactoside-7-rhamnoside
777	FL5FABGI0011	1	-7.1	Epimedin A
777	FL1DA9NR0002	1	-7.1	3'-Prenylrubranine
777	FL3FAACS0081	1	-7.1	Isovitexin 2"-O- (6"'- (E) -p-coumaroyl) glucoside
777	FL3F1AGS0001	1	-7.1	7,4'-Dihydroxyflavone 7-glucoside
777	FL3FAAGS0044	1	-7.1	Apigenin 7- (2"-glucuronosyllactate)
777	FL5FAAGS0102	1	-7.1	Kaempferol 3- (2"- (E) -p-coumaroyl-alpha-L-arabinofuranoside)
777	FL7DAAGO0002	1	-7.1	Apigeninidin 7-glucoside
777	FL5FAAGL0081	1	-7.1	Petunoside
777	FL2FA9NI0003	1	-7.1	5,7-Dihydroxy-6-C-prenylflavanone
777	FLIA1AGS0010	1	-7.1	Ambonin, Daidzein 7-O-apiosyl- (1->6) -glucoside
777	FL3FAADS0009	1	-7.1	Isomollupentin 7-O-glucoside-2"-O-xyloside
777	FL3FELNS0003	1	-7.1	Tabularin
777	FL3FECGS0048	1	-7.1	Nepetin 4'-glucoside
777	FL4DABNS0001	1	-7.1	Aromadendrin 4'-methyl ether
777	FL5FAAGS0076	1	-7.1	Kaempferol 7,4'-diglucoside
777	FL2FAFGS0002	1	-7.1	Homoesperetin 7-rutinoside
777	FL3FADGS0023	1	-7.1	Chrysoeriol 7-neohesperidoside
777	FL2F1ANI0001	1	-7.1	Sophoranone, (-) -Sophoranone
777	FL3FAADS0038	1	-7.1	Isovitexin 4'-rhamnoside, Isovitexin 4'-O-rhamnopyranoside
777	FL2FAANF0004	1	-7.1	Lupineol, (S) -2- (4-Hydroxyphenyl) -5-hydroxy-6- (3-methyl-2-butenyl) -8- (1-methyl-1-hydroxyethyl) -2H-furo [ 2,3-h ] -1-benzopyran-4 (3H) -one
777	FLIFHXNP0002	1	-7.1	Millettosin, 12a-Hydroxymillettone
777	FL2FAANSS001	1	-7.1	5,7,4'-Trihydroxyflavanone 7-sulfate
777	FLIAECNS0001	1	-7.1	Iristectorigenin A
777	FL5FAAGL0060	1	-7.1	Kaempferol 3-gentiobioside-7,4'-diglucoside
777	FL3FALNR0007	1	-7.1	Cyclocommunol
777	FL2FAANM0003	1	-7.1	3-Methylnaringenin
777	FL3FAICS0003	1	-7.1	6-C-Glucopyranosyl-8-C-arabinopyranosyltricin
777	FLIA1CGS0002	1	-7.1	Pseudobaptigenin 7-O-laminaribioside
777	FL5FAAGS0044	1	-7.1	Kaempferol 4'-rhamninoside
777	FL3FACGS0041	1	-7.1	Luteolin 3',4'-diglucuronide
777	FL3FA9GM0002	1	-7.1	Matteuorienate C, 5,7-Dihydroxy-6,8-di-C-methylflavone 7- [ 6"- (3-hydroxy-3-methylglutaryl) glucoside ]
777	FL3FAHGS0002	1	-7.1	Tricetin 3'-methyl ether 7,5'-diglucuronide
777	FL2FAAGS0012	1	-7.1	Prunin 3"-p-coumarate
777	FLIA2ANS0006	1	-7.1	Alfalone
777	FL3FCEGS0002	1	-7.1	Luteolin 7,4'-dimethyl ether 5-xylosyl- (1->6) -glucoside
777	FL1CA9NN0001	1	-7.1	8-Cinnamoyl-3,4-dihydro-5,7-dihydroxy-4-phenylcoumarin
777	FLIA2ANS0004	1	-7.1	Kakkatin
777	FL1C1ANP0020	1	-7.1	Xanthoangelol H
777	FL5FALNS0003	1	-7.1	Milimorin
777	FL3F98NS0010	1	-7.1	6,2',3'-Trimethoxyflavone
777	FL1A99NSH001	1	-7.1	4'-Chloroaurone
777	FL3FFGNS0002	1	-7.1	5,7,3',5'-Tetrahydroxy-8,4'-dimethoxyflavone
777	FL1CHYNI0004	1	-7.1	Glyinflanin A
777	FL5FDJNM0001	1	-7.1	6-C-Methylmyricetin 3,4'-dimethyl ether
777	CHEMBL4210143	1	-7.1
777	FL5FACGS0017	1	-7.1	Quercetin 3'-xyloside
777	FLIE1ANP0004	1	-7.1	Corylidin
777	FL5FA9NS0008	1	-7.1	Morelosin
777	FLIDHXNF0007	1	-7.1	Hildecarpidin
777	FL2FA9GM0003	1	-7.1	5,7-Dihydroxy-6-C-methylflavanone 7-xylosyl- (1->3) -xyloside
777	FL3FACGS0035	1	-7.1	Luteolin 7-galactoside-4'-glucoside
777	FLIDHXNF0004	1	-7.1	Canescacarpin
777	FL7AACGL0021	1	-7.1	Cyanidin 3-rutinoside-5,3'-diglucoside
777	CHEMBL2171592	1	-7.1
777	FL2FA9NS0009	1	-7.1	Alysifolinone
777	FL5FAEGL0004	1	-7.1	Tamarixetin 3-rutinoside-7-rhamnoside, Quercetin 4'-methyl ether 3-rutinoside-7-rhamnoside
777	FL5FABGS0008	1	-7.1	Kaempferide 5-glucoside-7-glucuronide
777	FLIAAANP0009	1	-7.1	Isochandalone
777	FL5FABGS0007	1	-7.1	Kaempferide 3,7-dirhamnoside
777	FL3FABGS0010	1	-7.1	Acacetin 7- [ 2"'- (2-methylbutyryl) rutinoside ]
777	FL5F19NF0002	1	-7.1	Ponganone XI
777	FLIA2CNS0002	1	-7.1	Odoratin
777	FL3FAICS0002	1	-7.1	6,8-Di-C-arabinopyranosyltricin
777	FL5FELNS0014	1	-7.1	5,5'-Dihidroxy-3,6,7,2',4'-pentamethoxyflavone
777	FL5FAAGI0005	1	-7.1	Ikarisoside B
777	FLIAALNI0015	1	-7.1	2,3-Dehydrokievitone hydrate
777	FL64AAGM0001	1	-7.1	Triphyllin B
777	FL4DAANC0003	1	-7.1	Gericudranin D
777	FLID1ANP0004	1	-7.1	Folitenol
777	FL1DA9NC0007	1	-7.1	Chamuvaritin
777	FL1C1AGS0001	1	-7.1	Isobutrin
777	FL2FDAGS0001	1	-7.1	Naringenin 5,7-dimethyl ether 4'-O-xylosyl- (1->4) -arabinoside
777	FL7AADGL0013	1	-7.1	Peonidin 3- (6"-p-coumarylglucoside)
777	FL3FADNS0001	1	-7.1	Chrysoeriol
777	FL3FFAGS0001	1	-7.1	Isoscutellarein 7-xyloside
777	FL3FAEGS0003	1	-7.1	Luteolin 4'-methyl ether 7-alpha-L-arabinofuranosyl- (1->6) -beta-D-glucoside
777	CHEMBL210411	1	-7.1	3,6-Dihydroxy-Flavone, 3,6-Dihydroxyflavone, 6-Hydroxyflavonol
777	FL1C39NS0001	1	-7.1	Larrein
777	FL1C19NS0003	1	-7.1	Pseudosindorin
777	FL2FCANM0002	1	-7.1	(2R) -5,4'-Dihydroxy-7-methoxy-6-methylflavanone
777	FL1DA9NR0011	1	-7.1	Adunctin E
777	FL2FAAGS0028	1	-7.1	Naringenin 7-O- (2",6"-di-O-alpha-rhamnopyranosyl) -beta-glucopyranoside
777	FLIC1LNP0009	1	-7.1	Hispaglabridin B
777	FL5FAAGS0117	1	-7.1	Kaempferol 3- (6"- (E) -feruloylglucosyl) - (1->2) -galactoside
777	FL5FEANI0003	1	-7.1	Aliarin
777	FL3FECNSS007	1	-7.1	6-Hydroxyluteolin 3'-methyl ether 6,7-disulfate
777	FL5FABNSS001	1	-7.1	Kaempferide 3-O-sulfate
777	FL3FFCGS0021	1	-7.1	8-Hydroxyluteolin 4'-methyl ether 7- (6"'-acetylallosyl) (1->2) (6"-acetylglucoside)
777	FL4DA8NS0002	1	-7.1	3,5,7,2',5'-Pentahydroxyflavanone
777	FL7AAIGL0015	1	-7.1	Malvidin 3- (6"-p-coumarylglucoside) -5- (2"'-acetylxyloside)
777	FL5FDANI0001	1	-7.1	5,7-Dihydroxy-3-methoxy-4'-prenyloxyflavone
777	FL3F98NS0009	1	-7.1	5,2',5'-Trihydroxyflavone
777	FL5FADGA0014	1	-7.1	Isorhamnetin 3-rhamnosyl- (1->2) - [ rhamnosyl- (1->6) -galactoside ]
777	FL3F1ANI0002	1	-7.1	Kanzonol D
777	CHEMBL1996789	1	-7.1
777	FLIBALNI0003	1	-7.1	Lespedeol A
777	DB01094	1	-7.1	Hesperetin, (âˆ’)-(S)-hesperetin, (âˆ’)-hesperetin, 3',5,7-Trihydroxy-4'-methoxyflavanone
777	FL3FALNS0002	1	-7.1	Norartocarpetin
777	FL3FAADS0001	1	-7.1	Isovitexin 7-O-xyloside
777	FLIAAAND0001	1	-7.1	Ulexone C
777	FL7AAIGL0019	1	-7.1	Tibouchinin, Malvidin-3- (6-O-p-coumarylglucoside) -5-glucoside
777	FL3FAAGS0055	1	-7.1	Apigenin 7-glucuronide-4'- (6"-malonylglucoside)
777	FL6F19NS0001	1	-7.1	7-Hydroxyflavan
777	FL3FAAGS0043	1	-7.1	Apigenin 7- (2"-glucosyllactate)
777	FL3FACGS0051	1	-7.1	Luteolin 7,3',4'-triglucuronide
777	FL6F1CNS0003	1	-7.1	7,3'-Dihydroxy-4'-methoxyflavan
777	FLIAEGNS0002	1	-7.1	Junipegenin C
777	FL5FAJNS0001	1	-7.1	Mearnsetin
777	FL2FABNI0008	1	-7.1	Abyssinone V 4'-methyl ether
777	FL6FCBGS0001	1	-7.1	Dichotosin
777	FL2F19GM0001	1	-7.1	7-Hydroxy-6,8-di-C-methylflavanone 7-O-arabinoside
777	FL3FCANM0002	1	-7.1	8-Demethylsideroxylin
777	FLIFHXGF0001	1	-7.1	Dalbin, Dalbinol O-glucoside
777	FL3FADCS0020	1	-7.1	3'-O-Methylmaysin
777	FL1CBANC0001	1	-7.1	Calyxin A
777	FL5FCAGS0012	1	-7.1	Kaempferol 7-methyl ether 3-apiosyl- (1->5) -apiosyl- (1->2) - [ rhamnosyl- (1->6) -glucoside ]
777	FL3FBENS0001	1	-7.1	7,3'-Dihydroxy-5,4'-dimethoxyflavone
777	FLIBALNP0001	1	-7.1	Licoisoflavanone, rac- (3R*) -5,5',7-Trihydroxy-2',2'-dimethyl-3,6'-bi [ 2H-1-benzopyran ] -4 (3H) -one
777	FL3FACGS0078	1	-7.1	Luteolin 7-glucoside-3'-glucuronide
777	FL1CAANP0003	1	-7.1	Derrichalcone
777	FL4DAAGS0012	1	-7.1	(2R,3R) -3,5,7,4'-Tetrahydroxyflavanone 7- (6- [ 4-Hydroxy-2-methylenebutanoyl ] glucoside)
777	FL1DQUNP0002	1	-7.1	4-Hydroxyglenoblone
777	FL3FCACS0018	1	-7.1	Fagovatin
777	FL5FACGS0019	1	-7.1	Spiraein, Spiraeoside, Quercetin 4'-glucoside
777	FL3FACGS0037	1	-7.1	Luteolin 7-galacturonide-4'-glucoside
777	FL1C1ANP0008	1	-7.1	Pongachalcone II
777	DB01645	1	-7.1	Genistein, 4',5,7-trihydroxyisoflavone, 5,7,4'-trihydroxyisoflavone, Genisteol, Genisterin
777	FL5FECGS0035	1	-7.1	Chrysosplenin
777	FL2FAANN0001	1	-7.1	Calomelanol H
777	FL5FAAGS0024	1	-7.1	Kaempferol 3-xyloside-7-glucoside
777	FL1DA9NR0005	1	-7.1	Methyllinderatin
777	FL2FAANP0020	1	-7.1	Derriflavanone
777	FL5FECGS0066	1	-7.1	Spinacetin 3- (2"-apiosylgentiobioside), Quercetagetin 6,3'-dimethyl ether 3- (2"-apiosylgentiobioside)
777	FL2FABGS0001	1	-7.1	Poncirin
777	FL3FAANI0002	1	-7.1	Honyucitrin
777	FL3FCKGS0004	1	-7.1	Lethedioside B, Tricetin 7,3',4',5'-trimethyl eter 5-xylosyl- (1->6) -glucoside
777	FL5FADNSS004	1	-7.1	Isorhamnetin 3,4'-di-O-sulfate
777	FL3FFCGS0014	1	-7.1	8-Hydroxyluteolin 4'-methyl ether 7- (6"'-acetylallosyl- (1->2) -glucoside
777	FL3FAAGS0028	1	-7.1	Apigenin 7-glucuronide-4'-rhamnoside
777	FL2FAAGS0014	1	-7.1	Naringenin 5,7-di-O-glucoside
777	FL2FA8NS0005	1	-7.1	5,7,2'-Trihydroxyflavanone
777	FLIA1LNP0002	1	-7.1	Jamaicin
777	FL5FADGS0026	1	-7.1	Isorhamnetin 3-rhamnosyl- (1->2) -gentiobiosyl- (1->6) -glucoside, Quercetin 3'-methyl ether 3-rhamnosyl- (1->2) -gentiobiosyl- (1->6) -glucoside
777	FL1DA9NR0003	1	-7.1	1- (2,5-dihydro-6,8-dihydroxy-3-methyl-1-benzoxepin-7-yl) -3-phenyl-1-propanone
777	FLIAEANS0002	1	-7.1	Irisolidone, 4'-O-Methyltectorigenin
777	FL2FA9NF0001	1	-7.1	Emoroidenone
777	FL3F2GNS0002	1	-7.1	Prosogerin D
777	FL2FA9NC0013	1	-7.1	Lumaflavanone C
777	FL5FAANI0008	1	-7.1	Glyasperin A
777	FL3F2CGS0001	1	-7.1	7,3',4'-Trihydroxy-6-methoxyflavone 7-rhamnoside-3'-xyloside
777	FL63AANS0001	1	-7.1	Afzelechin
777	FL5FAAGL0102	1	-7.1	Kaempferol 3- (2"-sinapylglucoside) -7-sophoroside
777	FLIE3ANI0001	1	-7.1	Puerarostan
777	FL3FABGS0015	1	-7.1	Acacetin 7-O- [ 6"-O-glucosyl-2"-O- (3"'-acetylrhamnosyl) glucoside
777	FL5FAAGS0105	1	-7.1	Kaempferol 3- (4"-p-coumaroylglucoside)
777	FL7ARXGL0006	1	-7.1	Malvidin 3-glucoside-4-vinylguaiacol
777	DB11259	1	-7.1	Diosmetin, 3',5,7-trihydroxy-4'-methoxyflavone, Luteolin 4'-methyl ether, Salinigricoflavonol
777	FL2F1LNF0001	1	-7.1	2',4'-Dihydroxy-2"- (1-hydroxy-1-methylethyl) dihydrofuro [ 2,3-h ] flavanone
777	CHEMBL1915458	1	-7.1
777	FLIB1AGS0001	1	-7.1	2,3-Dihydro-ononin, Dihydroformononetin 7-O-glucoside
777	FL4DAAGI0004	1	-7.1	Phellochinin A
777	FL5FAANI0010	1	-7.1	Isomacarangin
777	FL1C1AND0001	1	-7.1	Bartericin C
777	FLIAALNI0004	1	-7.1	Piscerythrone
777	FLIAA9NS0002	1	-7.1	5,7-Dimethoxyisoflavone
777	FLIAAAGS0007	1	-7.1	Sarothamnoside, Genistein 7,4'-bis (O-glucosylapioside)
777	FL2FADNS0001	1	-7.1	Homoeriodictyol
777	FL7AACGO0004	1	-7.1	Cyanidin 4'-glucoside
777	FL1CHYNI0005	1	-7.1	Glyinflanin E
777	FL2FALNP0023	1	-7.1	Leachianone F
777	FL1C1ANP0003	1	-7.1	Bavachromanol
777	FL3FCCGS0002	1	-7.1	Luteolin 7-methyl ether 4'-rhamnoside
994	FLIAEANI0001	1	-7	Isoaurmillone
994	FL2FA9NN0002	1	-7	Calomelanol J
994	FLIAAANI0009	1	-7	Lupiwighteone, 8-Prenylgenistein, 5,7,4'-Trihydroxy-8-prenylisoflavone
994	FL2FALNI0001	1	-7	Kuwanon E
994	FL2FAEGS0004	1	-7	Hesperetin 7-O-glucoside
994	FLIAABGS0005	1	-7	Lanceolarin, Biochanin A 7-O-apiosyl- (1->6) -glucoside
994	FL1DAAGS0001	1	-7	Glycyphyllin
994	FLIA1AGS0014	1	-7	Formononetin 7-O- (2"-p-hydroxybenzoylglucoside)
994	FL3FAAGS0002	1	-7	Apiin
994	FL1CQUNM0002	1	-7	2-Hydroxy-7,8-dehydrograndiflorone
994	FLIAA9NS0004	1	-7	5,7,3'-Trihydroxyisoflavone
994	FL1CAANP0005	1	-7	Xanthohumol E
994	FLIBALNS0004	1	-7	Homoferreirin
994	FL3FAIGS0004	1	-7	Tricin 7-neohesperidoside
994	FL5FAAGS0034	1	-7	Kaempferol 7-glucosyl- (1->4) -xyloside
994	FL3FEGNS0008	1	-7	Arteanoflavone
994	FL3FAANI0004	1	-7	6-Prenylapigenin, 6-C-Prenylapigenin, 5,7,4'-Trihydroxy-6-prenylflavone
994	FLIAACNP0007	1	-7	Gancaonin H
994	FL2FALNP0008	1	-7	Flemichin E
994	FL3FADCS0021	1	-7	2"-O-alpha-L-Rhamnosyl-6-C-fucosyl-3'-methoxyluteolin
994	FL5FADGA0012	1	-7	Isorhamnetin 3- (4Rha-galactosylrobinobioside), Isorhamnetin 3-galactosyl- (1->4) -rhamnosyl- (1->6) -galactoside
994	FL2FAANI0021	1	-7	Paratocarpin L, Macarangaflavanone B
994	FL3FABGS0017	1	-7	Acacetin 7-glucosyl- (1->4) -xyloside, Apigenin 4'-methyl ether 7-glucosyl- (1->4) -xyloside
994	FL5FE9NS0010	1	-7	3,5-Dimethoxy-6,7-methylenedioxyflavone
994	FL7AAAGL0038	1	-7	Monardaein
994	FL5FAAGL0037	1	-7	Kaempferol 3-sophoroside-7-glucuronide
994	FL7AAAGL0016	1	-7	Pelargonidin 3- (6"-malonylglucoside)
994	FL2FALNP0015	1	-7	Euchrenone a12
994	FL63AAGS0009	1	-7	Ent-afzelechin-7-O-beta-D-glucopyranoside
994	FLID1LNS0004	1	-7	Fruticarpin
994	FL2FADGS0003	1	-7	Viscumneoside VI
994	FL5FADGA0023	1	-7	Isorhamnetin 3- (6"'-acetylglucosyl) (1->6) -galactoside
994	FL5FCDGA0004	1	-7	Rhamnazin 3-isorhamninoside
994	FL5FCJNS0001	1	-7	Myricetin 7,4'-dimethyl ether
994	FL2FABNP0001	1	-7	5-Hydroxy-4'-methoxy-6",6"-dimethylpyrano [ 2",3":7,8 ] flavanone
994	FL2FABGS0008	1	-7	Puddumin B
994	FL3FFCGS0007	1	-7	8-Hydroxyluteolin 8,4'-diglucuronide
994	FL3F29NF0002	1	-7	Kanjone
994	FL3FABCS0008	1	-7	Isocytisoside 3"-O-alpha-L-rhamnopyranoside
994	FL63ACGS0021	1	-7	Catechin 5,3'-di-O-beta-D-glucopyranoside
994	FL6DBANP0001	1	-7	4beta-Hydroxyobovatachromene
994	FL3FCAGS0002	1	-7	Apigenin 7-methyl ether 4'-glucoside
994	FL3FACGS0039	1	-7	Luteolin 4'-neohesperidoside
994	CHEMBL76553	1	-7
994	FL5FCAGS0006	1	-7	Rhamnocitrin 3-isorhamninoside
994	FL5FADGL0018	1	-7	Isorhamnetin 3-gentiotrioside
994	FL2FACNP0011	1	-7	Tanariflavanone B
994	FL5FACGS0059	1	-7	Quercetin 3'-glucoside-7-acetate
994	FL1B1CNF0001	1	-7	Castillene C
994	FL5FACNSS003	1	-7	Quercetin 3'-O-sulfate
994	FLIAALNF0001	1	-7	Lupinisoflavone D
994	FLIAEANS0001	1	-7	Irilone
994	FLIG1LNP0001	1	-7	Millettin
994	FL3FAECS0006	1	-7	3,8-Di-C-glucopyranosyldiosmetin
994	FL6F1ANS0002	1	-7	Cassiaflavan
994	FL1A98GS0001	1	-7	Dalmaisione D, 2'-Hydroxyaurone 2'-gentiobioside
994	FL4DAENS0001	1	-7	Taxifolin 4'-methyl ether
994	FLIB2CNS0001	1	-7	6,7-Dimethoxy-3',4'-methylenedioxyisoflavanone
994	FL63CDNS0001	1	-7	Catechin-3'-methyl ether
994	FL5FAAGS0042	1	-7	Kaempferol 3-rhamnosyl- (1->4) -rhamnoside-7-rhamnoside
994	FL1CA8GS0001	1	-7	Androechin
994	FL7AAAGA0003	1	-7	Pelargonidin 3-robinobioside
994	FL6F1ANS0003	1	-7	4'-Hydroxy-7-methoxyflavan
994	FLID1ANF0002	1	-7	Homoedudiol, Sophorapterocarpan A
994	FL5F2CNS0002	1	-7	Santoflavone
994	FL1BAAGS0003	1	-7	Hovetrichoside D, Maesopsin 4-glucoside 4'-rhamnoside
994	FL1C1CNP0002	1	-7	Poinsettifolin B
994	FL5FDENS0001	1	-7	Quercetin 3,4'-dimethyl ether, 5,7,3'-Trihydroxy-3,4'-dimethoxyflavone
994	FL3FADCS0025	1	-7	Isoscoparin 4'-O-glucoside
994	FL4DAANC0005	1	-7	Hypnum acid methyl ester
994	FLIA1LNP0006	1	-7	Mundulone
994	CHEMBL210635	1	-7	7-O-Methylapigenin, Genkwanin, Gonkwanin
994	FL3FBCNP0001	1	-7	5-Methoxy-6",6"-dimethyl-3',4'-methylenedioxypyrano [ 2",3":7,8 ] flavone
994	FL3FCCDS0001	1	-7	Swertiajaponin 3'-O-glucoside
994	FL5FEANS0017	1	-7	Mikanin, 3,5-Dihydroxy-4',6,7-trimethoxyflavone
994	FL5FAAGL0095	1	-7	Kaempferol 3- [ 2"'- (E) -ferulylsophoroside ] -7-glucoside
994	FL5FA9NS0005	1	-7	Isalpinin, Izalpinin, 7-O-Methylgalangin, Galangin 7-methyl ether, 3,5-Dihydroxy-7-methoxyflavone
994	FL2FAANP0003	1	-7	Citflavanone
994	FL5FADGL0006	1	-7	Isorhamnetin 3-galactosyl- (1->6) -glucoside
994	FLIA3AGS0005	1	-7	Retusin 8-O-arabinoside
994	FL1DAANI0002	1	-7	3-Geranyl-4,2',4',6'-tetrahydroxy-5-prenyldihydrochalcone
994	FL3FACGS0030	1	-7	Luteolin 7,3'-diglucoside
994	FL3FQUNP0003	1	-7	Artonin P
994	FL4DAAGM0001	1	-7	3,5,7,4'-Tetrahydroxy-6-methylflavanone 7-glucoside
994	FL3FALNI0005	1	-7	Albanin E
994	FL6FWXNI0001	1	-7	Tephrowatsin B
994	FL4DA9NS0009	1	-7	Pinobanksin 3-benzoate
994	FL3FCCDS0003	1	-7	Swertiajaponin 3'-O-gentiobioside
994	FLIAEGNS0001	1	-7	Irigenin
994	FL5FADGA0026	1	-7	Isorhamnetin 3- (4"-p-coumarylrobinobioside) -7-rhamnoside
994	FL1D1CNP0001	1	-7	4,2',4'-Trihydroxy-6"-methyl-6"- (4-methyl-3-pentenyl) pyrano [ 2",3":3,2 ] dihydrochalcone
994	FL1DA9NM0001	1	-7	3'-Formyl-2',4',6'-trihydroxydihydrochalcone
994	FLIA9ANS0001	1	-7	Pallidiflorin
994	FL2FAANF0007	1	-7	Lonchocarpol C1
994	FL5FAAGS0088	1	-7	Kaempferol 3-xylosyl- (1->4) -rhamnoside-7-rhamnoside
994	FL1D1ANI0001	1	-7	Gancaonin J
994	FL2FA9NI0007	1	-7	5,7-Dihydroxy-8-C-geranylflavanone
994	FL3FABGS0011	1	-7	Acacetin 7- [ 3"'- (2-methylbutyryl) rutinoside ]
994	FL3FFAGS0013	1	-7	8-Hydroxyapigenin 7-glucosyl- (1->2) -xyloside
994	FL5FAAGL0085	1	-7	Kaempferol 3- [ 6"- (3-hydroxy-3-methylglutaryl) glucoside ] -7-glucoside
994	FL3FAAGS0024	1	-7	Apigenin 7-rhamnosyl- (1->2) -galacturonide
994	FL1C19NP0004	1	-7	Spinochalcone C
994	FLIACANS0001	1	-7	Prunetin, Prunusetin, Padmakastein
994	FL2FAANP0001	1	-7	Cajaflavanone
994	FL2FALNI0012	1	-7	Sophoraflavanone D
994	FL5FACGS0063	1	-7	Quercetin 4'-galactoside
994	FL5FAAGS0017	1	-7	Kaempferol 4'-glucoside
994	FL3F1CNS0002	1	-7	Geraldone
994	FL5FAAGL0059	1	-7	Kaempferol 3-rutinoside-7-sophoroside
994	FL1CA9NP0008	1	-7	Boesenbergin B
994	FL63AEGS0001	1	-7	Catechin 5-O-beta-D-glucopyranoside-4'-Me
994	FL3F19NF0002	1	-7	Cauliflorin A, Pongol methyl ether
994	FL7AAAGL0010	1	-7	Pelargonidin 3- (2G-glucosylrutinoside)
994	FL5FEGNS0014	1	-7	5,3'-Dihydroxy-3,6,7,4',5'-pentamethoxyflavone
994	FL3FAAGS0027	1	-7	Apigenin 7,4'-diglucuronide
994	FL3FRNNP0009	1	-7	Artocommunol CA
994	FL1C19NP0005	1	-7	Spinochalcone B
994	FL2FBBNS0001	1	-7	Tsugafolin
994	FL1CA8NP0002	1	-7	Flemiwallichin B
994	FLIA2ANS0005	1	-7	Glycitein
994	FL1C1CNS0003	1	-7	3,2',4'-Trihydroxy-4-methoxychalcone
994	FLIAAANP0012	1	-7	Ulexone B
994	FL2FALNP0022	1	-7	Sanggenol L
994	FL3FACDS0016	1	-7	Isoorientin 4'-O-glucoside 2"-O-p-hydroxybenzoate
994	FL1C1ANP0012	1	-7	Paratocarpin C
994	FL3FA9NS0003	1	-7	Tectochrysin
994	FLIG1LNP0002	1	-7	Euchretin A
994	FL2FA8GS0002	1	-7	5,7,2',5'-Tetrahydroxyflavanone 7-O-rutinoside
994	FL1C19NP0002	1	-7	Lonchocarpin
994	FL3FABGS0014	1	-7	Acacetin 7-O-alpha-L-rhamnopyranoside
994	FL4DACNN0001	1	-7	Silybin
994	FL5FE9NS0005	1	-7	3,7-Dihydroxy-5,6-dimethoxyflavone
994	FLIA1CNP0001	1	-7	Calopogoniumisoflavone B
994	FL1D1ANS0002	1	-7	4'-O-Methyldavidigenin
994	FL1C1ANP0011	1	-7	Angusticornin A
994	FL5FAFNS0001	1	-7	Dillenetin, 3',4'-Dimethoxyquercetin, 3,5,7-Trihydroxy-3',4'-dimethoxyflavone
994	FLIEAANS0001	1	-7	Aureol
994	FL2FEAGS0002	1	-7	5,6,7,4'-Tetrahydroxyflavanone 6,7-diglucoside
994	FL2F1ANI0005	1	-7	Abyssinone IV
994	FL3FAEGS0008	1	-7	Luteolin 4'-methyl ether 7- (6"-malonylglucoside)
994	FL5FALNS0005	1	-7	Viscidulin III
994	FL6F1ANS0001	1	-7	Broussin
994	FL2F1ANS0002	1	-7	Methyl-liquiritigenin
994	FL4DAAGS0002	1	-7	Aromadendrin 3-galactoside
994	FL3FAAGS0020	1	-7	Apigenin 7-rutinoside
994	FL4D19NS0001	1	-7	3,7-dihydroxyflavanone
994	FL7AADGL0021	1	-7	Peonidin 3-p-coumarylsophoroside-5-glucoside
994	FL3FABGS0023	1	-7	Acacetin 7- (4""-Acetylrhamnosyl) - (1->6) -glucosyl- (1->3) - (6"-acetylglucoside)
994	FL5FECNS0029	1	-7	Casticin, Vitexicarpin, Quercetagetin 3,6,7,4'-tetramethyl ether, 3',5-Dihydroxy-3,4',6,7-tetramethoxyflavone, 3,6,7,4'-Tetra-O-methyl-5,3'-dihydroxyflavone
994	FL3FACGS0083	1	-7	Luteolin 7-glucoside-4'- (Z-2-methyl-2-butenoate)
994	FL2FAANF0003	1	-7	Lonchocarpol E
994	FL5FAANSS002	1	-7	Kaempferol 7-O-sulfate
994	FL5F1GNF0001	1	-7	3'-Methoxypongapin
994	FL4DAANC0002	1	-7	Gericudranin E
994	FL3FAAGS0026	1	-7	Apigenin 7,4'-dialloside
994	FL6F1CNP0002	1	-7	Kazinol H
994	FL5FADGA0018	1	-7	Isorhamnetin 3-robinobioside-7-rhamnoside
994	FL2FALNI0020	1	-7	Leachianone B
994	FL3F1LNI0002	1	-7	Rubraflavone B
994	FL3F1CNS0006	1	-7	Farnisin, 3',7-Dihydroxy-4'-methoxyflavone
994	FL5FAEGS0004	1	-7	Tamarixetin 7-rutinoside
994	FL3FAAGS0059	1	-7	Apigenin 7-sophorotrioside, 5,7,4'-Trihydroxyflavone 7-sophorotrioside
994	FL3FA9GS0002	1	-7	Aequinetin
994	FL2FADGS0001	1	-7	Viscumneoside III
994	FL7AAAGL0027	1	-7	Bisdemalonylmonardaein
994	FL2FA9GS0009	1	-7	Pinocembroside, Pinocembrin 7-O-beta-D-glucoside
994	FL3FABGS0009	1	-7	Linarin monoacetate, Acacetin 7- (4"'-acetylrutinoside)
994	FL3FALNI0022	1	-7	Artoindonesianin R
994	FL2FALNR0002	1	-7	Sanggenon G
994	FL2F1AGS0007	1	-7	Liquiritigenin 7-glucoside-4'-apiosyl- (1->2) -glucoside
994	FL3FADGS0019	1	-7	Luteolin 3'-methyl ether 7-malonylglucoside
994	FL7AAAGL0026	1	-7	Pelargonidin 3- (6"-succinylglucoside) -5-glucoside
994	FL5FBFNS0001	1	-7	3,7-Dihydroxy-5,3',4'-trimethoxyflavone
994	FLID1CNS0002	1	-7	(-) -Nissolin
994	FL5FAAGS0037	1	-7	Crenuloside, Kaempferol 7- (3-glucosylrhamnoside), Kaempferol 7-glucosyl- (1->4) -xyloside
994	FL3F1ANS0002	1	-7	Isopratol
994	FL5F1CGS0002	1	-7	Fisetin 4'-glucoside
994	CHEMBL275638	1	-7	FLAVONE, NSC-19028
994	FL7DEANS0002	1	-7	Carajuron, Carajurone
994	FL5FAAGS0127	1	-7	Kaempferol 3- [ 2Gal- (4"'-acetylrhamnosyl) -robinobioside ]
994	FLID1AGS0002	1	-7	Medicarpin 3-O- (6'-malonylglucoside)
994	FL3FALNI0014	1	-7	Artocommunol CD
994	FL3FACGSS001	1	-7	Luteolin 7-sulfate-3'-rutinoside
994	FL5FABGI0005	1	-7	Anhydroicaritin 3-rhamnosyl- (1->2) -rhamnoside
994	FL2FAENS0001	1	-7	Hesperetin, Eriodictyol 4'-monomethyl ether, 5,7,3'-Trihydroxy-4'-methoxyflavanone
994	FL2FALNI0035	1	-7	Macrourone C
994	FL1C1ANI0013	1	-7	Sophoradin
994	FL3FACGS0079	1	-7	Luteolin 3'-xylosyl (1->2) glucoside
994	FL3FABGS0012	1	-7	Acacetin 7-rhamnosyl- (1->4") [ glucosyl- (1->6") (6"'-acetylsophoroside) ]
994	FL1C1ANI0015	1	-7	4'-Geranyloxy-4,2'-dihydroxychalcone
994	FL1C28NP0003	1	-7	Flemingin B
994	FL3FAEGS0010	1	-7	Diosmetin 3'-glucoside
994	FL5FAANC0001	1	-7	8-C-p-Hydroxybenzylkaempferol
994	FL5FADGSS002	1	-7	Isorhamnetin 3- (4"-sulfatorutinoside), Quercetin 3'-methyl ether 3- (4"-sulfatorutinoside)
994	FL2FA9NR0004	1	-7	8-Prenyllepidissipyrone
994	FL5FDFGL0001	1	-7	Quercetin 5,7,3',4'-tetramethyl ether 3-rutinoside
994	FLIAEGNS0004	1	-7	5,3'-Dihydroxy-4',5'-dimethoxy-6,7-methylenedioxyisoflavone
994	FLID1CGS0003	1	-7	Maackiain 3-O-galactoside
994	CHEMBL242172	1	-7	3,3'-Dihydroxy Flavone, 3-Hydroxyflavonol
994	FL4DALNI0003	1	-7	Kenusanone C
994	FL63ACGS0023	1	-7	Catechin 7,3'-di-O-beta-D-glucopyranoside
994	FLIAAANF0004	1	-7	Lupinisoflavone G
994	FL5FACGS0072	1	-7	Quercetin 3-rhamnoside-3'-glucoside
994	FL3FABGS0006	1	-7	Acacetin 7-neohesperidoside
994	FL1C1AGS0007	1	-7	Monospermoside
994	FL7AAAGL0053	1	-7	3,5-di-O- (beta-Glucopyranosyl) pelargonidin 6"-O-4, 6"'-O-1-cyclic malate
994	FL2FABGS0009	1	-7	Isosakuranetin 7-alpha-L-arabinofuranosyl- (1->6) -glucoside
994	FL2FABNN0001	1	-7	Calomelanol G
994	FL3FADGS0007	1	-7	Luteolin 3'-methyl ether 7-arabinosyl- (1->2) -galactoside
994	FL5FELNS0007	1	-7	5-O-Demethylapulein
994	FL3FAJNS0001	1	-7	Tricetin 4'-methyl ether
994	FL3FEAGS0031	1	-7	Hispidulin 7-neohesperidoside, Scutellarein 6-metnyl ether 7-neohesperidoside
994	FL2FALNI0028	1	-7	Sophoraflavanone C
994	FL1C1CGS0002	1	-7	Butein 3,2'-diglucoside
994	FLIAE8NS0005	1	-7	5,7-Dihydroxy-6,2'-dimethoxyisoflavone
994	FL2F1ANS0003	1	-7	4'-Methylliquiritigenin
994	FL2F1AGS0001	1	-7	Liquiritin, Liquiritoside
994	FL5FALGS0002	1	-7	Chrysosplenoside A
994	FL2FBANC0010	1	-7	Epicalyxin J
994	FL3FAFNS0001	1	-7	Luteolin 3',4'-dimethyl ether, 5,7-Dihydroxy-3',4'-dimethoxyflavone
994	FLIC1LNP0006	1	-7	Leiocin
994	FLIAAANP0011	1	-7	Ulexone A
994	FL5FDAGS0007	1	-7	Quercetin 3,7-dimethyl ether 3'-neohesperidoside
994	FL5FACND0001	1	-7	Broussonol B
994	FL7DAAGO0003	1	-7	Apigeninidin 5,7-diglucoside
994	FL3FALNI0002	1	-7	Albanin A
994	FLIA1AGS0009	1	-7	Daidzein 7-O-glucoside-4'-O-apioside
994	FL1C1ANI0016	1	-7	Xanthoangelol
994	FL1CRTNF0001	1	-7	Licoagrochalcone D
994	FL5FEGNS0007	1	-7	5,3',5'-Trihydroxy-3,6,7,4'-tetramethoxyflavone
994	FL2FA9NC0005	1	-7	Dichamanetin
994	FL3F99NS0007	1	-7	6,3'-Dimethoxyflavone
994	FL4DCBNS0001	1	-7	Aromadendrin 7,4'-dimethyl ether
994	FL4DADNS0001	1	-7	Dihydroisorhamnetin
1228	FL1C1ANS0001	1	-6.9	Isoliquiritigenin, 2',4,4'-Trihydroxychalcone
1228	FL1C19NS0001	1	-6.9	2',4'-Dihydroxychalcone
1228	FL3FBANS0001	1	-6.9	Thevetiaflavone
1228	FL3FCENS0001	1	-6.9	Pilloin, Luteolin 7,4'-dimethyl ether, 5,3'-Dihydroxy-7,4'-dimethoxyflavone
1228	FL1C1ANP0010	1	-6.9	Glyinflanin G
1228	FLII1CNS0002	1	-6.9	2',4'-Dihydroxy-5,6-methylenedioxy-2-phenylbenzofuran
1228	FL1C1ANI0034	1	-6.9	Xanthoangelol G
1228	FL4D1ANS0001	1	-6.9	Garbanzol
1228	FL1C1ANP0017	1	-6.9	Paratocarpin A
1228	FL3FEAGS0035	1	-6.9	Scutellarein 6,4'-dimethyl ether 7- (3"'-acetylrutinoside)
1228	FL7AAAGL0020	1	-6.9	Palargonidin 3- (6"-malonylsophoroside)
1228	FL3F1ANS0001	1	-6.9	7,4'-Dihydroxyflavone
1228	FLIC1LNS0006	1	-6.9	Neovestitol
1228	FL3FADCS0007	1	-6.9	Chrysoeriol 6-C-arabinopyranoside-8-C-glucoside
1228	FL5FADGL0027	1	-6.9	Isorhamnetin 3-rutinoside-7-glucoside
1228	FL2FAANM0002	1	-6.9	Farrerol
1228	FL2F1CGS0001	1	-6.9	Butrin
1228	CHEMBL213587	1	-6.9	3-(Imidazolylmethyl)Flavone
1228	FLIAALNP0016	1	-6.9	Lupinisolone B
1228	FLII1CNS0005	1	-6.9	Methylsainfuran
1228	CHEMBL276915	1	-6.9	7-HYDROXYFLAVONE, NSC-94258
1228	FL5FAAGA0020	1	-6.9	Kaempferol 3-glucosyl- (1->2) -galactoside-7-glucoside
1228	FLIC4LNS0001	1	-6.9	Machaerol C
1228	FL1CBANP0001	1	-6.9	Xanthohumol C
1228	FL3FADDS0001	1	-6.9	Isoscoparin 7-O-glucoside
1228	FL3F98NS0003	1	-6.9	5-Hydroxy-2'-methoxyflavone
1228	FL2FA9GM0001	1	-6.9	Strobopinin 7-galactoside
1228	CHEMBL3314710	1	-6.9
1228	FL3FAADS0025	1	-6.9	Cerarvensin 7-O-glucoside
1228	CHEMBL209731	1	-6.9
1228	FL1B1CNF0002	1	-6.9	Castillene D
1228	FL1C1ANF0004	1	-6.9	Bartericin B
1228	FL2F1AGS0002	1	-6.9	Neoliquiritin
1228	FL3FEGGS0005	1	-6.9	6-Hydroxytricetin 6,7,3',5'-tetramethyl eter 5-robinobioside
1228	FLIAAACS0002	1	-6.9	Genistein 8-C-glucoside
1228	FL1C1ANP0018	1	-6.9	Isocycloglabrol, Artoindonesianin J
1228	FL3FACDS0005	1	-6.9	Isoorientin 4'-O-glucoside
1228	FLIA1AGS0013	1	-6.9	Kushenol O, Formononetin 7-O-xylosyl- (1->6) -glucoside
1228	FL1DA9NR0004	1	-6.9	(+) -Linderatin
1228	FLID1CNF0003	1	-6.9	Ficinin, 4-Methoxyneodulin
1228	FL5FADGL0020	1	-6.9	Isorhamnetin 3- (2G-apiosylrutinoside)
1228	FL5FA8NS0002	1	-6.9	Datin
1228	FL3FABCS0009	1	-6.9	Isocytisoside 3"-O-beta-D-xylopyranoside
1228	FL7AAAGO0004	1	-6.9	Pelargonidin 3-rhamnoside-5-glucoside
1228	FL2F19NP0001	1	-6.9	(-) -Isolonchocarpin
1228	FL5FAAGA0014	1	-6.9	Kaempferol 3-rhamninoside
1228	FL2FACGS0006	1	-6.9	Eriodictyol 3'-O-glucoside
1228	FLID1ANP0001	1	-6.9	Phaseolin, (-) -Phaseollin
1228	FL7AAIGL0012	1	-6.9	Malvidin 3- (6"-p-coumarylglucoside)
1228	FL3FAACS0079	1	-6.9	Isohemsleyanoside
1228	FL1CBAGS0002	1	-6.9	Helichrysin
1228	FL1C9ANP0001	1	-6.9	Crotmadine
1228	FL5FAAGA0013	1	-6.9	Kaempferol 3-glucosyl- (1->3) -rhamnosyl- (1->6) -galactoside
1228	FL5FDDNS0001	1	-6.9	Quercetin 3,3'-dimethyl ether, 5,7,4'-Trihydroxy-3,3'-dimethoxyflavone
1228	FL3FAAGS0015	1	-6.9	Apigenin 4'-glucuronide
1228	FLIAAANI0006	1	-6.9	Flemiphyllin
1228	FLIDBANP0001	1	-6.9	Edulenanol
1228	FL5FAAGS0129	1	-6.9	Kaempferol 3-neohesperidoside-7- (6"-malonylglucoside)
1228	FL5FAAGA0026	1	-6.9	Desacyl gladiatoside A, Kaempferol 3- (2Gal-glucosylrobinobioside) -7-rhamnoside, Kaempferol 3-glucosyl- (1->2) - [ rhamnosyl- (1->6) -galactoside ] -7-rhamnoside
1228	FL3FE8GS0002	1	-6.9	5,7,2'-Trihydroxy-6-methoxyflavone 7-O-glucoside
1228	FL3FAADS0020	1	-6.9	Isoschaftoside 4'-O-glucoside
1228	FL5FADGA0017	1	-6.9	Isorhamnetin 3-rhamnosyl- (1->2) -galactoside-7-glucoside
1228	FL1CA9NP0005	1	-6.9	Flemiculosin
1228	FL1D1ANP0001	1	-6.9	Crotaramin
1228	FL2FACNP0002	1	-6.9	Amorinin
1228	FLIDHXNP0002	1	-6.9	(-) -Glyceollin II
1228	FLIAAANI0008	1	-6.9	Isogancaonin C, Hydroxywighteone, 5,7,4'-Trihydroxy-6- (3-hydroxymethyl-2-butenyl) isoflavone
1228	FL2F9AGI0001	1	-6.9	5,4'-Dihydroxy-6-C-prenylflavanone 4'-xylosyl- (1->2) -rhamnoside
1228	FL3FA9GS0008	1	-6.9	Chrysin 7- (4"-acetylglucoside)
1228	FL1C1ANP0005	1	-6.9	Bavachromene
1228	FL5FELNS0001	1	-6.9	Chrysosplin
1228	FL3FADGS0015	1	-6.9	Luteolin 3'-methyl ether 7,4'-diglucoside
1228	FL5FACGS0064	1	-6.9	Quercetin 4'-glucuronide
1228	FL3FAAGS0040	1	-6.9	Apigenin 7- (2"-acetylglucoside)
1228	FLIAALNF0007	1	-6.9	Lupinisoflavone I
1228	FLIA3CNS0001	1	-6.9	Maximaisoflavone A
1228	FL4DDANS0001	1	-6.9	Aromadendrin 3-methyl ether
1228	FL2FAANF0006	1	-6.9	Phellodensin D
1228	FL4DAAGI0003	1	-6.9	Dihydrophelloside
1228	FLIAEAGS0006	1	-6.9	7-O-Methyltectorigenin 4'-O-gentiobioside
1228	FL7AAAGL0025	1	-6.9	Pelargonidin 3-glucoside-5- (6"'-malonylglucoside)
1228	FL3FAAGS0071	1	-6.9	Apigenin 4'- (2"-feruloylglucuronosyl) - (1->2) -glucuronide
1228	FLIAAANI0012	1	-6.9	Euchrenone b1
1228	FL5FACNS0003	1	-6.9	Quercetin 3'-isobutyrate
1228	FL5FAJGS0001	1	-6.9	Mearnsitrin
1228	FL6F1LNM0002	1	-6.9	7,2'-Dihydroxy-5,8-dimethyl-4',5'-methylenedioxyflavan
1228	FL1C1ANI0012	1	-6.9	4,2',4'-Trihydroxy-3',5'-diprenylchalcone
1228	FL5FEANS0018	1	-6.9	Penduletin 4'-methyl ether, 5-Hydroxy-3,6,7,4'-tetramethoxyflavone, 6-Hydroxykaempferol-3,6,7,4'-tetramethyl ether
1228	FL5FAAGS0087	1	-6.9	Kaempferol 3-robinobioside-7-alpha-L-arabinofuranoside
1228	FL4DFCNS0002	1	-6.9	3,5,7,3'-Tetrahydroxy-8,4'-dimethoxyflavanone
1228	FL7AACGL0113	1	-6.9	Cyanidin 3- (3-glucosyl-6-malonylglucoside) -4'-glucoside
1228	FLIDWXNS0010	1	-6.9	Bryacarpene 1
1228	FL2FA9GS0004	1	-6.9	Pinocembrin 7-O-neohesperidoside 2"'-O-acetate
1228	FL2FALNI0036	1	-6.9	Tomentosanol E
1228	FL5FADGS0025	1	-6.9	Isorhamnetin 3-xylosyl- (1->2) -glucoside-7-rhamnoside, Quercetin 3'-methyl ether 3-xylosyl- (1->2) -glucoside-7-rhamnoside
1228	FL3FCANM0001	1	-6.9	Sideroxylin, 4',5-Dihydroxy-7-methoxy-6,8-dimethylflavone
1228	FL5FAAGL0032	1	-6.9	Clitorin
1228	FL3FACGS0047	1	-6.9	Luteolin 7-gentiobioside-4'-glucoside
1228	FL2FAAGS0006	1	-6.9	Naringenin 5-O-neohesperidoside
1228	FL3FCACS0007	1	-6.9	Almeidein
1228	FL2FAANP0014	1	-6.9	Euchrenone a16
1228	FL3FRNNF0006	1	-6.9	Carpelastofuran
1228	FL3FALNI0020	1	-6.9	Heteroartonin A
1228	FL2F1CNI0003	1	-6.9	O-Methylovaliflavanone C
1228	FLIAEANS0006	1	-6.9	7-O-Methyltectorigenin
1228	FLIG1LNI0003	1	-6.9	Lupinalbin B
1228	FL3FAAGS0022	1	-6.9	Apigenin 7-allosyl- (1->2) -glucoside
1228	FL3F29GF0001	1	-6.9	Pongamoside B
1228	FL2FA9GM0004	1	-6.9	Matterionate B, Matteuorienate B
1228	FLID1ANP0008	1	-6.9	Erybraedin B
1228	FL3FA9CS0003	1	-6.9	Hoslunddiol
1228	FL2F19NP0003	1	-6.9	Maximaflavanone A
1228	FL3FF8GS0006	1	-6.9	5,7,8,2'-Tetrahydroxyflavone 7-glucuronide
1228	FL5FDCNS0004	1	-6.9	5-Hydroxy-3,7-dimethoxy-3',4'-methylenedioxyflavone
1228	FL1C1ANS0002	1	-6.9	Isoliquiritigenin 4-methyl ether
1228	FL1C1ANP0009	1	-6.9	3,2',4'-Trihydroxy-6",6"-dimethyl-3'-prenylpyrano [ 2",3":4,5 ] chalcone
1228	FL5F1ANS0001	1	-6.9	Resokaempferol
1228	FL3FAADS0012	1	-6.9	Isovitexin 7-O-xyloside-2"-O-rhamnoside
1228	FL1C1ANI0007	1	-6.9	4-Hydroxycordoin
1228	CHEMBL138649	1	-6.9	6-HYDROXYFLAVONE, NSC-26744
1228	FLID1ANP0005	1	-6.9	Folinin
1228	FL4DAANC0001	1	-6.9	3,5,7,4'-Tetrahydroxy-3'- (5"-formyl-2"-hydroxyphenyl) flavanone
1228	FL3FE9NS0004	1	-6.9	Baicalein 5,6-dimethyl ether
1228	FL3FACGS0031	1	-6.9	Luteolin 7-glucuronide-3'-glucoside
1228	FL3F99NS0008	1	-6.9	5,6,3'-Trimethoxyflavone
1228	FLIA1CNS0002	1	-6.9	Sayanedine
1228	FL5FADGA0021	1	-6.9	Isorhamnetin 3- (6"'-acetylglucosyl) (1->3) -galactoside
1228	FLIA1CGS0001	1	-6.9	Rothindin, Pseudobaptigenin 7-O-glucoside
1228	FL1CAANI0002	1	-6.9	3'-Geranylchalconaringenin
1228	FL3FRNNR0007	1	-6.9	Cyclointegrin
1228	FL3FAAGS0003	1	-6.9	Isovitexin, Homovitexin, Saponaretin, 6-C-Glucosylapigenin, 6-C-beta-D-Glucopyranosylapigenin, 6-beta-D-Glucopyranosyl-4',5,7-trihydroxyflavone
1228	FL1DHYNF0002	1	-6.9	Ponganone IX
1228	FLIC1LNS0007	1	-6.9	Isosativan
1228	FL3FA9GS0005	1	-6.9	Chrysin 7-rutinoside
1228	FL5FAAGA0010	1	-6.9	Kaempferol 3,7-digalactoside
1228	FL2FAANP0016	1	-6.9	2",3"-Epoxylupinifolin, 2"',3"'-Epoxylupinifolin
1228	FLIA1AGS0008	1	-6.9	Formononetin 7-O-glucoside-6"-malonate, Formononetin 7-O- (6"-malonylglucoside)
1228	FL5FAAGL0072	1	-6.9	Kaempferol 3- (2",6"-di- (E) -p-coumarylglucoside)
1228	FL3FAACS0078	1	-6.9	Cassiaoccidentalin A
1228	FL3FALNI0012	1	-6.9	Moralbanone
1228	FL3FABGS0018	1	-6.9	Acacetin 7-apiosyl (1->6) -glucopyranoside, Apigenin 4'-methyl ether 7-apiosyl (1->6) -glucopyranoside, 5-Hydroxy-2- (4-methoxyphenyl) -7- [ (6-O-D-apio-beta-D-furanosyl-beta-D-glucopyranosyl) oxy ] -4H-1-benzopyran-4-one
1228	FL2F1ANS0001	1	-6.9	Liquiritigenin, 4',7-Dihydroxyflavanone
1228	FL3FACNN0001	1	-6.9	Sinaticin
1228	FL5FADGS0032	1	-6.9	Isorhamnetin 3- [ 2"- (4"'-acetylrhamnosyl) -gentiobioside ], Quercetin 3'-methyl ether 3- [ 2"- (4"'-acetylrhamnosyl) -gentiobioside ]
1228	FL5FAAGS0020	1	-6.9	Kaempferol 3-xylosyl- (1->2) -rhamnoside
1228	FLIDHXNP0001	1	-6.9	(-) -Glyceollin I
1228	FL5FAAGA0019	1	-6.9	Kaempferol 3-lathyroside-7-rhamnoside
1228	FL2F2CNI0001	1	-6.9	Ponganone V
1228	FL5FDBNS0001	1	-6.9	Ermanin, Kaempferol 3,4'-di-O-methyl ether, 5,7-Dihydroxy-3,4'-dimethoxyflavone
1228	FL2F1LNS0001	1	-6.9	7,2'-Dimethoxy-4',5'-methylenedioxyflavanone
1228	FL1C19NP0003	1	-6.9	Flemistrictin C
1228	FL5FAFGS0002	1	-6.9	Dillenetin 5-glucoside-7-glucuronide
1228	FL3FA9NM0004	1	-6.9	5,7-Dimethoxy-6-C-methylflavone
1228	FL3FCAGS0005	1	-6.9	Genkwanin 4'-alpha-L-arabinopyranosyl- (1->6) -galactoside, Apigenin 7-methyl ether 4'-alpha-L-arabinopyranosyl- (1->6) -galactoside
1228	FL3FAACS0011	1	-6.9	6-C-beta-D-Xylopyranosyl-8-C-alpha-L-arabinopyranosylapigenin
1228	FLIAAENS0001	1	-6.9	Pratensein
1228	FL2F19GS0001	1	-6.9	7-Hydroxyflavanone beta-D-glucopyranoside
1228	FL5FCAGS0008	1	-6.9	Kaempferol 7-methyl ether 3-xylosyl- (1->2) - [ rhamnosyl- (1->6) -glucoside ]
1228	FL2FAANP0012	1	-6.9	Cycloaltilisin 7
1228	FL4DA9NS0012	1	-6.9	5,7,3'-Trihydroxy-3-O-isobutyrylflavanone
1228	FL4DAANI0002	1	-6.9	3,5,4'-Trihydroxy-7-prenyloxyflavanone
1228	FL1C1ANI0018	1	-6.9	Lespeol
1228	FL3FALNI0007	1	-6.9	Kuwanon T
1228	FL1DECNF0001	1	-6.9	2'-Hydroxy-5',6'-dimethoxy-3,4-methylenedioxyfurano [ 2",3":4',3' ] dihydrochalcone
1228	FL3FFAGS0006	1	-6.9	Isoscutellarein 7- (6"'-acetylallosyl- (1->2) -6"-acetylglucoside)
1228	FL2FAAGS0001	1	-6.9	Naringin, Naringoside, Naringenin 7-rhamnoglucoside, Naringenin 7-neohesperidoside
1228	FL1D1CNS0004	1	-6.9	Ponganone VII
1228	FL5FFAGS0015	1	-6.9	Herbacetin 8-alpha-L-arabinopyranoside-4'-xyloside
1228	FL3FAAGS0050	1	-6.9	Apigenin 7- (6"'-acetylallosyl- (1->2) glucoside)
1228	FLIAEAGS0002	1	-6.9	Irilone 4'-O-glucoside
1228	FL5FAAGS0093	1	-6.9	Kaempferol 3-glucosyl- (1->2) -rhamnoside-7-glucoside
1228	FL5FACGS0039	1	-6.9	Quercetin 7,4'-diglucoside
1228	FL7AAIGO0005	1	-6.9	Malvidin 5-glucoside
1228	FL5FALNS0004	1	-6.9	Morin 3,2',4'-trimethyl ether
1228	FLIAALNI0010	1	-6.9	2'-Hydroxypiscerythrinetin
1228	FL1C9ANS0001	1	-6.9	4,4'-Dihydroxychalcone
1228	FL5FADGS0013	1	-6.9	Isorhamnetin 3-alpha-L-arabinopyranoside-7-rhamnoside
1228	FL1CCANP0001	1	-6.9	Citrunobin
1228	FL3FA9NR0001	1	-6.9	Hosloppin
1228	FL2FAANP0008	1	-6.9	Euchrenone a15
1228	FL2FAAGM0003	1	-6.9	Farrerol 5,7-di-O-glucoside
1228	FL3FACGS0036	1	-6.9	Luteolin 7-glucuronide-4'-rhamnoside
1228	FL3FALNP0012	1	-6.9	Isocyclomorusin
1228	FL2FABGS0006	1	-6.9	Acinoside
1228	FL3FEAGS0049	1	-6.9	Mahuangchiside, Hispidulin 7-xylosyl- (1->2) -xyloside
1228	CHEMBL377766	1	-6.9
1228	FL2FA9NR0003	1	-6.9	Lepidissipyrone
1228	FL3FAAGS0014	1	-6.9	Apigenin 4'-glucoside
1228	FLIDHXNI0010	1	-6.9	2-Prenyl-6a-hydroxyphaseollidin
1228	FL3FAKNS0001	1	-6.9	Apometzgerin, Tricetin 3',4'-dimethyl ether
1228	FL1DBCNS0001	1	-6.9	2',4'-Dihydroxy-6'-methoxy-3,4-methylenedioxydihydrochalcone
1228	FL1C99NS0002	1	-6.9	3,3'-Dihydroxychalcone
1228	FL5FFCGS0020	1	-6.9	Haploside A
1228	FL3FA9NP0002	1	-6.9	Fulvinervin B, 5-Hydroxy-8,8-dimethyl-6- [ (1E) -3-methyl-1,3-butadienyl ] -2-phenyl-4H,8H-benzo [ 1,2-b:3,4-b' ] dipyran-4-one
1228	FL3F98NS0002	1	-6.9	5,2'-Dihydroxyflavone
1228	FL1CUNNS0003	1	-6.9	Lucidone
1228	FL64A9NP0001	1	-6.9	Hildgardtol B
1228	FL63AAGS0007	1	-6.9	Afzelechin 7-O-beta-D-apiofuranoside
1228	FL2FQUNN0001	1	-6.9	Silymonin
1228	FLIAALNI0022	1	-6.9	Euchrenone b2
1228	FL2FA9NC0007	1	-6.9	Leucadenone A
1228	FL5FADGS0015	1	-6.9	Isorhamnetin 3,7-dirhamnoside
1228	FL6FDANC0001	1	-6.9	4'-Hydroxy-4- (4-hydroxystyryl) -5,7-dimethoxyflavan
1228	FL4DA9NP0001	1	-6.9	Mundulinol
1228	FL3FAADS0024	1	-6.9	Isomollupentin 4'-O-glucoside
1228	FL2F9CNS0001	1	-6.9	6,3',4'-Trimethoxyflavanone
1228	FL5FAEGS0005	1	-6.9	Tamarixetin 3-neohesperidoside, Quercetin 4'-methyl ether 3-neohesperidoside
1228	FL3FAECS0008	1	-6.9	Cassiaoccidentalin C, 6-C- (6-Deoxy-ribo-hexos-3-ulosyl) diomestin 2"-O-rhamnoside
1228	FLID1CGS0002	1	-6.9	Trifolirhizin, Sophojaponicin B1, (-) -Maackiain 3-O-glucoside
1228	FL1CHYNS0002	1	-6.9	Licodione
1228	FL5FAAGS0058	1	-6.9	Kaempferol 7- (6"-p-succinylglucoside)
1228	FL5FADGL0023	1	-6.9	Isorhamnetin 3-apiosyl- (1->6) -glucoside-7-rhamnoside
1228	FLIAAANF0003	1	-6.9	Lupinisoflavone M
1228	FL4DCBNC0002	1	-6.9	Rel-5-Hydroxy-7,4'-dimethoxy-3"S- (2,4,5-trimethoxy-E-styryl) tetrahydrofuro [ 4"R,5"R:2,3 ] flavanonol
1228	FL3FAANM0002	1	-6.9	Syzalterin, 6,8-Dimethylapigenin
1228	FL1C1ANI0024	1	-6.9	Bartericin A
1228	FLICWXNS0001	1	-6.9	Haginin D
1228	FL5FEANS0010	1	-6.9	6-Hydroxykaempferol 5,6-dimethyl ether
1228	FL3FBDNS0001	1	-6.9	Chrysoeriol 5-methyl ether, Luteolin 5,3'-dimethyl ether
1228	FLIAADNS0001	1	-6.9	3'-O-Methylorobol
1228	FL7ACIGL0002	1	-6.9	Hirsutidin 3-O- (6-O-p-coumaroyl) glucoside
1228	FL3FADGS0014	1	-6.9	Luteolin 3'-methyl ether 7,4'-dixyloside
1228	FL2FA9NN0001	1	-6.9	Calomelanol I
1228	FL1CRTNS0002	1	-6.9	Glypallichalcone
1228	FLIDBBNP0001	1	-6.9	Edulenane
1228	FLIBALNP0004	1	-6.9	Cajanone
1228	FLIA1LNS0005	1	-6.9	Glyzaglabrin
1228	FL1DA9NN0001	1	-6.9	Calomelanol D-1
1228	FLICWXNS0002	1	-6.9	Haginin B
1228	FL5FABGS0001	1	-6.9	Kaempferide 3-alpha-L-arabinopyranoside
1228	FL5FALNS0009	1	-6.9	5,7,2',5'-Tetrahydroxy-3,4'-dimethoxyflavone
1228	FLIAAAGS0006	1	-6.9	Sophorabioside, Genistein 4'-O-neohesperidoside
1228	FL2FAANI0024	1	-6.9	3'-Geranylnaringenin, Macarangaflavanone A, 5,7,4'-Trihydroxy-3'-geranylflavanone
1228	FLIC1ANS0001	1	-6.9	Equol
1228	FLIC1LNS0004	1	-6.9	Demethylvestitol
1228	FL2F1ANP0010	1	-6.9	Euchrenone a17
1228	FL6F1CNP0003	1	-6.9	Broussoflavan A
1228	FL3FAADS0013	1	-6.9	Isomollupentin 7,2"-di-O-glucoside
1228	FLID1ANS0002	1	-6.9	Demethylmedicarpin
1228	FL3FECGS0015	1	-6.9	6-Hydroxyluteolin 6-glucoside-3'-rhamnoside
1228	FL3FCADS0004	1	-6.9	Isoswertisin 5-O-glucoside
1228	FLIDAANF0001	1	-6.9	Apiocarpin
1228	FL4DAAGS0009	1	-6.9	Aromadendrin 4'-glucoside
1228	FLIAAAND0002	1	-6.9	Ulexin C
1228	FL5FDANS0001	1	-6.9	Isokaempferide, Kaempferol 3-methyl ether
1228	FL3F99NS0006	1	-6.9	5,6-Dimethoxyflavone
1228	FL7AAAGL0066	1	-6.9	Pelargonidin 3- (2'-acetylrutinoside)
1228	FL63ACGS0019	1	-6.9	Catechin 3'-O-beta-D-glucopyranoside
1228	FL7AAIGL0005	1	-6.9	Malvidin 3-rutinoside
1228	FL1CHYNI0003	1	-6.9	Kanzonol A
1228	FLIC1LNS0008	1	-6.9	Arvensan
1479	FL3FAAGS0011	1	-6.8	Apigenin 7- (6"-methylglucuronide)
1479	FL3FCDGS0004	1	-6.8	Homoflavoyadorinin B, Luteolin 7,3'-dimethyl ether 4'-apiosyl- (1->2) -glucoside
1479	FL5FDBNF0001	1	-6.8	Vellokaempferol 3,4'-dimethyl ether
1479	FL2F1ANP0005	1	-6.8	Euchrenone a5
1479	FLIAALNP0015	1	-6.8	Angustone B
1479	CHEMBL147552	1	-6.8	NSC-22356
1479	FL3FAACS0062	1	-6.8	Vicenin-2,6"-O-glucoside
1479	FL2FDENM0001	1	-6.8	3'-Hydroxy-5,7,4'-trimethoxy-8-C-methylflavanone
1479	FL2FDCNS0001	1	-6.8	(2S) -5,7-Dimethoxy-3',4'-methylenedioxyflavanone
1479	FL1CBANI0003	1	-6.8	5'-Prenylxanthohumol
1479	FL5FADNI0001	1	-6.8	Gancaonin P 3'methyl ether
1479	FL3FAADS0014	1	-6.8	Vitexin 4'-O-glucoside-2"-O-rhamnoside
1479	FL3FEACS0002	1	-6.8	Abrusin 2"-O-beta-apiofuranoside
1479	FL3FCADS0007	1	-6.8	Swertisin 4'-O-glucoside-2"-O-rhamnoside
1479	FLIAALNF0008	1	-6.8	Lupinisoflavone N
1479	FL2F1ANI0011	1	-6.8	Brosimacutin C
1479	FL5FAAGS0015	1	-6.8	Kaempferol 7-rhamnoside
1479	FLIB1LNS0003	1	-6.8	2'-Hydroxydihydrodaidzein
1479	FL2FAAGS0023	1	-6.8	Naringenin 7-O-beta-D-glucoside 6"-acetate
1479	FL3FFAGS0014	1	-6.8	8-Hydroxyapigenin 8-sophoroside
1479	FL3FALNR0004	1	-6.8	Isocyclomulberrin
1479	FL4DQUNP0001	1	-6.8	Sanggenon A
1479	FL5F1GNS0002	1	-6.8	Kanugin
1479	FLIBAENI0001	1	-6.8	3S-5,7,3'-Trihydroxy-4'-methoxy-5'-prenylisoflavanone
1479	FL3F1LNS0003	1	-6.8	Millettocalyxin A
1479	FL3FEAGS0048	1	-6.8	Hispidulin 4'-glucoside
1479	FL3F1ANI0005	1	-6.8	7,4'-Dihydroxy-8-prenylflavone
1479	FL3FA9GM0001	1	-6.8	5,7-Dihydroxy-6-C-methylflavone 7-xylosyl- (1->3) -xyloside
1479	FL1C1ANI0011	1	-6.8	Kanzonol C
1479	FL3FE9GS0012	1	-6.8	Baicalein 6-methyl ether 7-glucosyl- (1->3) -rhamnoside
1479	FLIA1AGS0007	1	-6.8	Formononetin 7-O-laminaribioside
1479	FLIAABNI0002	1	-6.8	Gancanin M
1479	FLIBALNP0007	1	-6.8	2,3-Dihydroauriculatin
1479	FLIA1LGS0002	1	-6.8	2'-Hydroxydaidzein 7,4'-di-O-glucoside
1479	FL5FDAGSS001	1	-6.8	Quercetin 3,7-dimethyl ether 4'-sulfate
1479	FL3FAACS0061	1	-6.8	Polygonatiin, Vitexin 2"-O-sophoroside
1479	FL2F1ANP0006	1	-6.8	Brosimacutin D
1479	FL4DCENS0002	1	-6.8	(2R,3S) -3,5,3'-Trihydroxy-7,4'-dimethoxyflavanone
1479	FL2F1ANI0004	1	-6.8	Abyssinone II
1479	FL2FALNP0006	1	-6.8	Flemichin D
1479	FL2FEANS0004	1	-6.8	5,4'-Dihydroxy-6,7-dimethoxyflavanone
1479	FL3FAANI0001	1	-6.8	Gancaonin Q
1479	CHEMBL558897	1	-6.8
1479	FL2FCANM0001	1	-6.8	Angophorol
1479	FL5FAAGS0136	1	-6.8	Kaempferol 3-glucosyl- (1->2) - (6"-acetylgalactoside) -7-glucoside
1479	FL3FF8GS0001	1	-6.8	5,7,2'-Trihydroxy-8-methoxyflavone 7-glucuronide
1479	FL4DACGS0021	1	-6.8	Taxifolin 4'-glucoside
1479	FL5FAAGS0135	1	-6.8	4""-Acetylsagittatin A, Kaempferol 3-xylosyl (1->2) rhamnoside-7- (4"-acetylrhamnoside)
1479	FL2FFCNS0002	1	-6.8	5,3'-Dihydroxy-7,8,4'-trimethoxyflavanone
1479	FL5FA9NP0003	1	-6.8	Dorsilurin C
1479	FL4DA9NN0001	1	-6.8	Pinobanksin 3-cinnamate
1479	FL5FAAGA0016	1	-6.8	Kaempferol 3- (2Gal-apiosylrobinobioside)
1479	FL2FA8NS0001	1	-6.8	5,7,2',6'-Tetrahydroxyflavanone
1479	FL1A19NF0001	1	-6.8	Furano [ 2",3":6,7 ] aurone
1479	FL5FAAGS0097	1	-6.8	Kaempferol 3-rhamnosyl- (1->2) - [ xylosyl- (1->3) -rhamnosyl- (1->6) -galactoside ]
1479	FL4DAANF0002	1	-6.8	3,5,4'-Trihydroxy-4",5",dihydro-5"-isopropenylfurano [ 2",3":7,8 ] flavanone
1479	FL5FAAGS0128	1	-6.8	Kaempferol 3-O- [ 2"- (4"'-acetyl-rhamnosyl) -6"-glucosyl ] glucoside
1479	FL63DCNS0001	1	-6.8	3',4'-Methylenedioxy epicatechin 5,7-dimethyl ether
1479	FL3FA9GS0006	1	-6.8	Chrysin 7-gentiobioside
1479	FLIC1LNS0005	1	-6.8	Isovestitol
1479	FL3FACNSS002	1	-6.8	Luteolin 3'-sulfate
1479	FLIAAAGS0008	1	-6.8	Genistein 7-O-glucoside-6"-malonate
1479	FL1CHYNS0007	1	-6.8	Milletenone
1479	FLIA2CGS0001	1	-6.8	Fujikinetin 7-O-glucoside
1479	FL4DA9NM0002	1	-6.8	3,5,7-Trihydroxy-6-methylflavanone 3-acetate
1479	FL5FAAGS0001	1	-6.8	Juglanin
1479	FL3FALGS0003	1	-6.8	Isoetin 5'-glucoside
1479	FLIBALNS0002	1	-6.8	(+-) -Dalbergioidin
1479	FL2FBAGS0002	1	-6.8	Alhagitin
1479	FL5FACGL0050	1	-6.8	Quercetin 3,7,4'-triglucoside
1479	FL7AAAGA0005	1	-6.8	Pelargonidin 3-robinobioside-5-glucoside
1479	FLIFHXNF0012	1	-6.8	Volubinol
1479	FLIAAANP0013	1	-6.8	Ulexone D
1479	FL7AAAGL0057	1	-6.8	Pelaronidin 3- (2- (6-ferulylglucosyl) glucoside) -5-glucoside, Pelargonidin 3-O- [ 2-O- (6-O- (E) -feruloyl-beta-D-glucopyranosyl) -beta-D-glucopyranoside ] -5-O- (beta-D-glucopyranoside)
1479	FL5FDKNS0001	1	-6.8	Myricetin 3,3',4'-trimethyl ether
1479	FL5FAAGL0004	1	-6.8	Kaempferol 3-vicianoside
1479	FL3FEGNS0013	1	-6.8	5,3',5'-Trihydroxy-6,7,4'-trimethoxyflavone
1479	FL3FACGS0040	1	-6.8	Luteolin 3',4'-diglucoside
1479	FL1D1ANS0001	1	-6.8	Davidigenin
1479	FLIB1LNF0004	1	-6.8	Ambonone
1479	FL2FAAGS0027	1	-6.8	Fumotonaringin, Naringenin 7-rhamnosyl- (1->2) - (4-O-methylglucoside)
1479	FL1C1LNS0001	1	-6.8	2,4,2',4'-Tetrahydroxychalcone
1479	FL7AAAGL0056	1	-6.8	Pelargonidin 3,7-di-glucoside
1479	FLIAE8NS0007	1	-6.8	Irisone A
1479	FL5FAIGL0003	1	-6.8	Syringetin 3-rutinoside-7-glucoside
1479	FLIA2CNS0005	1	-6.8	Cladrastin
1479	FL4DRNNP0002	1	-6.8	Sorocein D
1479	FL3FBBNP0001	1	-6.8	Di-O-methylcarpachromene, Carpachromene dimethyl ether
1479	FL5F1CGS0005	1	-6.8	Pongamoside D
1479	FL5FDDNM0001	1	-6.8	6-C-Methylquercetin 3,3'-dimethyl ether
1479	FL4DAANP0001	1	-6.8	3,5,4'-Trihydroxy-6",6"-dimethylpyrano [ 2",3":7,8 ] flavanone
1479	FL5FFCGL0013	1	-6.8	Limocitrin 3,7-diglucoside
1479	FL2FECNS0002	1	-6.8	Agestricin D
1479	FL5FFCGS0026	1	-6.8	Limocitrin 3-rutinoside-7-glucoside, Gossypetin 8,3'-dimethyl ether 3-rutinoside-7-glucoside
1479	FLICWXNS0004	1	-6.8	Haginin C
1479	FL7AADGA0002	1	-6.8	Peonidin 3-galactoside-5-glucoside
1479	FL3FAADS0026	1	-6.8	Isoorientin 3'-O-glucuronide
1479	FL3FEAGS0024	1	-6.8	Pectolinarigenin 7-rutinoside
1479	FL4DBANI0002	1	-6.8	Bonanniol B
1479	FLIAALNP0010	1	-6.8	1",2"-Dihydro-2'-hydroxycycloosajin
1479	FL3FEAGS0015	1	-6.8	Hispidulin 7-glucoside, 6-Methoxyapigenin-7-O-beta-D-glucopyranoside
1479	FL2FABGS0004	1	-6.8	Isosakuranin
1479	FL5FAAGS0098	1	-6.8	Kaempferol 3-glucosyl- (1->3) -rhamnosyl- (1->2) - [ rhamnosyl- (1->6) -galactoside ]
1479	FL7AAIGL0011	1	-6.8	Malvidin 3- (6"-malonylglucoside)
1479	FL1D1AGS0002	1	-6.8	Confusoside
1479	FL7AAAGA0007	1	-6.8	Pelargonidin 3-O- [ 2-O- (beta-D-xylopyranosyl) -6-O- (methyl-malonyl) -beta-D-galactopyranoside ]
1479	FLID1CNP0004	1	-6.8	Neorautanol
1479	FL4DA8NP0001	1	-6.8	Jayacanol, (3R) -3-Hydroxyminimiflorin
1479	FL1CEANS0004	1	-6.8	4,2'-Dihydroxy-6'-methoxy-3',4'-methylenedioxychalcone
1479	FL5FAAGI0008	1	-6.8	Epimedoside A
1479	FL3F1CNS0003	1	-6.8	Tithonine
1479	FL7AAAGL0009	1	-6.8	Pelargonidin 3- (2G-xylosylrutinoside)
1479	FLIA1CNS0008	1	-6.8	Cabreuvin
1479	FL3F1ACS0001	1	-6.8	Bayin
1479	FLIA1AGS0005	1	-6.8	Daidzein 7,4'-di-O-glucoside
1479	FLIDHXNS0001	1	-6.8	(+) -Pisatin, 6a-Hydroxy-3-methoxy-8,9-methylenedioxypterocarpan
1479	FL2F1CNP0003	1	-6.8	Ponganone III
1479	FLIA1ANS0004	1	-6.8	7,4'-Di-O-methyldaidzein
1479	CHEMBL294009	1	-6.8	FLAVONOL, NCI-57653, NSC-57653
1479	FL5FABGI0024	1	-6.8	8-Prenylkaempferol 4'-methyl ether 3-rhamnosyl- (1->6) -galactoside-7-galactoside
1479	FL3F9ANM0001	1	-6.8	Saltillin
1479	FL1CCANI0001	1	-6.8	Xanthogalenol
1479	FL3F98NS0005	1	-6.8	2',5'-Dihydroxyflavone
1479	FL1DA9NC0008	1	-6.8	Piperaduncin A
1479	FL1DGANS0001	1	-6.8	2',6'-Dihydroxy-4,3'-dimethoxy-4',5'-methylenedioxydihydrochalcone
1479	FL4DCBNC0001	1	-6.8	Rel-5-hydroxy-7,4'-dimethoxy-2"S- (2,4,5-trimethoxy-E-styryl) -tetrahydrofuro [ 4"R,5"R:2,3 ] flavanonol
1479	FL5FABGI0027	1	-6.8	Caohuoside B, 8-Prenylkaempferol 4'-methyl ether 3"- [ 4"',6"'-diacetylglucosyl- (1->3) -4"-acetylrhamnoside ] -7-glucoside
1479	FLID1CNP0002	1	-6.8	Leiocarpin
1479	FLII1CNS0003	1	-6.8	2'-Hydroxy-4'-methoxy-5,6-methylenedioxy-2-phenylbenzofuran
1479	FL63BBNS0001	1	-6.8	Afzelechin 5,4'-dimethyl ether
1479	FL1CDCNI0001	1	-6.8	Ovalichalcone A
1479	FL1DHXNS0004	1	-6.8	2',4',alpha-Trihydroxy-4-methoxydihydrochalcone
1479	FL3FAIGS0005	1	-6.8	Tricin 7-rhamnosyl- (1->2) -galacturonide
1479	FL5FCAGL0006	1	-6.8	Rhamnocitrin 3-apiosyl- (1->2) -glucoside-4'-glucoside
1479	FL4DAANI0001	1	-6.8	Shuterin
1479	FLIA1ACS0004	1	-6.8	Mirificin
1479	FL2F1ANI0008	1	-6.8	Glabrol
1479	FL1CBCNP0001	1	-6.8	Glabrachromene I
1479	FL5FCAGS0009	1	-6.8	Kaempferol 7-methyl ether 3-rhamnosyl- (1->3) - [ apiosyl- (1->6) -glucoside ]
1479	FL3FADNP0003	1	-6.8	5-Hydroxy-8- (4-hydroxy-3-methoxyphenyl) -2,2-dimethyl-2H,6H-benzo [ 1,2-b:5,4-b' ] dipyran-6-one
1479	FL3FACGS0065	1	-6.8	Luteolin 4'-rutinoside
1479	FL3FACGS0017	1	-6.8	Luteolin 4'-glucoside
1479	FL3FCACS0027	1	-6.8	6,8-Di-C-glucosylgenkwanin 2"'-O-xyloside
1479	FL5FELNS0018	1	-6.8	5-Hydroxy-3,6,7,2',4',5'-hexamethoxyflavone
1479	FL3FECGS0031	1	-6.8	6-Hydroxyluteolin 6,4'-dimethyl ether 7-rutinoside
1479	FL3FACGS0014	1	-6.8	Luteolin 3'-glucoside
1479	FL1DA9NC0006	1	-6.8	Diuvaretin
1479	FL7AAAGL0042	1	-6.8	Pelargonidin 3- (6"-ferulylsambubioside) -5- (6"'-malonylglucoside)
1479	FLIAACNS0002	1	-6.8	5-Hydroxypseudobaptigenin
1479	FL5FAAGS0119	1	-6.8	Ricinitin, Kaempferol 3- (6"-acetylglucosyl) - (1->3) -galactoside
1479	FL1CRTNS0001	1	-6.8	Echinatin
1479	FL5FAINS0001	1	-6.8	Syringetin
1479	FL2FAANF0002	1	-6.8	Lonchocarpol D
1479	FL3FAACS0082	1	-6.8	Isovitexin 2"-O- (6"'-feruloyl) glucoside
1479	FL5FDFNS0001	1	-6.8	Quercetin 3,3',4'-trimethyl ether, 5,7-Dihydroxy-3,3',4'-trimethoxyflavone
1479	FLID1CNI0005	1	-6.8	Erybraedin A, 4-Prenylphaseollidin, (6aR,11aR) -3,9-Dihydroxy-4,10-diprenylpterocarpan
1479	FL631ANS0002	1	-6.8	Guibourtinidol-7-methyl ether
1479	FL1DAANI0001	1	-6.8	4,2',4',6'-Tetrahydroxy-3,5-diprenyldihydrochalcone
1479	FLIFHXGF0002	1	-6.8	12-Dihydrodalbin, 12-Dihydrodalbinol O-glucoside
1479	FL3FECNS0023	1	-6.8	Eupatrin, Anisomelin, Fastigenin, Cirsilineol
1479	FL5FDJNS0001	1	-6.8	Myricetin 3,4'-dimethyl ether
1479	CHEMBL2171587	1	-6.8
1479	FL2F19NS0001	1	-6.8	7-Hydroxyflavanone
1479	FL3FAAGS0042	1	-6.8	Apigenin 7- (2"-acetyl-6"-methylglucuronide)
1479	FL5FBANS0001	1	-6.8	Kaempferol 5-methyl ether
1479	FL2FACNN0001	1	-6.8	Silandrin
1479	FL4DACGS0019	1	-6.8	Taxifolin 3'-glucoside
1479	FLIFHXNF0006	1	-6.8	12a-Hydroxyisomillettone
1479	FL5F2LNS0001	1	-6.8	6,5'-Dihydroxy-3,7,2',4'-tetramethoxyflavone
1479	FL3FRNNF0001	1	-6.8	Artoindonesianin P, O-Demethylartonin K, O,O'-Didemethylartonin L
1479	FL1C1ANI0003	1	-6.8	Derricidin
1479	FLIAAAGS0004	1	-6.8	Genistein 7,4'-di-O-glucoside
1479	FL3FE9GS0006	1	-6.8	Baicalein 6-methyl ether 7-glucuronide
1479	FL3FABCS0001	1	-6.8	Isocytisoside, Acacetin-6-C-glucoside, 6-beta-D-Glucopyranosyl-5,7-dihydroxy-4'-methoxyflavone
1479	FL4DRNNP0001	1	-6.8	Sanggenon M
1479	FL5FFAGS0012	1	-6.8	Herbacetin 7-rhamnoside-8-glucoside
1479	FL5FADGS0001	1	-6.8	Isorhamnetin 3-alpha-L-arabinofuranoside
1479	FL1C1ANI0023	1	-6.8	Stipulin
1479	FL5F1AGS0002	1	-6.8	Resokaempferol 4'-glucoside
1479	FL3FADCS0024	1	-6.8	Isoscoparin 2"-O-ferulate
1479	FL3FACGS0069	1	-6.8	Luteolin 3'- (4"-acetylglucuronide)
1479	FL1C1LNI0003	1	-6.8	Ammothamnidin
1479	FL5FA8NS0005	1	-6.8	3,5,2'-Trihydroxy-7,5'-dimethoxyflavone
1479	FL5FA9GS0005	1	-6.8	Lagotiside
1479	FLIA19NM0001	1	-6.8	7-Hydroxy-2-methylisoflavone
1479	FL6FCANM0001	1	-6.8	5,4'-Dihydroxy-7'-methoxy-8-methylflavan
1479	FL2FEANS0006	1	-6.8	5,4'-Dimethoxy-6,7-methylenedioxyflavanone
1479	FL1C29NP0002	1	-6.8	Flemiwallichin F
1479	FLIACANI0001	1	-6.8	Gancaonin G
1479	FL2F1AGS0005	1	-6.8	Liquiritigenin 7- (3-acetylapiofuranoside) -4'-glucoside
1479	FLIE1ANI0003	1	-6.8	Isosojagol
1479	FL1CHYNI0006	1	-6.8	Pongagallone B
1479	FL5F1GNS0003	1	-6.8	Laurentinol
1479	FL3FALNP0004	1	-6.8	Cycloartocarpesin
1479	FLNACENS0001	1	-6.8	5,3'-Dihydroxy-7,4'-dimethoxy-4-phenylcoumarin
1479	FL5FADGS0011	1	-6.8	Isorhamnetin 3-alpha-L-arabinopyranosyl- (1->2) -rhamnoside
1479	FL5FADGA0003	1	-6.8	Isorhamnetin 3-glucosyl- (1->2) -galactoside
1479	FL7AADGL0028	1	-6.8	Peonidin 3- [ 6- (rhamnosyl) -2- (xylosyl) glucoside ]
1479	FL3FABCS0011	1	-6.8	Cytisoside 3"-O-beta-D-rhamnopyranoside
1479	FLIA1ANI0005	1	-6.8	7-Geranylformononetin, 4'-Methoxy-7-geranyloxyisoflavone
1479	FL6F1ANC0001	1	-6.8	4'-Hydroxy-4- (4-hydroxystyryl) -7-methoxyflavan
1479	FL2FACGS0007	1	-6.8	Eriodictyol 5,3'-di-O-glucoside
1479	FLIAALNI0001	1	-6.8	Licoisoflavone A
1479	FL5FAAGS0016	1	-6.8	Kaempferol 7-glucuronide
1479	FL3FECGS0029	1	-6.8	6-Hydroxyluteolin 6,3'-dimethyl ether 7-glucoside
1479	FL5FAANSS001	1	-6.8	Kaempferol 3-O-sulfate
1479	FL3FACDS0015	1	-6.8	Isoorientin 3'-O-sophoroside
1479	FL1C19NI0004	1	-6.8	Spinochalcone A
1479	FL3FEANS0005	1	-6.8	Cirsimaritin
1479	FL1C2CNF0001	1	-6.8	5'-Hydroxy-2'-methoxy-3,4-methylenedioxyfurano [ 2",3":4',3' ] chalcone
1479	FL5FAAGA0042	1	-6.8	Kaempferol 3-rhamnosyl- (1->2) (6"-acetylgalactoside) -7-rhamnoside
1479	FL5FDAGS0005	1	-6.8	Bracteoside, Kaempferol 3-methyl ether 7-glucuronide
1479	FLIA1ANS0003	1	-6.8	Isoformononetin
1479	FLID1CNS0007	1	-6.8	(6aR,11aR) -3,8-Dihydroxy-9-methoxypterocarpan
1479	FL1D1ANI0003	1	-6.8	Brosimacutin H
1479	FL3F19NF0005	1	-6.8	Semiglabrinol
1479	FL1C1ANI0021	1	-6.8	Angusticornin B
1479	FLII9CNM0001	1	-6.8	Parvifuran
1479	FL3FFAGS0011	1	-6.8	8-Hydroxyapigenin 7-sophoroside
1479	FL5FABGL0003	1	-6.8	Kaempferide 3-glucoside-7-rhamnoside
1479	FL3FADGS0010	1	-6.8	Luteolin 3'-methyl ether 7-mannosyl- (1->2) -alloside
1479	FLID1CNS0006	1	-6.8	Kushenin
1479	FL1DA9NR0008	1	-6.8	Adunctin B
1479	FL1C1ANI0019	1	-6.8	Xanthoangelol C
1479	FL7AAAGL0031	1	-6.8	Pelargonidin 3,5-di- (6-acetylglucoside)
1479	FL1DAAGS0006	1	-6.8	Zosterin
1479	FL1C1AGS0005	1	-6.8	Isoliquiritigenin 4,4'-diglucoside
1479	FL5FAAGS0051	1	-6.8	Kaempferol 3- (4"-p-coumarylrhamnoside)
1479	FL7AAIGL0016	1	-6.8	Malvidin 3- (6"-acetylglucoside) -5-glucoside
1479	FL2FA9NI0002	1	-6.8	5-Hydroxy-7- (3-methyl-2,3-epoxybutoxy) flavanone
1479	FL2FAANP0010	1	-6.8	Paratocarpin H
1479	FLIAALND0002	1	-6.8	Lupinisoflavone K
1479	FLIAALNP0017	1	-6.8	Angustone C
1479	FLIAA9NS0001	1	-6.8	5-Hydroxy-7-methoxyisoflavone
1479	FL5FCAGL0008	1	-6.8	Rhamnocitrin 3- (5"'-p-coumarylapiosyl) - (1->2) -glucoside
1479	FL7AAAGO0006	1	-6.8	Pelargonidin 7-glucoside
1479	FL2FAAGI0001	1	-6.8	Flavaprenin 7,4'-diglucoside
1479	FL5FAAGL0039	1	-6.8	Kaempferol 3-gentiobioside-7-glucoside
1479	FL2FALNI0030	1	-6.8	Kushenol V
1479	FL4DACNN0003	1	-6.8	Isosilybin
1479	FL2FA9NI0015	1	-6.8	7-O-Prenylpinocembrin
1479	FL3FAADS0008	1	-6.8	Isofurcatain 7-O-glucoside
1479	FL3FA9CS0001	1	-6.8	Chrysin 6-C-glucoside-8-C-alpha-L-arabinopyranoside
1479	FL3FALNI0015	1	-6.8	Cudraflavone D
1479	FL3F9ANS0001	1	-6.8	6-Hydroxy-4'-methoxyflavone
1479	FL5FELNS0009	1	-6.8	5,7,2'-Trihydroxy-3,6,4',5'-tetramethoxyflavone
1479	FL5FFCGL0012	1	-6.8	Limocitrin 3-rutinoside
1479	FL2FAANI0002	1	-6.8	Senegalensein, Lonchocarpol A, 6,8-Diprenylnaringenin
1479	FL2F19NI0001	1	-6.8	Isoderricidin
1479	FLIAE8NS0006	1	-6.8	Irisone B
1479	FL5FAAGS0096	1	-6.8	Kaempferol 3-rhamnoside-7,4'-digalactoside
1479	FLIC1LNS0002	1	-6.8	(-) -Sativan
1479	CHEMBL2107394	1	-6.8	FLAVODIC ACID
1479	FL1C1ANN0002	1	-6.8	Lophirone E
1479	FLIA1CNS0005	1	-6.8	3'-Methoxydaidzein
1479	FL2FALNI0013	1	-6.8	Sophoraflavanone E
1479	FL1AE9NS0001	1	-6.8	Cephalocerone, 4,5-Methylenedioxy-6-hydroxyaurone
1479	CHEMBL3810225	1	-6.8
1479	FL1D1AGS0003	1	-6.8	4'-O-Methyldavidioside
1479	FLIFWYNF0002	1	-6.8	Amorpholone
1479	FL5FCAGL0010	1	-6.8	Rhamnocitrin 3-glucoside-4'- (2"-dihydrophaseoylglucoside)
1479	FL2F1AGS0004	1	-6.8	Liquiritigenin 7-apiofuranoside-4'-glucoside
1479	FL7AAIGL0028	1	-6.8	Malvidin 3-O- (6-O- (4-O-alpha-rhamnopyranosyl-beta-glucopyranoside) -5-O- (6-O-malonyl-beta-glucopyranoside)
1479	FL1CBAGS0004	1	-6.8	Helichrysetin 4,4'-di-O-alpha-glucoside
1479	FLICUNNS0001	1	-6.8	Ambanol
1479	FL2F1CGS0002	1	-6.8	Isomonospermoside
1479	FL5FAAGS0032	1	-6.8	Kaempferol 3,4'-dixyloside
1479	FL2F1ANI0003	1	-6.8	Isobavachin
1479	FLIC1LNP0005	1	-6.8	4'-O-Methylglabridin
1479	FL3FAAGS0018	1	-6.8	Apigenin 7-xylosyl- (1->2) -glucoside
1479	FL64A9NF0001	1	-6.8	Hildgardtol A
1479	FL5FABGI0021	1	-6.8	Sempervirenoside A
1479	FL3FAACS0051	1	-6.8	Neoschaftoside
1479	FL3FAACS0009	1	-6.8	Torosaflavone A
1479	FL1DCANS0001	1	-6.8	Asebogenin
1479	FLIA1AGS0012	1	-6.8	Glycyroside, Formononetin 7-O-apiosyl- (1->2) -glucoside
1479	FL5FAAGS0095	1	-6.8	Kaempferol 3-gentiobioside-4'-glucoside
1479	FL2FABNI0007	1	-6.8	Burttinonedehydrate
1479	FL5F1CNS0003	1	-6.8	Geraldol
1479	FLIA3CNS0002	1	-6.8	3'-Hydroxy-8-O-methylretusin
1479	FL5FDDGS0004	1	-6.8	5,2',4'-Trihydroxy-3,7,5'-trimethoxyflavone 2'-galactosyl- (1->4) -glucoside
1479	FLIA2GNS0001	1	-6.8	6,7,3'-Trimethoxy-4',5'-methylenedioxyisoflavone
1761	FL2F1ANI0012	1	-6.7	Mundulea flavanone A, 4'-Hydroxyisoderricin
1761	FLIDWXNS0009	1	-6.7	Leiocalycin
1761	FL4DADNP0001	1	-6.7	Eriotrinol
1761	FL3FE9GS0005	1	-6.7	Baicalein 6-methyl ether 7-glucoside
1761	FL3FGGNS0001	1	-6.7	Gardenin E, 3',5,5'-Trihydroxy-4',6,7,8-tetramethoxyflavone
1761	FL2FAANI0001	1	-6.7	Abyssinone V
1761	FL3FALNI0021	1	-6.7	Artoindonesianin Q
1761	FL6F1ANC0002	1	-6.7	Myristinin A, (+) -Myristinin A
1761	FLIAADNP0001	1	-6.7	1",2"-Dihydro-O-methylcyclopomiferin
1761	FL1DHYCS0001	1	-6.7	Pterosupin
1761	FL5FAAGS0026	1	-6.7	Kaempferol 3-rhamnoside-7-alpha-L-arabionopyranoside
1761	FLIDCANS0001	1	-6.7	Desmocarpin
1761	FL5FACNP0005	1	-6.7	Broussonol A
1761	FL5FA9NP0001	1	-6.7	Sericetin
1761	FL1CAAGS0006	1	-6.7	Chalconaringenin 2'-rhamnosyl- (1->4) -xyloside
1761	FL3FCACS0025	1	-6.7	Spinosin 6"'- (E) -sinapoyl ester, Swertisin 6"'-O-sinapoyl 2"-O-glucoside
1761	FL2FECNS0004	1	-6.7	Agestricin B
1761	FL4DCENS0001	1	-6.7	Taxifolin 7,4'-dimethyl ether
1761	FL1AA9NF0001	1	-6.7	4-Hydroxyfurano [ 2",3":6,7 ] aurone
1761	FLIAFANS0001	1	-6.7	Isotectorigenin, Pseudotectorigenin
1761	FL2FAAGS0022	1	-6.7	Naringenin 4'-O-alpha-L-rhamnopyranoside
1761	FL7AAAGL0070	1	-6.7	Pelargonidin 3- (6-malonylglucoside) -7-glucoside
1761	FL3FAAGS0041	1	-6.7	Apigenin 7- (6"-acetylglucoside)
1761	FL5FDDNI0006	1	-6.7	5,7-Dihydroxy-3-methoxy-2- [ 3-methoxy-4- [ (3-methyl-2-butenyl) oxy ] phenyl ] -4H-1-benzopyran-4-one
1761	FL2FA9NI0023	1	-6.7	Monotesone B
1761	FL3FALGS0007	1	-6.7	Isoetin 4'-glucuronide
1761	FLIC1LNF0001	1	-6.7	Crotmarine
1761	FL7AAAGL0005	1	-6.7	Pelargonidin 3-gentiobioside
1761	FLIA2CNP0001	1	-6.7	Durmillone
1761	FLID1ANS0001	1	-6.7	(-) -Medicarpin
1761	FL3FAACS0031	1	-6.7	Isoviolanthin
1761	FL3FDKGS0001	1	-6.7	Tricin 4' -O- (erythro-beta-guaiacylglyceryl) ether 7-O-glucopyranoside
1761	FL3F1AGS0002	1	-6.7	Sophoraflavone B
1761	FL5FDAGS0001	1	-6.7	Isokaempferide 7-glucoside
1761	FL1DRTNS0008	1	-6.7	2,4'-Dihydroxy-4,6-dimethoxydihydrochalcone
1761	FLIH1LNS0001	1	-6.7	7,2'-Dihydroxy-4'-methoxy-3-phenylcoumarin
1761	FL3FAEGS0002	1	-6.7	Luteolin 4'-methyl ether 7-glucuronide
1761	FL3F98NS0004	1	-6.7	8,2'-Dihydroxyflavone
1761	FL4DRNNP0003	1	-6.7	Sorocein E
1761	FLIA1LNP0007	1	-6.7	Puerarone
1761	FL3FCKGS0003	1	-6.7	Tricetin 7,3',4',5'-trimethyl eter 5-xylosyl- (1->2) -rhamnoside
1761	FLIA1CNS0007	1	-6.7	Cladrin
1761	FL3FA9CS0002	1	-6.7	Chrysin 6-C-alpha-L-arabinopyranoside-8-C-glucoside
1761	FL4DAAGS0011	1	-6.7	Aromadendrin 7-rhamnosyl- (1->4) -galactoside
1761	FL3F19NF0001	1	-6.7	Pongone
1761	FL5FAAGL0110	1	-6.7	Kaempferol 3,7,4'-triglucoside
1761	FL1C1AND0002	1	-6.7	Paratocarpin F
1761	FL1DA9NR0001	1	-6.7	Rubranine
1761	FL1C1CGS0004	1	-6.7	Homobutein 4-glucoside
1761	FL5FAAGS0077	1	-6.7	Kaempferol 3-xylosyl- (1->3) -rhamnosyl- (1->6) -galactoside
1761	FL5FDAGS0002	1	-6.7	Isokaempferide 7-rhamnoside
1761	FLIAABNS0001	1	-6.7	Olmelin, Pratensol, Biochanin A, 4'-Methylgenistein, Genistein 4'-methyl ether
1761	FL5FECGS0022	1	-6.7	Spinacetin 7-glucoside
1761	FL5FABGI0010	1	-6.7	Anhydroicaritin 3-galactosyl- (1->3) -rhamnoside-7-glucoside
1761	FL7AAAGL0043	1	-6.7	Pelargonidin 3- (6"-p-coumaryl-2"'-sinapylsambubioside) -5-glucoside
1761	FL3FALNP0005	1	-6.7	Cycloartomunin
1761	FL5FAAGL0052	1	-6.7	Kaempferol 3-glucoside-7-gentiobioside
1761	FL5FADGS0024	1	-6.7	Isorhamnetin 3-rhamnosyl- (1->2) - [ glucosyl- (1->6) -glucoside ], Quercetin 3'-methyl ether 3-rhamnosyl- (1->2) - [ glucosyl- (1->6) -glucoside ]
1761	FL5FABGI0023	1	-6.7	Epimedokoreanoside I
1761	FLIBALNP0006	1	-6.7	2'-O-Methylcajanone
1761	FL3FAACS0033	1	-6.7	Vitexin 2"-O-rhamnoside-4"'-acetate, Swertisin 6"'-O-feruloyl 2"-O-glucoside
1761	FL3FAIGS0007	1	-6.7	Tricin 4'-glucoside
1761	FL2FABGM0002	1	-6.7	Matteucinol 7-O-beta-D-apiofuranosyl (1->6) -beta-D-glucopyranoside
1761	FL5FAAGL0077	1	-6.7	Kaempferol 3- (3",4"-diacetyl-2",6"-di- (E) -p-coumarylglucoside)
1761	FL3FADGS0011	1	-6.7	Luteolin 3'-methyl ether 7-allosyl- (1->2) -glucoside
1761	FL5FFAGS0020	1	-6.7	Herbacetin 7- (6"-quinoylglucoside)
1761	FLIAALNP0018	1	-6.7	Euchrenone b3
1761	FL1AUNNF0001	1	-6.7	Derriobtusone A
1761	FL1CHYNP0007	1	-6.7	Pongapinone A
1761	FLIAAFNS0001	1	-6.7	Pratensein 3'-O-methyl ether
1761	FLIE1AGS0001	1	-6.7	Coumestrin, Coumestrol 3-O-glucoside
1761	FL3FF9GS0010	1	-6.7	Immaculoside, 7-Hydroxy-5,8-dimethoxyflavone 7-glucoside
1761	FL2FAANI0007	1	-6.7	Euchrestaflavanone A
1761	FL3FAIGS0011	1	-6.7	Setaricin
1761	FL4DA8NS0003	1	-6.7	3,5,7,2'-Tetrahydroxy-5'-methoxyflavanone
1761	FL1DCANM0002	1	-6.7	4,2',6'-Trihydroxy-4'-methoxy-3',5'-dimethyldihydrochalcone
1761	FL1DCBNS0001	1	-6.7	Calomelanone
1761	FL1DA9NC0004	1	-6.7	Anguvetin
1761	FL1DBANI0001	1	-6.7	alpha,beta-Dihydroxanthohumol
1761	FL1C28NP0001	1	-6.7	Flemingin A
1761	FL4DABNS0002	1	-6.7	5,7-Dihydroxy-4'-methoxy-3-O-acetylflavanone
1761	FL3FAANI0008	1	-6.7	5,7-Dihydroxy-2- [ 4-hydroxy-3- (2-hydroxy-3-methyl-3-butenyl) phenyl ] -6- (2-hydroxy-3-methyl-3-butenyl) -4H-1-benzopyran-4-one
1761	FL5FAAGL0063	1	-6.7	Kaempferol 3- [ 6"- (3-hydroxy-3-methylglutaryl) glucoside ]
1761	FL1CAAGS0004	1	-6.7	Isosalipurposide
1761	FL5FFCGS0021	1	-6.7	Haploside D
1761	FLIA1LNP0005	1	-6.7	Munetone
1761	FL3F18NF0002	1	-6.7	Millettocalyxin C
1761	FL1DAAGS0004	1	-6.7	Phloretin 2'-O- (6"-O-acetylglucoside)
1761	CHEMBL1326944	1	-6.7	7,3'-DIMETHOXYFLAVONE, 7,3'-Dimethoxy Flavone
1761	FL3FAACC0002	1	-6.7	Cucumerin A
1761	FL3FFCGS0024	1	-6.7	Hypolaetin 7,3'-dimethyl eter 4'-glucoside
1761	FL5FDENS0002	1	-6.7	Ayanin, 3,7,4'-Tri-O-methylquercetin, 5,3'-Dihydroxy-3,7,4'-trimethoxyflavone
1761	FL5FAAGS0067	1	-6.7	Sagittatin B
1761	FL2FABNM0001	1	-6.7	Matteucinol
1761	FL5FABGI0018	1	-6.7	Epimedokoreanoside II
1761	FL2FAANP0019	1	-6.7	2",3"-Dihydroxylupinifolin
1761	FL64ABGM0002	1	-6.7	Eruberin B
1761	FL6FA9GS0001	1	-6.7	Koaburanin
1761	FL5FFCGS0018	1	-6.7	Limocitrin 7-neohesperidoside
1761	FL5FDCGS0009	1	-6.7	Quercetin 3-methyl ether 7-rhamnoside-3'-xyloside
1761	FL1AAAGS0001	1	-6.7	4,6,4'-Trihydroxyaurone 6-rhamnoside
1761	FL5FAAGS0030	1	-6.7	Kaempferol 3-rhamnoside-7-galacturonide
1761	FL3FCAGS0003	1	-6.7	Apigenin 7-methyl ether 5- (6"-malonylglucoside)
1761	FL5FABGS0002	1	-6.7	Kaempferide 3-rhamnoside, Kaempferol 4'-methyl ether 3-rhamnoside
1761	FLIA1CGS0005	1	-6.7	Cladrin 7-O-laminaribioside
1761	FL4D19NP0001	1	-6.7	3-Hydroxyisolonchocarpin
1761	FL1CAANI0001	1	-6.7	4,2',6'-Trihydroxy-4'-prenyloxychalcone
1761	FL3FADGS0013	1	-6.7	Luteolin 3'-methyl ether 5,4'-diglucoside
1761	FL2FA9GS0001	1	-6.7	Pinocembrin 7-O-neohesperidoside, Pinocembrin 7-rhamnosylglucoside
1761	FL1CBANP0002	1	-6.7	Isodehydrocycloxanthohumol hydrate
1761	FL5FAAGS0123	1	-6.7	Crassirhizomoside C, Kaempferol 3- (2",3"-diacetylrhamnoside) -7-rhamnoside
1761	FL7AAAGA0004	1	-6.7	Pelargonidin 3-galactoside-5-glucoside
1761	FLIA28NS0001	1	-6.7	7,2'-Dihydroxy-6-methoxyisoflavone
1761	FL2FCEGS0002	1	-6.7	Persicogenin 3'-glucoside
1761	FLIA1ANI0002	1	-6.7	Durlettone
1761	FL5FAAGS0021	1	-6.7	Kaempferol 3-glucosyl- (1->2) -rhamnoside
1761	FL3F9CGS0001	1	-6.7	3',4'-Dihydroxyflavone 4'-glucoside
1761	FLIBALNI0005	1	-6.7	Sophoraisoflavanone B
1761	FL5FECNS0028	1	-6.7	Polycladin, Chrysosplenetin, Quercetagetin 3,6,7,3'-tetramethyl ether, 5,4'-Dihydroxy-3,6,7,3'-tetramethoxyflavone
1761	FL3FAACS0008	1	-6.7	6-C-beta-D-Galactosylapigenin
1761	FL5FDEGS0001	1	-6.7	Quercetin 3,4'-dimethyl ether 7-glucoside
1761	FL3FFCGS0013	1	-6.7	8-Hydroxyluteolin 4'-methyl ether 7-allosyl- (1->2) -glucoside
1761	FLIAECNS0012	1	-6.7	Squarrosin
1761	FL1C1ANI0030	1	-6.7	Paratocarpin E
1761	FL5FCAGS0010	1	-6.7	Kaempferol 7-methyl ether 3-apiosyl- (1->5) -apioside-4'-glucoside
1761	FL5FCAGS0007	1	-6.7	Kaempferol 7-methyl ether 4'-glucoside
1761	FL3F18NF0001	1	-6.7	2- (2-Methoxyphenyl) -4H-furo [ 2,3-h ] -1-benzopyran-4-one
1761	FL5FAAGL0057	1	-6.7	Kaempferol 3- (2G-glucosylrutinoside) -7-glucoside
1761	FL3FAADS0027	1	-6.7	Isosaponarin
1761	FLIC1LNP0003	1	-6.7	(-) -Phaseollinisoflavan
1761	FLIE1LNS0002	1	-6.7	Trifoliol, 3,7-Dihydroxy-9-methoxycoumestan
1761	FL1C1ANP0004	1	-6.7	4-Methoxylonchocarpin
1761	FL5FECGS0069	1	-6.7	Viviparum B, 3,3'-Dihydroxy-5,4'-dimethoxy-6,7-methylenedioxyflavone 3-xyloside
1761	FL2FA9NP0003	1	-6.7	Obovatin
1761	FL1C1CNS0002	1	-6.7	Homobutein
1761	FL1CA9NI0005	1	-6.7	2',6'-Dihydroxy-4'-prenyloxychalcone
1761	FL6DA9NP0001	1	-6.7	Quercetol A
1761	FL3FAECS0004	1	-6.7	8-C-beta-D-Glucopyranosyldiosmetin 2"-O-rhamnoside
1761	FL3FCCNS0002	1	-6.7	5-Hydroxy-7-methoxy-3',4'-methylenedioxyflavone
1761	FLIAALND0001	1	-6.7	Lupinisoflavone L
1761	FL3F29ND0001	1	-6.7	Sanaganone
1761	FL5FEAGS0010	1	-6.7	6-Methoxykaempferol 3,7-dirhamnoside
1761	FL3FCKGS0001	1	-6.7	Lethedoside C, Tricetin 7,3',4'-trimethyl eter 5-glucoside
1761	FLIAABGS0002	1	-6.7	Biochanin A 7-O-rutinoside
1761	FL3F99NS0002	1	-6.7	Primetin
1761	FL5FAAGL0034	1	-6.7	Kaempferol 3-sophoroside-7-alpha-L-arabinofuranoside
1761	FL7AAAGL0024	1	-6.7	Pelargonidin 3- (6"-malonylglucoside) -5-glucoside
1761	FL5FAAGS0109	1	-6.7	Stenopalustroside A, Kaempferol 3- (3",6"-di- (Z) -p-coumaroylglucoside)
1761	FLIAALNP0008	1	-6.7	Auriculatin
1761	FL5FAIGA0004	1	-6.7	Syringetin 3- (,6"'-acetylglucosyl) (1->6) -galactoside
1761	FLIAADNI0001	1	-6.7	2'-Deoxypiscerythrone
1761	FLII1LNI0001	1	-6.7	Licocoumarone
1761	FLIC1LNS0010	1	-6.7	Isomucronulatol
1761	FL1DAACS0002	1	-6.7	Phloretin 3',5'-Di-C-glucoside
1761	FL1DAANS0001	1	-6.7	Phloretin
1761	FL5FAEGA0002	1	-6.7	Thesioideoside, Tamarixetin 3-glucosyl- (1->2) -galactoside, Quercetin 4'-methyl ether 3-glucosyl- (1->2) -galactoside
1761	FL3FEAGS0011	1	-6.7	Scutellarein 6-rhamnosyl- (1->2) -galactoside
1761	FL1A1AGS0001	1	-6.7	Hispidol 6-glucoside
1761	FLII1ANS0002	1	-6.7	6,2'4'-Trihydroxy-2-phenylbenzofuran
1761	FL3FAKCS0001	1	-6.7	6,8-Di-C-arabinopyranosylapometzgerin
1761	FL3FCBCS0005	1	-6.7	Embinin
1761	FLIA1ANI0001	1	-6.7	Neobavaisoflavone, 4',7-Dihydroxy-3'- (3-methyl-2-butenyl) isoflavone
1761	FL7AACGL0014	1	-6.7	Cyanidin 3,4'-diglucoside
1761	FL1CA9NP0004	1	-6.7	Pongachalcone I
1761	FL5FADGS0029	1	-6.7	Isorhamnetin 3- (6"- (E) -sinapylsophoroside), Quercetin 3'-methyl ether 3- (6"- (E) -sinapoylsophoroside)
1761	FL5FA9GS0002	1	-6.7	Galangin 7-glucoside
1761	FL5FACGL0019	1	-6.7	Quercetin 3,4'-diglucoside
1761	FLIFHXNF0011	1	-6.7	Villol, 6,12a-Dihydroxysumatrol
1761	FLID2CNS0004	1	-6.7	2-Methoxypterocarpin
1761	FL2FCENS0001	1	-6.7	Persicogenin
1761	FLIA1CGS0003	1	-6.7	Calycosin 7-O-glucoside, Calycosin-7-O-beta-D-glucopyranoside
1761	FL5FAAGI0011	1	-6.7	Ikarisoside C
1761	FLIFHXNM0001	1	-6.7	Boeravinone C
1761	FLIAAANI0007	1	-6.7	3',5'-Diprenylgenistein
1761	FL3FACGS0034	1	-6.7	Luteolin 7,4'-diglucoside
1761	CHEMBL496041	1	-6.7	lantanone
1761	FL3F18GS0001	1	-6.7	7,2'-Dihydroxyflavone 7-glucoside
1761	FL3FAACS0003	1	-6.7	Isomollupentin, 6-C-Arabinosylapigenin
1761	FL1C28NP0002	1	-6.7	Flemingin C
1761	FL5FAAGS0110	1	-6.7	Dentatiflavonoid, Kaempferol 3- (2"- (E) -p-coumaroyl-6"-acetylglucoside)
1761	FL5FADGSS001	1	-6.7	Isorhamnetin 3-glucuronide-7-sulfate
1761	FL5FADGA0015	1	-6.7	Isorhamnetin 3-glucosyl- (1->2) -galactoside-7-glucoside
1761	FLIC1LNP0011	1	-6.7	Nitidulan
1761	FL6F1CNS0004	1	-6.7	4'-Hydroxy-7,3'-dimethoxyflavan
1761	FL5FAAGA0028	1	-6.7	Kaempferol 3- (6"-malonylgalactoside)
1761	FL1CA9NP0007	1	-6.7	Boesenbergin A
1761	FLIA1LNS0009	1	-6.7	7-Hydroxy-2',4',5'-trimethoxyisoflavone
1761	FL2FAANP0017	1	-6.7	Dereticulatin
1761	FLIA1AGS0006	1	-6.7	Formononetin 7-O-rutinoside
1761	FL5FAAGS0002	1	-6.7	Kaempferol 3-alpha-L-arabinopyranoside
1761	FL5FBDNS0001	1	-6.7	Quercetin 5,3'-dimethyl ether
1761	FL5FAAGL0018	1	-6.7	Kaempferol 3-glucoside-7-glucuronide
1761	FL5FAAGA0006	1	-6.7	Kaempferol 3-glucosyl- (1->6) -galactoside
1761	FL4DQUNN0001	1	-6.7	Silydianin
1761	FL2FAAGS0004	1	-6.7	Floribundoside
1761	FLIAALNS0001	1	-6.7	Cajanin
1761	CHEMBL3401058	1	-6.7
1761	CHEMBL1224243	1	-6.7	3,2'-Dihydroxy Flavone, 3,2'-Dihydroxyflavone
1761	FL1D1ANI0002	1	-6.7	3-Geranyl-4,2',4'-trihydroxydihydrochalcone
1761	FL3FEAGS0037	1	-6.7	Scutellarein 7,4'-dimethyl ether 6-rhamnosyl- (1->2) -glucoside
1761	FLICWXNS0006	1	-6.7	Haginin A
1761	FL5FCKNS0001	1	-6.7	Myricetin 7,3',4'-trimethyl ether
1761	FL2F1ANM0001	1	-6.7	7,4'-Dimethoxy-6-C-methylflavanone
1761	FL6FDANM0001	1	-6.7	4'-Hydroxy-5,7-dimethoxy-8-methylflavan
1761	FL3FACGS0015	1	-6.7	Luteolin 3'-glucuronide
1761	FL3FAACC0001	1	-6.7	Cucumerin B
1761	FLIAAANP0015	1	-6.7	Euchrenone b6
1761	FL3F1ANF0002	1	-6.7	2- (4-Methoxyphenyl) -4H-furo [ 2,3-h ] -1-benzopyran-4-one
1761	FL1DQUNI0003	1	-6.7	Helilupolone
1761	FL5FDAGS0006	1	-6.7	Kaempferol 3,5-dimethyl ether 7-glucoside
1761	FL64A9GM0001	1	-6.7	Pneumatopterin A, 4'-Demethoxytriphyllin A
1761	FL5FCAGS0011	1	-6.7	Kaempferol 7-methyl ether 3-neohesperidoside-4'-glucoside
1761	FL7AAAGL0032	1	-6.7	Pelargonidin 3- (6"-malonylglucoside) -5- (6"'-acetylglucoside)
1761	FL1AA9NF0002	1	-6.7	4-Methoxyfurano [ 2",3":6,7 ] aurone
1761	FL3FEAGS0042	1	-6.7	Scutellarein 7-methyl ether 6-rhamnosyl- (1->4) -xyloside
1761	FL5FDDNM0002	1	-6.7	6-C-Methylquercetin 3,7,3'-trimethyl ether
1761	FL5FDJGS0001	1	-6.7	Myricetin 3,4'-dimethyl ether 3'-xyloside
1761	FL4DAINS0001	1	-6.7	Dihydrosyringetin
1761	FLIFHXNF0005	1	-6.7	12a-Hydroxypachyrrhizone
1761	FL3FFAGS0005	1	-6.7	Isoscutellarein 7- (6"'-acetylallosyl- (1->2) -glucoside)
1761	FLIAA9NS0003	1	-6.7	5,7-Dihydroxyisoflavone
1761	FL5F1ANS0002	1	-6.7	5-Deoxyrhamnocitrin
1761	FL1CAAGS0008	1	-6.7	Chalconaringenin 2',4'-di-O-glucoside
1761	FL5FAAGI0012	1	-6.7	Diphylloside B
1761	FL3FEGGS0006	1	-6.7	6-Hydroxytricetin 6,7,3',5'-tetramethyl eter 5-rhamnoside
1761	FL3FAEGS0013	1	-6.7	Diosmetin 7-Apiosyl- (1->2) - (6"-acetylglucoside)
1761	FL2FA9NI0014	1	-6.7	5,7-Dihydroxy-6,8-di-C-prenylflavanone
1761	FLIFWYNF0003	1	-6.7	Villinol
1761	FL5F29GF0001	1	-6.7	Pongamoside C
1761	FL64A9NP0003	1	-6.7	Xuulanin
1761	FL3FFAGS0008	1	-6.7	Isoscutellarein 4'-methyl ether 7- (6"'-acetylallosyl) (1->2) -glucoside
1761	FL1CECNS0002	1	-6.7	Agestricin A
1761	FLIA3CNS0007	1	-6.7	7,8-Dimethoxy-3',4'-methylenedioxyisoflavone
1761	FL3FAADS0007	1	-6.7	Saponarin, Petrocomoside, 7-O-Glucosylisovitexin, Isovitexin 7-glucoside
1761	FL3FALNR0002	1	-6.7	Cyclomulberrin
1761	FL1DA9NC0014	1	-6.7	2',6'-Dihydroxy-4'-methoxy-3'- (2-hydroxybenzyl) dihydrochalcone
1761	FLIAAANI0010	1	-6.7	Gancaonin C, 5,7,4'-Trihydroxy-8- (4-hydroxyprenyl) isoflavone
1761	FLIAAACS0001	1	-6.7	Paniculatin
1761	FL3FAADS0035	1	-6.7	Isovitexin 7-O-xyloside 2"-O-arabinoside
[truncated: 2,859 more rows]

## Sheet: 3_d_cryptic
Ranking	ID	Binding Mode	Binding Energy	Common Names
1	FL5FAAGL0104	1	-10.4	Kaempferol 3,4'-diglucoside-7- (2"-ferulylglucoside)
2	FLIA1AGI0001	1	-9.8	4'-O-Methylneobavaisoflavone 7-O- (2"-p-coumaroylglucoside)
3	FL4DRNNR0001	1	-9.7	Sanggenon B
4	FL5FAAGA0025	1	-9.6	Kaempferol 3-isorhamninoside-7-rhamnoside
5	FL2FAAGS0011	1	-9.5	Prunin 6"-p-coumarate
5	FLIF1LGF0002	1	-9.5	Amorphin, Fruticin, Frutitsin, Amorphigenin O-vicianoside
5	FL5FAAGS0068	1	-9.5	Kaempferol 3-rhamnoside-7- [ 6"'-ferulylglucosyl- (1->3) -rhamnoside ]
8	FLIAAAGS0011	1	-9.4	Genistein 7-O- (2"-p-coumaroylglucoside)
8	FL2FAAGS0013	1	-9.4	Prunin 3",6"-di-p-coumarate
8	FL3FACGS0032	1	-9.4	Luteolin 7,3'-diglucuronide
8	FL3FAAGS0046	1	-9.4	Apigenin 7- (3",6"-di-p-coumarylglucoside)
8	FL3FADCS0016	1	-9.4	Isoscoparin 2"- (6- (E) -ferulylglucoside)
8	FL4D1AGS0002	1	-9.4	Kushenol J
14	FL2FACGM0002	1	-9.3	Mesuein
14	FL2FA8GS0002	1	-9.3	5,7,2',5'-Tetrahydroxyflavanone 7-O-rutinoside
14	FL2FALNP0007	1	-9.3	Flemichin A
14	FL5F39GS0002	1	-9.3	3,7-Dihydroxy-8-methylflavone 7-rhamnosyl- (1->4) -rhamnosyl- (1->6) -glucoside
14	FL7AAAGL0069	1	-9.3	Pelargonidin 3-rutinoside-7- (6- (4- (glucosyl) -p-hydroxybenzoyl) glucoside)
14	FL5FAAGL0053	1	-9.3	Kaempferol 3-glucoside-7,4'-dirhamnoside
14	FL63ACGS0021	1	-9.3	Catechin 5,3'-di-O-beta-D-glucopyranoside
14	FL2F1AGSN001	1	-9.3	Licorice glycoside E
14	FL5FAAGL0052	1	-9.3	Kaempferol 3-glucoside-7-gentiobioside
14	FL2FA9NC0006	1	-9.3	Dichamanetin
14	FL3FAAGS0045	1	-9.3	Apigenin 7- (2",6"-di-p-coumarylglucoside)
14	FL5FAAGS0122	1	-9.3	Kaempferol 3- (3"-p-coumaroylrhamnoside) -7-rhamnoside
14	FL3FAAGS0030	1	-9.3	Apigenin 7-rutinoside-4'-glucoside
27	FL5FADGA0026	1	-9.2	Isorhamnetin 3- (4"-p-coumarylrobinobioside) -7-rhamnoside
27	FL3F2CGS0001	1	-9.2	7,3',4'-Trihydroxy-6-methoxyflavone 7-rhamnoside-3'-xyloside
27	CHEMBL2171577	1	-9.2
27	FL1C1ANP0018	1	-9.2	Isocycloglabrol, Artoindonesianin J
27	FL5FAAGS0132	1	-9.2	Kaempferol 3-glucosyl- (1->2) -rhamnoside-7- (6"- (E) -p-coumaroylglucoside)
27	FL5FACGL0045	1	-9.2	Quercetin 3-rutinoside-4'-glucoside
27	CHEMBL2171598	1	-9.2
27	FL3FAADS0047	1	-9.2	Isovitexin 2"-O- (6"'- (E) -feruloyl) glucoside 4'-O-glucoside
27	FLIA1AGS0013	1	-9.2	Kushenol O, Formononetin 7-O-xylosyl- (1->6) -glucoside
27	FL1CA9NC0001	1	-9.2	Kurzichalcolactone
27	FLIE1ANI0005	1	-9.2	Puerarol
27	FL3FACGS0048	1	-9.2	Luteolin 7-glucuronide-3',4'-dirhamnoside
27	FL3FAAGS0033	1	-9.2	Apigenin 7-rhamnoside-4'-rutinoside
40	CHEMBL2171574	1	-9.1
40	FL2FA9NC0016	1	-9.1	Kurziflavolactone C
40	CHEMBL2171573	1	-9.1
40	FL5FAEGS0004	1	-9.1	Tamarixetin 7-rutinoside
40	FL2FALNP0015	1	-9.1	Euchrenone a12
40	FL3FACGS0043	1	-9.1	Luteolin 7-rutinoside-3'-glucoside
40	FL3FAEGS0006	1	-9.1	Luteolin 4'-methyl ether 7-rutinoside
40	FL7D1DNS0001	1	-9.1	Sphagnorubin C
40	FL7AAIGL0014	1	-9.1	Malvidin 3-p-coumarylrutinoside
40	FL3FAAGS0068	1	-9.1	Apigenin 7- (3",6"-Di-E-p-coumaroylgalactoside)
40	FL2FACGS0018	1	-9.1	(2S) -5,7,3',4'-Tetrahydroxyflavanone 3'- (6-p-coumaroylglucoside)
40	FL2FA9NC0014	1	-9.1	Kurziflavolactone A
40	FL2F9AGI0001	1	-9.1	5,4'-Dihydroxy-6-C-prenylflavanone 4'-xylosyl- (1->2) -rhamnoside
40	FL3FAAGS0047	1	-9.1	Apigenin 7- (4",6"-di-p-coumarylglucoside)
54	FL2FA9NC0004	1	-9	Uvarinol
54	FL7AAIGL0038	1	-9	Malvidin 3-O- (6-O- (4-O-feruloyl-alpha-rhamnopyranosyl) -beta-glucopyranoside) -5-beta-glucopyranoside
54	FL3FRNNF0001	1	-9	Artoindonesianin P, O-Demethylartonin K, O,O'-Didemethylartonin L
54	FL3FACGS0050	1	-9	Luteolin 7-glucuronosyl- (1->2) -glucuronide-4'-glucuronide
54	FL3FACGS0031	1	-9	Luteolin 7-glucuronide-3'-glucoside
54	FL3FACGS0051	1	-9	Luteolin 7,3',4'-triglucuronide
54	FL3FRNND0002	1	-9	Artonin M
54	FL5FAAGS0081	1	-9	Kaempferol 3-rhamnosyl- (1->6) -glucosyl- (1->6) -galactoside
54	FL2FACNP0005	1	-9	Amorin
54	FL3FALNP0012	1	-9	Isocyclomorusin
54	FL5FAANR0001	1	-9	Denticulaflavonol
54	FL5FAAGL0110	1	-9	Kaempferol 3,7,4'-triglucoside
54	CHEMBL2171578	1	-9
54	FL5FAAGL0041	1	-9	Kaempferol 3-gentiobioside-7-glucuronide
54	FL5FAAGS0062	1	-9	Kaempferol 3- (6- [ 4-glucosyl-p-coumaryl ] glucosyl) (1->2) -rhamnoside
69	FL3FQUNP0003	1	-8.9	Artonin P
69	FL3FAKCS0001	1	-8.9	6,8-Di-C-arabinopyranosylapometzgerin
69	FL7AAAGL0050	1	-8.9	Pelargonidin 3- (4"'-p-coumarylrutinoside) -5-glucoside
69	FL3FACGS0065	1	-8.9	Luteolin 4'-rutinoside
69	FLIF1LGF0005	1	-8.9	Amorphol, Amorphigenol O-vicianoside
69	FL5FAAGL0108	1	-8.9	Kaempferol 7-O- (6-trans-p-coumaroyl) -beta-glucopyranosyl- (1->3) -alpha-rhamnopyranoside-3-O-beta-glucopyranoside
69	FL5FAAGS0016	1	-8.9	Kaempferol 7-glucuronide
69	FL1C1AND0002	1	-8.9	Paratocarpin F
69	FL3FEAGS0042	1	-8.9	Scutellarein 7-methyl ether 6-rhamnosyl- (1->4) -xyloside
69	FL3FADGS0020	1	-8.9	Luteolin 3'-methyl ether 7- (3"-E-p-coumarylglucoside)
69	FL3FAAGS0034	1	-8.9	Apigenin 7- (4"-Z-p-coumarylglucoside)
69	FL3FAACS0012	1	-8.9	Cachimoside, Kachimoside, Vitexin 6"-O-xyloside
69	FL3FA9GS0006	1	-8.9	Chrysin 7-gentiobioside
69	FLIA2CGS0002	1	-8.9	Fujikinetin 7-O-laminaribioside
69	FLIG1LNF0002	1	-8.9	Lupinalbin C
69	FL2F1ANP0004	1	-8.9	Xambioona
69	FL5FAAGL0040	1	-8.9	Kaempferol 3-gentiobioside-7-rhamnoside, Kaempferol 3-glucoside- (1->6) -glucoside-7-alpha-L-rhamnoside
69	FL2FAEGS0006	1	-8.9	5,7,3'-Trihydroxy-4'-methoxyflavanone 7- (2,6-dirhamnosylglucoside)
69	FL3FAAGS0070	1	-8.9	Apigenin 7-rhamnosyl- (1->6) - (4"-E-p-methoxycinnamoylglucoside)
69	FL2FAEGS0001	1	-8.9	Cirantin, Hesperidin, Hesperidoside, Hesperetin 7-rutinoside, Hesperetin 7-rhamnoglucoside
69	FL4DACNN0002	1	-8.9	Silicristin, Silycristin, 4-Chromanone, Silichristin, Silychristin, Silymarin II, Silychristin A
69	FL3FABGS0005	1	-8.9	Acacetin 7-rutinoside
69	FL2FAANP0004	1	-8.9	Euchrenone a1
69	FL2F1AGS0010	1	-8.9	Licorice glycoside C1, (2R) -7,4'-Dihydroxyflavanone 4'- [ 4-feruloylapiosyl- (1->2) -glucoside ]
69	FL5FDCGS0009	1	-8.9	Quercetin 3-methyl ether 7-rhamnoside-3'-xyloside
69	FL3FAACS0074	1	-8.9	Vitexin 6"-O-glucoside
95	FL2FAAGS0024	1	-8.8	Naringenin 7- (2-p-Coumaroylglucoside)
95	FL3FABGS0023	1	-8.8	Acacetin 7- (4""-Acetylrhamnosyl) - (1->6) -glucosyl- (1->3) - (6"-acetylglucoside)
95	FL2FACNN0001	1	-8.8	Silandrin
95	FL1CA9NP0005	1	-8.8	Flemiculosin
95	FL4DACGS0020	1	-8.8	Taxifolin 3'- (6"-phenylacetylglucoside)
95	FL3FADGS0009	1	-8.8	Luteolin 3'-methyl ether 7-rutinoside
95	FLIG1LNP0002	1	-8.8	Euchretin A
95	FL1C1ANP0017	1	-8.8	Paratocarpin A
95	FL2FAAGS0015	1	-8.8	5,7,4'-Trihydroxyflavanone 7-O-arabinosylglucoside
95	FL3FACGS0049	1	-8.8	Luteolin 7,4'-diglucuronide-3'-glucoside
95	FLIDHXNF0007	1	-8.8	Hildecarpidin
95	FL5FAAGS0044	1	-8.8	Kaempferol 4'-rhamninoside
95	CHEMBL2171585	1	-8.8
95	FL2FABGS0005	1	-8.8	Didymin, Neoponcirin, Isosakuranetin 7-rutinoside, 5,7-Dihydroxy-4'-methoxyflavanone 7-O-rutinoside
95	FL5FCAGL0011	1	-8.8	Rhamnocitrin 3-glucoside-4'- (3"-dihydrophaseoylglucoside)
95	FL5FABGI0024	1	-8.8	8-Prenylkaempferol 4'-methyl ether 3-rhamnosyl- (1->6) -galactoside-7-galactoside
95	FL3FAADS0014	1	-8.8	Vitexin 4'-O-glucoside-2"-O-rhamnoside
95	FLID1CGS0003	1	-8.8	Maackiain 3-O-galactoside
95	FL1C1ANP0010	1	-8.8	Glyinflanin G
95	FL3FACGS0036	1	-8.8	Luteolin 7-glucuronide-4'-rhamnoside
95	FL3FAAGS0074	1	-8.8	Apigenin 7-rhamnoside-4'-glucosylrhamnoside, apigenin 7-O-alpha-L-rhamnoside-4'-O-alpha-L-glucosylrhamnoside
95	FL1C1AGS0006	1	-8.8	Isoliquiritigenin 2'-glucosyl- (1->4) -rhamnoside
95	FL3FADGS0014	1	-8.8	Luteolin 3'-methyl ether 7,4'-dixyloside
95	FL3FAAGS0022	1	-8.8	Apigenin 7-allosyl- (1->2) -glucoside
95	FL2FACGS0007	1	-8.8	Eriodictyol 5,3'-di-O-glucoside
95	FL3FACGS0029	1	-8.8	Luteolin 7-glucoside-3'-xyloside
95	CHEMBL2171590	1	-8.8
95	FL3FAAGS0032	1	-8.8	Apigenin 7-neohesperidoside-4'-sophoroside
95	FL3FACGS0012	1	-8.8	Luteolin 3'-xyloside
95	FL5FACND0001	1	-8.8	Broussonol B
95	FL3FECGS0015	1	-8.8	6-Hydroxyluteolin 6-glucoside-3'-rhamnoside
95	FL3FACDS0012	1	-8.8	Isoorientin 3',6"-di-O-glucoside
95	FL1DA9NC0011	1	-8.8	2"",2""',2"""-Trihydroxy-5",5"",5""'-tribenzyldiuvaretin
95	FL2FALNP0020	1	-8.8	Sanggenol O
95	FLIF1LGF0003	1	-8.8	Dalpanol O-glucoside
95	FL1C1ANP0006	1	-8.8	Sophoradochromene
131	FL4DQUNN0001	1	-8.7	Silydianin
131	FL2FAAGS0020	1	-8.7	Naringin 4'-glucoside
131	FL2FACNP0014	1	-8.7	Abyssinoflavanone VI
131	FL3FEAGS0039	1	-8.7	Hispidulin 7-rutinoside
131	FL5FCDGA0004	1	-8.7	Rhamnazin 3-isorhamninoside
131	FL2FA9GM0003	1	-8.7	5,7-Dihydroxy-6-C-methylflavanone 7-xylosyl- (1->3) -xyloside
131	FL2FADGS0005	1	-8.7	Clematin, Clematine
131	FL3FRNNF0003	1	-8.7	Artonin K
131	FLIAABGS0002	1	-8.7	Biochanin A 7-O-rutinoside
131	FL2FAAGS0016	1	-8.7	5,7,4'-Trihydroxyflavanone 7-O-galactosylglucoside
131	FL2FABGS0006	1	-8.7	Acinoside
131	FL2FA9GS0010	1	-8.7	Pinocembrin 7-apiosyl- (1->5) -apiosyl- (1->2) -glucoside
131	FLID1CNP0004	1	-8.7	Neorautanol
131	FL1CQUCCN001	1	-8.7	Tinctormine
131	FL1DA9NC0015	1	-8.7	2',4'-Dihydroxy-6'-methoxy-3'- (2-hydroxybenzyl) -5'- (3 x 2-hydroxybenzyl) dihydrochalcone
131	FLIE1ANP0002	1	-8.7	Sophoracoumestan A
131	FL5FA9GS0003	1	-8.7	Galangin 3-galactosyl- (1->4) -rhamnoside
131	FL5FABGS0006	1	-8.7	Kaempferide 3-rhamnoside-7-glucoside
131	FL3F4AGS0001	1	-8.7	Dicliripariside C, 6,8-Dihydroxy-7,4'-dimethoxyflavone 6-rutinoside
131	FL3FACGS0037	1	-8.7	Luteolin 7-galacturonide-4'-glucoside
131	CHEMBL2171584	1	-8.7
131	FL2FAANP0007	1	-8.7	Euchrenone a14
131	FL5FDAGS0003	1	-8.7	Isokaempferide 7-rutinoside
131	FL3FACGS0038	1	-8.7	Luteolin 7,4'-diglucuronide
131	FL5FAGGS0019	1	-8.7	Myricetin 3,4'-di-O-alpha-L-rhamnopyranoside
131	FL2FAAGM0004	1	-8.7	Miconioside B, Farrerol 7-O-beta-D-apiofuranosyl (1->6) -beta-D-glucopyranoside, 5,7,4-Trihydroxy-6,8-di-C-methylflavanone 7-O-beta-D-apiofuranosyl- (1->6) -beta-D-glucopyranoside
131	FL5FADGA0024	1	-8.7	Isorhamnetin 3- (4"'-p-coumarylrobinobioside)
131	FL3FAAGS0017	1	-8.7	Apigenin 7-alpha-L-arabinopyranosyl- (1->6) -glucoside
131	FL2FAAGS0017	1	-8.7	5,7,4'-Trihydroxyflavanone 4'-O-rutinoside
131	FL5FAAGS0092	1	-8.7	Kaempferol 3-apioside-7-rhamnosyl- (1->6) -galactoside
131	FL3FAAGS0058	1	-8.7	Apigenin 7-cellobioside, 5,7,4'-Trihydroxyflavone 7-cellobioside
131	FL3FAAGS0061	1	-8.7	Apigenin 7-cellobioside-4'-glucoside, 5,7,4'-Trihydroxyflavone 7-cellobioside-4'-glucoside
131	FLID1CGS0002	1	-8.7	Trifolirhizin, Sophojaponicin B1, (-) -Maackiain 3-O-glucoside
131	FL5FAAGL0047	1	-8.7	Kaempferol 3-rutinoside-7-glucuronide
131	FL2FABGM0003	1	-8.7	Miconioside A, Matteucinol 7-O-alpha-L-arabinopyranosyl (1->6) -beta-D-glucopyranoside
131	FL3FAAGS0016	1	-8.7	Apigenin 7-alpha-L-arabinofuranosyl- (1->6) -glucoside
131	FL3FACGS0046	1	-8.7	Luteolin 7-glucoside-4'-neohesperidoside
131	FL3FAAGS0055	1	-8.7	Apigenin 7-glucuronide-4'- (6"-malonylglucoside)
131	FL3FFCGS0023	1	-8.7	Hypolaetin 8-glucoside-3'-rutinoside, 8-Hydroxyluteolin 8-glucoside-3'-rutinoside
131	FL3FAACS0053	1	-8.7	Isomollupentin 2"-O-glucoside
131	FL3FAAGN0001	1	-8.7	Apigenin 7-glucoside-4'-p-coumarate
131	FL3FRNNP0007	1	-8.7	Artonol C
173	FL3FF9GS0004	1	-8.6	Wogonin 7-glucoside
173	FL3FAACS0048	1	-8.6	Isovitexin 2"-O-xyloside
173	FL1CAAGS0009	1	-8.6	Chalconaringenin 2'-O-glucoside 4'-O-gentobioside
173	FL3FACGSS001	1	-8.6	Luteolin 7-sulfate-3'-rutinoside
173	FL3FRNNF0006	1	-8.6	Carpelastofuran
173	FLIAAAND0002	1	-8.6	Ulexin C
173	FL2FALGS0003	1	-8.6	4'-Hydroxy-5,7,2'-trimethoxyflavanone 4'-rhamnosyl- (1->6) -glucoside
173	FLIA3CNI0001	1	-8.6	7-Prenyloxy-8-methoxy-3',4'-methylenedioxyisoflavone
173	FLIAAANP0010	1	-8.6	Lupinisolone A
173	FLIAAAGS0006	1	-8.6	Sophorabioside, Genistein 4'-O-neohesperidoside
173	FL3FAAGS0020	1	-8.6	Apigenin 7-rutinoside
173	FL3FECGS0052	1	-8.6	6-Hydroxyluteolin 6,3'-dimethyl eter 7-rutinoside
173	FL2FACNP0002	1	-8.6	Amorinin
173	FL5FACGS0044	1	-8.6	Quercetin 3-xylosyl- (1->2) -rhamnoside-4'-rhamnoside
173	FL7AADGL0015	1	-8.6	Peonidin 3- [ 6- (3-glucosylcaffeyl) glucoside ]
173	FL2FDAGS0001	1	-8.6	Naringenin 5,7-dimethyl ether 4'-O-xylosyl- (1->4) -arabinoside
173	FL2FALNP0008	1	-8.6	Flemichin E
173	FL3FACGSS002	1	-8.6	Luteolin 7-sulfate-3'-glucoside
173	FL3FADGS0003	1	-8.6	Luteolin 3'-methyl ether 7-rhamnoside
173	FLIFHXNF0001	1	-8.6	12a-Hydroxydolineone
173	FL3FAAGS0027	1	-8.6	Apigenin 7,4'-diglucuronide
173	FL3FAAGS0026	1	-8.6	Apigenin 7,4'-dialloside
173	FL3F1ACS0001	1	-8.6	Bayin
173	FL2FA9NC0011	1	-8.6	Lumaflavanone A
173	FL3FCAGS0005	1	-8.6	Genkwanin 4'-alpha-L-arabinopyranosyl- (1->6) -galactoside, Apigenin 7-methyl ether 4'-alpha-L-arabinopyranosyl- (1->6) -galactoside
173	FL3FAAGS0029	1	-8.6	Apigenin 7,4'-diglucoside
173	FL4DAEGS0001	1	-8.6	Anacheiloside
173	FL3FA9GM0001	1	-8.6	5,7-Dihydroxy-6-C-methylflavone 7-xylosyl- (1->3) -xyloside
173	FL3FADGS0026	1	-8.6	Chrysoeriol 7- (3",6"-di- (E) -p-coumaroylglucoside)
173	FL3FAAGS0028	1	-8.6	Apigenin 7-glucuronide-4'-rhamnoside
173	FL5FAAGS0037	1	-8.6	Crenuloside, Kaempferol 7- (3-glucosylrhamnoside), Kaempferol 7-glucosyl- (1->4) -xyloside
173	FL5FAAGS0133	1	-8.6	Kaempferol 3- (6"'- (E) -p-coumaroylglucosyl) - (1->2) -glucoside-7-rhamnoside
173	FL3FCACS0014	1	-8.6	Molludistin 2"-O-rhamnoside
173	FL7AAIGL0029	1	-8.6	Malvidin 3-O- (6-O- (4-O-malonyl-alpha-rhamnopyranosyl) -beta-glucopyranoside) -5-O- (6-O-malonyl-beta-glucopyranoside)
173	FL4DAANC0004	1	-8.6	Hypnum acid
173	FL3FQUNP0001	1	-8.6	Dorsilurin E
173	FL1C1ANP0019	1	-8.6	Bis (6",6"-dimethyl-4",5"-dihydropyrano) [ 2",3":4',5' ] [ 2",3":4,3 ] -2'-hydroxychalcone
173	FL7AAAGL0021	1	-8.6	Pelargonidin 3- (4"'-p-coumarylrutinoside)
173	FL5FADGS0018	1	-8.6	Isorhamnetin 3-rhamnoside-7-sophoroside
173	FL3FABGS0011	1	-8.6	Acacetin 7- [ 3"'- (2-methylbutyryl) rutinoside ]
173	FL3FACGS0040	1	-8.6	Luteolin 3',4'-diglucoside
173	FL2FAANP0008	1	-8.6	Euchrenone a15
173	FL3FAEGS0005	1	-8.6	Luteolin 4'-methyl ether 7-xylosyl- (1->6) -glucoside
173	FL5FAAGS0076	1	-8.6	Kaempferol 7,4'-diglucoside
173	FL3FRNNP0006	1	-8.6	Artonin N
173	FL3FABGS0006	1	-8.6	Acacetin 7-neohesperidoside
173	FL3FACDS0016	1	-8.6	Isoorientin 4'-O-glucoside 2"-O-p-hydroxybenzoate
173	FLIFHXGF0001	1	-8.6	Dalbin, Dalbinol O-glucoside
173	FL3FAAGS0057	1	-8.6	Apigenin 7-apiofuranosyl- (1->6) -glucoside, 5,7,4'-Trihydroxyflavone 7-apiofuranosyl- (1->6) -glucoside
173	FLIAAAND0001	1	-8.6	Ulexone C
173	FL3FAIGS0005	1	-8.6	Tricin 7-rhamnosyl- (1->2) -galacturonide
173	FL3FAEGS0012	1	-8.6	Diosmetin 7- (2",6"-dirhamnosyl) -glucoside
173	FL3FACDS0015	1	-8.6	Isoorientin 3'-O-sophoroside
173	FL5FCAGS0014	1	-8.6	Kaempferol 7-methyl ether 3- (6- (E) -3,5-dimethoxy-4-hydroxycinnamoylglucosyl) - (1->2) - [ rhamnosyl- (1->6) -glucoside ]
173	FL5FAAGS0089	1	-8.6	Kaempferol 3-rhamnoside-7-xylosyl- (1->2) -rhamnoside
173	FLIA2CGS0001	1	-8.6	Fujikinetin 7-O-glucoside
173	FL1CHYNP0005	1	-8.6	Glyinflanin D
173	FL3FAACS0079	1	-8.6	Isohemsleyanoside
173	FL5FADGS0009	1	-8.6	Isorhamnetin 7-rhamnoside
173	FL3FADGS0024	1	-8.6	Chrysoeriol 7,4'-diglucuronide
233	FL3FALGS0003	1	-8.5	Isoetin 5'-glucoside
233	FL5FACGS0064	1	-8.5	Quercetin 4'-glucuronide
233	FL2F1AGS0007	1	-8.5	Liquiritigenin 7-glucoside-4'-apiosyl- (1->2) -glucoside
233	FL2FBAGS0003	1	-8.5	7,4'-Dihydroxy-5-methoxyflavanone 7-neohesperidoside-4'-glucoside
233	FL3FACDS0020	1	-8.5	Isoorientin 4'-O-glucoside-2"- (4-glucosyloxy-2,5-dihydroxycinnamate)
233	FL3FACGS0039	1	-8.5	Luteolin 4'-neohesperidoside
233	FL3FACDS0019	1	-8.5	Isoorientin 4'-O-glucoside-2"- (4-glucosylcaffeate)
233	FL2FAEGS0007	1	-8.5	Alhagidin
233	FL3FACGS0041	1	-8.5	Luteolin 3',4'-diglucuronide
233	FLIAAAGS0003	1	-8.5	Sophoricoside, Genistein 4'-O-glucoside
233	FL5FA9GM0001	1	-8.5	5,7-Dihydroxy-6,8-di-C-methyl-3-methoxyflavone 7-galactosyl- (1->2) -rhamnoside
233	CHEMBL3314710	1	-8.5
233	FL5FAAGS0130	1	-8.5	Kaempferol 3- (4"'-p-coumaroylglucosyl) - (1->2) -rhamnoside-7-glucoside
233	FL3FAHGS0002	1	-8.5	Tricetin 3'-methyl ether 7,5'-diglucuronide
233	FL2FALNP0013	1	-8.5	Euchrenone a9
233	FL2FAANP0006	1	-8.5	Euchrenone a4
233	FL1C1ANI0028	1	-8.5	Gemichalcone A
233	FL3FAAGS0060	1	-8.5	Apigenin 7-O- (2G-rhamnosyl) gentiobioside
233	FL3FRNND0005	1	-8.5	Artonin F
233	FL5F1CGS0002	1	-8.5	Fisetin 4'-glucoside
233	FLIAAAGS0002	1	-8.5	Genistin 6"-O-acetate
233	FL3FRNNF0002	1	-8.5	Artonin L
233	FL3FAAGS0025	1	-8.5	Apigenin 7-glucuronosyl- (1->2) -glucuronide
233	FL3FFAGS0014	1	-8.5	8-Hydroxyapigenin 8-sophoroside
233	FL3FABGS0019	1	-8.5	Neobudofficide, Acacetin 7- (2G-rhamnosyl) -rutinoside, Apigenin 4'-methyl ether 7- (2G-rhamnosyl) -rutinoside
233	FL3FEGGS0003	1	-8.5	6-Hydroxytricetin 6,3',5'-trimethyl eter 7-alpha-L-arabinosyl- (1->6) -glucoside
233	FLIAECGS0004	1	-8.5	Dipteryxine 7-O-glucoside, Isoplatycarpanetin 7-O-glucoside
233	FL3FAEGS0002	1	-8.5	Luteolin 4'-methyl ether 7-glucuronide
233	FL5FFCGS0026	1	-8.5	Limocitrin 3-rutinoside-7-glucoside, Gossypetin 8,3'-dimethyl ether 3-rutinoside-7-glucoside
233	FL5FAAGA0015	1	-8.5	Kaempferol 3-isorhamninoside
233	FL3FFCGS0007	1	-8.5	8-Hydroxyluteolin 8,4'-diglucuronide
233	FL4DACNN0001	1	-8.5	Silybin
233	FL3FAACS0037	1	-8.5	Marginatoside
233	FLIFWXNP0001	1	-8.5	Dehydromillettone, 6beta-Acetylteuscordin, 6a,12a-Dehydromilletone, 4,5-Dihydro-5'alpha-hydroxy-4'alph-methoxy-6a,12a-dehydro-alph-toxicarol
233	FL1C1AND0001	1	-8.5	Bartericin C
233	FL3FACGS0015	1	-8.5	Luteolin 3'-glucuronide
233	FLIAAAGS0012	1	-8.5	Neobacin, Genistein 7-O-glucoside-4'-O-apioside
233	FL3FACGS0078	1	-8.5	Luteolin 7-glucoside-3'-glucuronide
233	FL2F1CNP0001	1	-8.5	Ovalichromene B
233	FL5FAAGS0114	1	-8.5	Kaempferol 3- (2"- (E) -feruloylgalactosyl- (1->4) -glucoside)
233	FL3FAADS0038	1	-8.5	Isovitexin 4'-rhamnoside, Isovitexin 4'-O-rhamnopyranoside
233	FL3FACGS0018	1	-8.5	Luteolin 7-neohesperidoside-4'-sophoroside
233	FL5FDDGS0003	1	-8.5	Quercetin 3,3'-dimethyl ether 7-rutinoside
233	FL3FAADS0044	1	-8.5	Isovitexin 7-O- (6"'-O-E-p-coumaroyl) glucoside
233	FL2FALNP0004	1	-8.5	Cudraflavanone A
233	FL3FAACS0039	1	-8.5	6"'- (3-Hydroxy-3-methylglutaroyl) isoviolanthin
233	FL5FECGS0038	1	-8.5	5,3',4'-Trihydroxy-3-methoxy-6,7-methylenedioxyflavone 4'-glucuronide
233	FLIF1LNF0005	1	-8.5	Isomillettone
233	FL1CHYNP0004	1	-8.5	Glyinflanin C
233	FLIAALNP0015	1	-8.5	Angustone B
233	FL3FAAGS0021	1	-8.5	Apigenin 7-neohesperidoside
233	FLID1ANP0005	1	-8.5	Folinin
233	FL5F29GF0001	1	-8.5	Pongamoside C
233	FL5FAAGA0008	1	-8.5	Kaempferol 3-robinobioside
233	FL2F1ANN0001	1	-8.5	Lophirone I
233	FL5FADGS0017	1	-8.5	Crosatoside A, Isorhamnetin 4'-neohesperidoside, Quercetin 3'-methyl ether 4'-rhamnosyl- (1->2) -glucoside
233	FL3FAANP0009	1	-8.5	Yinyanghuo A
233	FL3FRNNF0004	1	-8.5	Artonin J
233	FL3FAADS0039	1	-8.5	Rhamnellaflavoside A, 6-C-beta-D-Oliopyranosylapigenin 4'-O-beta-D-glucopyranoside
233	FLIAAAND0003	1	-8.5	Ulexin D
233	FL3FECGS0049	1	-8.5	Nepetin 7-rhamnoside-3'-xyloside
233	FLIE1ANF0001	1	-8.5	Bavacoumestan B
233	FL3FACGS0035	1	-8.5	Luteolin 7-galactoside-4'-glucoside
233	FL3FA9GS0004	1	-8.5	Chrysin 7-glucuronide
233	FL3FCGGS0001	1	-8.5	Tricetin 7-methyl ether 3'-glucoside-5'-rhamnoside
233	FLIDHXNI0010	1	-8.5	2-Prenyl-6a-hydroxyphaseollidin
233	FLID1ANP0004	1	-8.5	Folitenol
233	FLIA1ACS0005	1	-8.5	Pueraria glycoside 2, Puerarin 6"-O-xyloside
233	FL5FACGS0018	1	-8.5	Quercetin 3'-glucoside
233	FLIFWYNF0002	1	-8.5	Amorpholone
233	FL3FCBCS0005	1	-8.5	Embinin
233	FLIF1LGF0001	1	-8.5	Amorphigenin O-glucoside
233	FL3FABGS0010	1	-8.5	Acacetin 7- [ 2"'- (2-methylbutyryl) rutinoside ]
233	FL5FAAGS0077	1	-8.5	Kaempferol 3-xylosyl- (1->3) -rhamnosyl- (1->6) -galactoside
233	FL5FAAGS0033	1	-8.5	Kaempferol 3-rhamnoside-4'-xyloside
233	FL5FAAGS0061	1	-8.5	Kaempferol 3- [ 6"'-p-coumarylglucosyl- (1->2) -rhamnoside ]
233	FL2FA9GS0003	1	-8.5	Pinocembrin 7-O-rhamnoside
233	FL2FA9GM0001	1	-8.5	Strobopinin 7-galactoside
233	FL3FAAGS0073	1	-8.5	Apigenin 7-glucuronide-4'- (2"'-E-p-coumaroylglucuronosyl) - (1->2) -glucuronide
233	FL5FADGS0028	1	-8.5	Isorhamnetin 3- (6"'-p-coumaroylglucosyl) - (1->2) -rhamnoside, Quercetin 3'-methyl ether 3- (6"'-p-coumaroylglucosyl) - (1->2) -rhamnoside
233	FL5FFAGL0010	1	-8.5	Sexangularetin 3-rutinoside-7-glucoside
233	FL7DAAGO0003	1	-8.5	Apigeninidin 5,7-diglucoside
233	FL3FRNND0001	1	-8.5	Cycloartobiloxanthone
233	FL5FACGS0039	1	-8.5	Quercetin 7,4'-diglucoside
233	CHEMBL2171576	1	-8.5
233	FLIE1ANP0005	1	-8.5	Tuberostan
233	FL3FAACS0058	1	-8.5	6,8-Di-C-rhamnosylapigenin
233	FL2FA9GS0001	1	-8.5	Pinocembrin 7-O-neohesperidoside, Pinocembrin 7-rhamnosylglucoside
233	FLIAAAGS0005	1	-8.5	Sphaerobioside, Genistein 7-O-rutinoside
233	FLIAAANP0012	1	-8.5	Ulexone B
233	FL3FCACS0004	1	-8.5	Isoswertisin, 7-O-Methylvitexin, Isoflavocommelitin
233	FL3FA8GS0001	1	-8.5	5,7,2'-Trihydroxyflavone 7-glucuronide
325	FL5FADGL0005	1	-8.4	Isorhamnetin 3-lactoside
325	FL7AACGL0118	1	-8.4	Cyanidin 3- (6-malonylglucoside) -7- (6-feruloylglucoside) -3'-glucoside
325	CHEMBL2171571	1	-8.4
325	FLID1CNP0002	1	-8.4	Leiocarpin
325	FL5FADGA0018	1	-8.4	Isorhamnetin 3-robinobioside-7-rhamnoside
325	FL2FA9NC0005	1	-8.4	Dichamanetin
325	FLIAAANP0009	1	-8.4	Isochandalone
325	FL2FALNP0012	1	-8.4	Kuwanol C
325	FLIFWXNF0002	1	-8.4	Dehydropachyrrhizone, 6a,13a-Didehydropachyrrhizone
325	FLIG1LNI0002	1	-8.4	Lupinalbin D
325	FL5FAAGS0038	1	-8.4	Kaempferol 7,4'-dirhamnoside
325	FL3FACDS0002	1	-8.4	Orientin 4'-glucoside
325	FL1C1ANP0012	1	-8.4	Paratocarpin C
325	FL1CAANP0002	1	-8.4	Laxichalcone
325	FLIA1ACS0001	1	-8.4	Kakonein, Puerarin
325	FL3FCADS0002	1	-8.4	Flavocummelin, Swertisin 4'-O-rhamnoside
325	FLIAAAGS0007	1	-8.4	Sarothamnoside, Genistein 7,4'-bis (O-glucosylapioside)
325	FL5FAAGS0100	1	-8.4	Astrasikokioside I, Desacyl gladiatoside B, Kaempferol 3-rhamnosyl- (1->6) - [ rhamnosyl- (1->2) -galactoside ] -7-rhamnoside
325	FL3FCCDS0003	1	-8.4	Swertiajaponin 3'-O-gentiobioside
325	FL5FECGS0022	1	-8.4	Spinacetin 7-glucoside
325	FL3FABGS0009	1	-8.4	Linarin monoacetate, Acacetin 7- (4"'-acetylrutinoside)
325	FL1AAKGM0001	1	-8.4	6-Hydroxy-5-methyl-3',4',5'-trimethoxyaurone-4-O-alpha-L-rhamnopyranoside
325	FL3FACGS0013	1	-8.4	Luteolin 3'-rhamnoside
325	FL3FAADS0024	1	-8.4	Isomollupentin 4'-O-glucoside
325	FL5FAAGS0126	1	-8.4	Kaempferol 3- [ 2Gal- (6"'-feruloylglucosyl) -robinobioside ]
325	FL2FAANF0003	1	-8.4	Lonchocarpol E
325	FL4DAAGS0011	1	-8.4	Aromadendrin 7-rhamnosyl- (1->4) -galactoside
325	FL5FAAGS0051	1	-8.4	Kaempferol 3- (4"-p-coumarylrhamnoside)
325	FL5FEAGS0022	1	-8.4	6-Hydroxykaempferol 6-methyl ether 3- (6"-p-coumaroylglucoside)
325	FL3FAANI0003	1	-8.4	Kuwanon S, Kuwanone S, 2- [ 3- [ (2E) -3,7-Dimethyl-2,6-octadienyl ] -4-hydroxyphenyl ] -5,7-dihydroxy-4H-1-benzopyran-4-one
325	FL3FACNP0002	1	-8.4	Yinyanghuo E
325	FLIAACNP0005	1	-8.4	Semilicoisoflavone B
325	FL1C1ANP0011	1	-8.4	Angusticornin A
325	FL3FAAGS0044	1	-8.4	Apigenin 7- (2"-glucuronosyllactate)
325	FL5FAAGS0032	1	-8.4	Kaempferol 3,4'-dixyloside
325	FL5FAAGL0050	1	-8.4	Kaempferol 3-rutinoside-4'-glucoside
325	FL2F1CGS0001	1	-8.4	Butrin
325	FL3FEAGS0046	1	-8.4	Hispidulin 7-rhamnoside
325	FL63ACGS0019	1	-8.4	Catechin 3'-O-beta-D-glucopyranoside
325	CHEMBL2171603	1	-8.4
325	FL3FADGS0007	1	-8.4	Luteolin 3'-methyl ether 7-arabinosyl- (1->2) -galactoside
325	FL5FABGI0021	1	-8.4	Sempervirenoside A
325	FL1CDAGS0003	1	-8.4	4,2'-Dihydroxy-4',6'-dimethoxychalcone 4-O- (5"'-O-p-cinnamoyl) -apiofuranosyl- (1"'->2") -glucoside
325	FL1A1AGM0001	1	-8.4	6,4'-Dihydroxy-7-methylaurone 6-rhamnoside
325	FL2FAAGS0001	1	-8.4	Naringin, Naringoside, Naringenin 7-rhamnoglucoside, Naringenin 7-neohesperidoside
325	FL3FADGS0022	1	-8.4	Chrysoeriol 7-apiosyl- (1->6) -glucoside
325	FL3FACGS0030	1	-8.4	Luteolin 7,3'-diglucoside
325	FL3FABGS0007	1	-8.4	Acacetin 7-glucuronosyl- (1->2) -glucuronide
325	FL2FA9NS0005	1	-8.4	Pinocembrin 7- [ 4- (1-hydroxyethyl) phenyl ] ether
325	FL3FACDS0009	1	-8.4	Orientin 3'-O-glucoside
325	FLIAECNP0001	1	-8.4	5-Methoxydurmillone
325	FL3FAACS0076	1	-8.4	Hemsleyanoside, Isomollupentin 4"-O-rhamnoside
325	FL3FALNP0002	1	-8.4	Cyclomorusin, Cyclomulberrochromene
325	FL5FAAGS0109	1	-8.4	Stenopalustroside A, Kaempferol 3- (3",6"-di- (Z) -p-coumaroylglucoside)
325	FL3FBBGS0001	1	-8.4	5,4'-Dimethoxyflavone 7-xylosyl- (1->6) -glucoside
325	FL7AAAGL0005	1	-8.4	Pelargonidin 3-gentiobioside
325	FL5FAAGL0070	1	-8.4	Kaempferol 3- (6"-ferulylglucoside)
325	FL3FAIGS0008	1	-8.4	Tricin 7-rutinoside
325	FL2FAANP0010	1	-8.4	Paratocarpin H
325	FL5FAAGS0055	1	-8.4	Kaempferol 3- (2",4"-di- (E) -p-coumarylrhamnoside)
325	FLIDHXNF0004	1	-8.4	Canescacarpin
325	FL3FEAGS0017	1	-8.4	Scutellarein 7,4'-dimethyl ether 6-sophoroside
325	FL5FAAGS0031	1	-8.4	Kaempferol 3-glucuronide-7-glucoside
325	FL1C1ANN0002	1	-8.4	Lophirone E
325	FL3FE9GS0007	1	-8.4	Palustrinoside
325	FL5FADGA0011	1	-8.4	Isorhamnetin 3-xylosylrhamnosyl- (1->6) -galactoside
325	FL7AAAGL0017	1	-8.4	Pelargonidin 3-p-coumarylglucoside
325	FL5FADGL0017	1	-8.4	Isorhamnetin 3-glucoside-4'-rhamnoside
325	FL2F1ANN0002	1	-8.4	Lophirone J
325	FL4DAHGS0001	1	-8.4	Ampelopsin 3'-methyl ether 4'-rhamnoside
325	FL5FAAGL0090	1	-8.4	Kaempferol 3- (2"-hydroxypropionylglucoside) -4'-glucoside
325	FL2FAAGS0021	1	-8.4	Naringin 6"-malonate
325	FL3FAACS0070	1	-8.4	Violarvensin, 6-C-beta-D-Glucopyranosyl-8-C-beta-D-6-deoxygulopyranosylapigenin
325	FL5FFCGS0018	1	-8.4	Limocitrin 7-neohesperidoside
325	FL1C1LNI0006	1	-8.4	Gemichalcone C
325	FL3FCACS0012	1	-8.4	Isomolludistin 2"-O-glucoside
325	FL5FFAGS0020	1	-8.4	Herbacetin 7- (6"-quinoylglucoside)
325	FLIAACNP0007	1	-8.4	Gancaonin H
325	FL5FAAGS0036	1	-8.4	Kaempferol 7-galactosyl- (1->4) -rhamnoside
325	FL4DAAGM0001	1	-8.4	3,5,7,4'-Tetrahydroxy-6-methylflavanone 7-glucoside
325	FL3FRNND0004	1	-8.4	Cycloartomunoxanthone
325	FL3FAACS0062	1	-8.4	Vicenin-2,6"-O-glucoside
325	FL5FAAGA0026	1	-8.4	Desacyl gladiatoside A, Kaempferol 3- (2Gal-glucosylrobinobioside) -7-rhamnoside, Kaempferol 3-glucosyl- (1->2) - [ rhamnosyl- (1->6) -galactoside ] -7-rhamnoside
408	FLIABCNF0002	1	-8.3	Garhwalin
408	FL5FADGA0012	1	-8.3	Isorhamnetin 3- (4Rha-galactosylrobinobioside), Isorhamnetin 3-galactosyl- (1->4) -rhamnosyl- (1->6) -galactoside
408	FL4DRNNP0002	1	-8.3	Sorocein D
408	FL63ACGS0024	1	-8.3	Catechin 3',4'-di-O-beta-D-glucopyranoside
408	FL3FE9GS0005	1	-8.3	Baicalein 6-methyl ether 7-glucoside
408	FL2F1CNI0002	1	-8.3	Ovaliflavanone D
408	FL5FCEGI0001	1	-8.3	8-Prenylquercetin 7,4'-dimethyl ether 3-rhamnosyl- (1->4) -rhamnoside
408	FL3FACGS0083	1	-8.3	Luteolin 7-glucoside-4'- (Z-2-methyl-2-butenoate)
408	FL7AAIGL0022	1	-8.3	Negretein
408	FL1AAAGS0002	1	-8.3	6,4'-Dihydroxyaurone 4-O-rutinoside
408	FLIE1ANI0001	1	-8.3	Psoralidin, 3,9-Dihydroxy-2-prenylcoumestan
408	FL2F19GS0001	1	-8.3	7-Hydroxyflavanone beta-D-glucopyranoside
408	FL3FA9GS0002	1	-8.3	Aequinetin
408	FL2FACNN0002	1	-8.3	Silyhermin
408	FL2F1ANP0008	1	-8.3	Dinklagin A
408	FL2FE9GS0002	1	-8.3	6,7-Dihydroxy-5-methoxyflavanone 7-O-glucoside
408	FLIAALND0001	1	-8.3	Lupinisoflavone L
408	FLIDACNP0001	1	-8.3	Neorautenanol
408	FLIAACNP0003	1	-8.3	Isoauriculasin
408	FL5FAAGL0038	1	-8.3	Kaempferol 3-laminaribioside-7-rhamnoside
408	FL2F19GM0001	1	-8.3	7-Hydroxy-6,8-di-C-methylflavanone 7-O-arabinoside
408	FL2F1ANP0002	1	-8.3	Abyssinone III
408	FL7AACGO0007	1	-8.3	Cyanidin 7- (3-glucosyl-6-malonylglucoside) -4'-glucoside
408	FL5FAAGL0056	1	-8.3	Kaempferol 3- (2G-xylosylrutinoside) -7-glucoside
408	FL3FADGS0016	1	-8.3	Luteolin 3'-methyl ether 7-glucuronide-4'-rhamnoside
408	FL5FAAGS0034	1	-8.3	Kaempferol 7-glucosyl- (1->4) -xyloside
408	FL5FACGS0017	1	-8.3	Quercetin 3'-xyloside
408	FL3FE9GS0010	1	-8.3	6,7-Dihydroxy-5-methoxyflavone 7-glucoside
408	FL3FRNND0003	1	-8.3	Artoindonesianin A
408	FLIDHXNP0003	1	-8.3	Tuberosin, (+) -Tuberosin
408	FL3FAAGS0065	1	-8.3	Apigenin 7- (3"-p-coumaroylglucoside)
408	FL5FEAGS0025	1	-8.3	5,4'-Dihydrox-3-methoxy-6,7-methylenedioxyflavone 4'-glucuronide
408	FL3FACGS0034	1	-8.3	Luteolin 7,4'-diglucoside
408	FLIE1CNF0001	1	-8.3	Erosnin, Erosinin, Erosnine
408	FL5FABGS0011	1	-8.3	Kaempferol 4'-methyl ether 3- (4Rha-rhamnosylrutinoside)
408	FL5FDJGS0002	1	-8.3	Myricetin 3,4'-dimethyl ether 7-rhamnoside-3'-xyloside
408	FL3FACNN0001	1	-8.3	Sinaticin
408	FL5FADGS0007	1	-8.3	Isorhamnetin 5-glucoside
408	FLIAALNP0016	1	-8.3	Lupinisolone B
408	FLID1CGS0005	1	-8.3	Methylnissolin 3-O-glucoside
408	FLIE1ANP0006	1	-8.3	Bavacoumestan A
408	FL3FADGS0018	1	-8.3	Luteolin 3'-methyl ether 7- (6"-crotonylglucoside)
408	FLIE1AGS0001	1	-8.3	Coumestrin, Coumestrol 3-O-glucoside
408	FL5FDEGS0002	1	-8.3	Quercetin 3,4'-dimethyl ether 7-alpha-L-Arabinofuranosyl- (1->6) -glucoside
408	FL3FAADS0022	1	-8.3	Vitexin 4'-O-xyloside
408	FL3FACGS0045	1	-8.3	Luteolin 7-neohesperidoside-4'-glucoside
408	FL5FA8GL0001	1	-8.3	Datiscanin
408	FL3FACND0001	1	-8.3	Epimedokoreanin A
408	FL1C1CNP0001	1	-8.3	Glabrachromene II
408	FL1CA9NF0001	1	-8.3	(+) -Tephrosone
408	FL5FAAGS0086	1	-8.3	Kaempferol 7- (3G-glucosylgentiobioside), Kaempferol 7-O-beta-D-glucopyranosyl- (1->3) - [ beta-D-glucopyranosyl- (1-->6) ] -glucopyranoside
408	FL3FADGS0012	1	-8.3	Luteolin 3'-methyl ether 7-glucuronosyl- (1->2) -glucuronide
408	FL5FAAGL0067	1	-8.3	Kaempferol 3- (2"-p-coumarylglucoside)
408	FL3FADCS0018	1	-8.3	3'-O-Methylderhamnosylmaysin
408	FL5FACGL0019	1	-8.3	Quercetin 3,4'-diglucoside
408	FLIAFAGS0001	1	-8.3	Isotectorigenin 7-O-glucoside
408	FL3FE9GS0006	1	-8.3	Baicalein 6-methyl ether 7-glucuronide
408	FL5FFAGS0019	1	-8.3	Prudomenin
408	FLIA1CGS0002	1	-8.3	Pseudobaptigenin 7-O-laminaribioside
408	FL3FACGS0044	1	-8.3	Luteolin 7-rutinoside-4'-glucoside
408	FL5FADGS0010	1	-8.3	Isorhamnetin 4'-glucoside
408	FL5FADGSN001	1	-8.3	Isorhamnetin 7-alpha-D-Glucosamine, Quercetin 3'-methyl ether 7-alpha-D-Glucosamine
408	FL3FAANP0006	1	-8.3	Yinyanghuo C
408	FL4DRNNP0003	1	-8.3	Sorocein E
408	FL3FADGS0005	1	-8.3	Luteolin 3'-methyl ether 7-glucuronide
408	FL3FGAGS0005	1	-8.3	Nevadensin 7-rutinoside
408	FL5FAAGL0031	1	-8.3	Kaempferol 3- (2G-rhamnosylgentiobioside)
408	FL5FACGS0019	1	-8.3	Spiraein, Spiraeoside, Quercetin 4'-glucoside
408	FL5F1CGS0004	1	-8.3	Geraldol 4'-glucoside
408	FL63AAGS0006	1	-8.3	Epiafzelechin 5-O-beta-D-glucopyranoside
408	FLIFHXNF0011	1	-8.3	Villol, 6,12a-Dihydroxysumatrol
408	FL3FRNNP0008	1	-8.3	Artelastochromene
408	FLIAECGS0001	1	-8.3	Irifloside, Iriflogenin 4'-O-glucoside
408	FL3FRNNF0005	1	-8.3	Artonin T
408	FL3F9CGS0001	1	-8.3	3',4'-Dihydroxyflavone 4'-glucoside
408	FL3F1CNP0001	1	-8.3	6",6"-Dimethyl-3',4'-methylenedioxypyrano [ 2",3":7,8 ] flavone
408	FL5FCAGS0006	1	-8.3	Rhamnocitrin 3-isorhamninoside
408	FL1CAAGS0008	1	-8.3	Chalconaringenin 2',4'-di-O-glucoside
408	FL7AAAGL0074	1	-8.3	Pelargonidin 3- (4"'-feruloylrutinoside) -5-glucoside
408	FLID1CGS0004	1	-8.3	6'-O-Acetyltrifolirhizin, Trifolirhizin 6'-monoacetate
408	FLIE1ANP0004	1	-8.3	Corylidin
408	FLIAAANP0011	1	-8.3	Ulexone A
408	FL3FFCGS0012	1	-8.3	8-Hydroxyluteolin 3'-methyl ether 7-allosyl- (1->2) -glucoside
408	FLIAALNF0005	1	-8.3	Lunatone
408	FL3FAEDS0001	1	-8.3	Torosaflavone B 3'-O-beta-D-glucopyranoside
408	FL3FAENF0001	1	-8.3	Torosaflavone C
408	FLIA3AGS0005	1	-8.3	Retusin 8-O-arabinoside
408	FL2FA9NS0008	1	-8.3	Pinocembrin 7-O-benzoate
408	FL1AAAGM0001	1	-8.3	4,6,4'-Trihydroxy-7-methylaurone 4-rhamnoside
408	FL2FAAGM0001	1	-8.3	Poriolin
408	FL2FBANC0006	1	-8.3	Calyxin M
408	FL5FCDGS0001	1	-8.3	Rhamnazin 4'-glucoside
408	FL3FAEGS0013	1	-8.3	Diosmetin 7-Apiosyl- (1->2) - (6"-acetylglucoside)
408	FL1C1ANP0013	1	-8.3	Anthyllisone
408	FL1DA9NC0009	1	-8.3	Triuvaretin
408	FL7AAAGL0029	1	-8.3	Pelargonidin 3- [ 6- (3-glucosylcaffeyl) glucoside ] -5-glucoside
408	FLIG1LNF0001	1	-8.3	Lupinalbin E
[truncated: 4,354 more rows]
