# Supplementary material for: Comprehensive virtual screening of 4.8 k flavonoids reveals novel insights into allosteric inhibition of SARS-CoV-2 MPRO
Source: Sci Rep. 2021 Jul 29;11:15452. doi: 10.1038/s41598-021-94951-6 (PMC8322093; doi:10.1038/s41598-021-94951-6)
Supplement: Supplementary file 5 — Supplementary Dataset 4. [file 41598_2021_94951_MOESM5_ESM.xlsx]

## Sheet: 4_a_normal
Ranking	ID	Common Names	Cluster	Run	Mean Binding Energy	Cluster Population
1	FL2FA9NC0011	Lumaflavanone A	1	28	-10.19	150
2	FL3FQUNP0001	Dorsilurin E	1	148	-9.51	110
3	FL2FAANP0008	Euchrenone a15	2	27	-9.42	67
4	FL2FA9NC0013	Lumaflavanone C	1	76	-9.38	145
5	FL2FALNP0015	Euchrenone a12	4	81	-9.1	49
6	FL2FALNP0014	Euchrenone a11	1	28	-9	34
7	FL2FALNP0020	Sanggenol O	1	100	-8.94	106
8	FL2FA9NC0016	Kurziflavolactone C	1	70	-8.88	109
9	FL5FACND0001	Broussonol B	1	135	-8.79	94
10	FL2FALNR0001	Kuwanon D	1	138	-8.75	141
11	FL5FAANR0001	Denticulaflavonol	4	27	-8.46	18
12	FL2FQUNN0001	Silymonin	2	138	-8.32	23
13	FL3FAAGN0001	Apigenin 7-glucoside-4'-p-coumarate	1	25	-8.26	8
14	FL4DAAGP0001	Phellodendroside	1	18	-8.08	34
15	FLIF1LNP0002	Millettone	1	63	-7.99	28
16	FLID1CGS0002	Trifolirhizin, Sophojaponicin B1, (-) -Maackiain 3-O-glucoside	1	69	-7.97	66
16	FL2FAANN0001	Calomelanol H	1	39	-7.97	101
18	FL7AAAGL0021	Pelargonidin 3- (4"'-p-coumarylrutinoside)	4	97	-7.86	2
19	FL5FAAGS0051	Kaempferol 3- (4"-p-coumarylrhamnoside)	3	92	-7.8	11
19	FL3FQUNP0003	Artonin P	1	7	-7.8	107
21	FLID1ANP0005	Folinin	1	64	-7.72	94
22	FL2F1AGSN001	Licorice glycoside E	4	57	-7.69	3
23	FL3FAENSS003	Luteolin 4'-methyl ether 7,3'-disulfate	3	55	-7.57	26
24	FL3FACNSS004	Luteolin 7,3'-disulfate	5	46	-7.53	24
25	FLIE1ANP0005	Tuberostan	2	129	-7.33	24
26	FL4DACGS0020	Taxifolin 3'- (6"-phenylacetylglucoside)	2	72	-7.21	4
27	FLIA2CGS0002	Fujikinetin 7-O-laminaribioside	1	62	-7.05	6
28	FL4DAANC0004	Hypnum acid	9	134	-7.04	21
29	FL3FAAGS0034	Apigenin 7- (4"-Z-p-coumarylglucoside)	14	103	-6.78	7
30	FL5FA9GM0001	5,7-Dihydroxy-6,8-di-C-methyl-3-methoxyflavone 7-galactosyl- (1->2) -rhamnoside	2	86	-6.58	7
31	FL3FACGS0078	Luteolin 7-glucoside-3'-glucuronide	1	132	-6.5	3
32	FL5FABGS0005	Kaempferide 3-rhamnoside-7-xyloside	4	123	-6.46	38
33	FL3FADGS0024	Chrysoeriol 7,4'-diglucuronide	1	123	-6.21	8
34	FL3FAAGS0033	Apigenin 7-rhamnoside-4'-rutinoside	7	32	-6.17	4
35	FL3FEAGN0001	Scutellarein 7-glucuronide-6-ferulate	18	128	-6.09	13
36	FL3FAACS0079	Isohemsleyanoside	1	25	-6.02	16
37	FL3FACGS0036	Luteolin 7-glucuronide-4'-rhamnoside	2	97	-5.98	7
38	FL3FAAGS0028	Apigenin 7-glucuronide-4'-rhamnoside	9	75	-5.95	11
39	FL5FAAGS0036	Kaempferol 7-galactosyl- (1->4) -rhamnoside	4	105	-5.88	13
40	FL3FAAGS0053	Apigenin 7- (6"-acetylalloside) -4'-alloside	2	132	-5.87	7
41	FL5FAAGS0030	Kaempferol 3-rhamnoside-7-galacturonide	8	61	-5.86	16
42	FLIAFCGS0003	Platycarpanetin 7-O-laminaribioside	2	8	-5.81	6
43	FL3FEAGS0049	Mahuangchiside, Hispidulin 7-xylosyl- (1->2) -xyloside	8	116	-5.79	8
43	FL4D1AGS0002	Kushenol J	12	81	-5.79	30
45	FL2F1AGS0010	Licorice glycoside C1, (2R) -7,4'-Dihydroxyflavanone 4'- [ 4-feruloylapiosyl- (1->2) -glucoside ]	9	142	-5.66	3
46	FL3FACGS0038	Luteolin 7,4'-diglucuronide	6	14	-5.55	9
46	FL3FAAGS0024	Apigenin 7-rhamnosyl- (1->2) -galacturonide	10	63	-5.55	8
48	FL3FACGS0037	Luteolin 7-galacturonide-4'-glucoside	5	145	-5.52	9
49	FL5FAAGL0092	Kaempferol 3-rhamnosyl- (1->3) (4"'-p-coumarylrhamnosyl) (1->6) -glucoside	3	120	-5.5	2
50	FL5FAAGS0043	Grosvenorin, Grosvenorine, Kaempferol 3-rhamnoside-7-glucosyl- (1->2) -rhamnoside	3	61	-5.46	5
51	FL3FAEGS0003	Luteolin 4'-methyl ether 7-alpha-L-arabinofuranosyl- (1->6) -beta-D-glucoside	2	67	-5.43	3
52	FL3FAIGS0005	Tricin 7-rhamnosyl- (1->2) -galacturonide	12	6	-5.38	7
53	FL3FCACS0023	Spinosin 6"'- (E) -p-coumarate, Swertisin 6"'-O-p-coumaroyl 2"-O-glucoside	6	14	-5.33	2
54	FL2FADGS0005	Clematin, Clematine	17	115	-5.32	3
55	FL5FAAGL0018	Kaempferol 3-glucoside-7-glucuronide	6	15	-5.3	14
55	FL3FFAGS0006	Isoscutellarein 7- (6"'-acetylallosyl- (1->2) -6"-acetylglucoside)	3	84	-5.3	5
57	FL2FA8GS0002	5,7,2',5'-Tetrahydroxyflavanone 7-O-rutinoside	12	75	-5.29	7
57	FL3FACGS0041	Luteolin 3',4'-diglucuronide	9	15	-5.29	9
59	FL5F39GS0002	3,7-Dihydroxy-8-methylflavone 7-rhamnosyl- (1->4) -rhamnosyl- (1->6) -glucoside	7	134	-5.2	3
60	FL3FAAGS0045	Apigenin 7- (2",6"-di-p-coumarylglucoside)	26	86	-5.19	4
61	FL3FAAGS0025	Apigenin 7-glucuronosyl- (1->2) -glucuronide	20	74	-5.15	5
61	FL5FAAGS0089	Kaempferol 3-rhamnoside-7-xylosyl- (1->2) -rhamnoside	8	148	-5.15	9
63	FL3FAAGS0070	Apigenin 7-rhamnosyl- (1->6) - (4"-E-p-methoxycinnamoylglucoside)	53	48	-5.08	3
64	FL3FACGSS001	Luteolin 7-sulfate-3'-rutinoside	19	42	-4.97	4
64	FL3FACGS0032	Luteolin 7,3'-diglucuronide	19	94	-4.97	8
66	FL5FAAGL0091	Kaempferol 3- (6"-p-coumarylglucoside) -4'-glucoside	11	1	-4.86	4
67	FL5FFAGS0020	Herbacetin 7- (6"-quinoylglucoside)	5	65	-4.8	4
68	FL3FABGS0007	Acacetin 7-glucuronosyl- (1->2) -glucuronide	4	142	-4.78	6
69	FL3FADGS0021	Chrysoeriol 7-alpha-L-arabinofuranosyl- (1->6) -glucoside	23	63	-4.65	3
70	FL3FACGS0044	Luteolin 7-rutinoside-4'-glucoside	7	149	-4.61	3
71	FL3FABGS0018	Acacetin 7-apiosyl (1->6) -glucopyranoside, Apigenin 4'-methyl ether 7-apiosyl (1->6) -glucopyranoside, 5-Hydroxy-2- (4-methoxyphenyl) -7- [ (6-O-D-apio-beta-D-furanosyl-beta-D-glucopyranosyl) oxy ] -4H-1-benzopyran-4-one	22	133	-4.56	3
72	FL3FACGS0048	Luteolin 7-glucuronide-3',4'-dirhamnoside	18	2	-4.55	4
73	FL5FAAGS0068	Kaempferol 3-rhamnoside-7- [ 6"'-ferulylglucosyl- (1->3) -rhamnoside ]	6	48	-4.52	3
74	FL3FACGS0039	Luteolin 4'-neohesperidoside	11	51	-4.49	20
75	FL5FAAGS0132	Kaempferol 3-glucosyl- (1->2) -rhamnoside-7- (6"- (E) -p-coumaroylglucoside)	4	107	-4.47	2
76	FL3FACGS0029	Luteolin 7-glucoside-3'-xyloside	34	63	-4.37	11
77	FL3FACGS0031	Luteolin 7-glucuronide-3'-glucoside	28	86	-4.36	14
78	FL3FABGS0011	Acacetin 7- [ 3"'- (2-methylbutyryl) rutinoside ]	38	14	-4.24	9
79	FL5FAEGA0003	Tamarixetin 3-robinobioside	24	38	-4.12	7
80	FL3FACGS0049	Luteolin 7,4'-diglucuronide-3'-glucoside	2	60	-4.01	9
81	FL2FAAGS0020	Naringin 4'-glucoside	13	112	-3.98	5
82	FL3FAAGS0057	Apigenin 7-apiofuranosyl- (1->6) -glucoside, 5,7,4'-Trihydroxyflavone 7-apiofuranosyl- (1->6) -glucoside	35	15	-3.83	4
83	FL5FAAGL0104	Kaempferol 3,4'-diglucoside-7- (2"-ferulylglucoside)	7	77	-3.59	2
84	FL3FFAGS0004	Isoscutellarein 7-allosyl- (1->2) -glucoside	9	34	-3.57	4
85	FL2FAAGS0019	Narirutin 4'-glucoside	38	117	-3.5	3
86	FL3FAEGS0009	Luteolin 4'-methyl ether 7- (4G-rhamnosylneohesperidoside)	39	117	-3.24	3
87	FL3FAADS0012	Isovitexin 7-O-xyloside-2"-O-rhamnoside	17	88	-3.23	8
88	FL3FFAGS0018	Isoscutellarein 4'-methyl ether 7-allosyl- (1->2) glucoside	13	6	-3.22	6
89	FL5FCAGL0010	Rhamnocitrin 3-glucoside-4'- (2"-dihydrophaseoylglucoside)	5	142	-3.14	2
90	FL3FACGS0051	Luteolin 7,3',4'-triglucuronide	35	76	-3.08	5
91	FL3FAIGS0010	Tricin 7-rutinoside-4'-glucoside	32	58	-2.93	4
92	FL3FACGS0050	Luteolin 7-glucuronosyl- (1->2) -glucuronide-4'-glucuronide	69	55	-2.45	5
93	FL7AAAGL0072	Pelargonidin 3- (6- (malonyl) glucoside) -7- (6- (4- (glucosyl) -p-hydroxybenzoyl) glucoside)	27	147	-2.15	2
94	FL5FADGS0033	Isorhamnetin 3-rhamnosyl- (1->6) - [ rhamnosyl- (1->2) - (3"'- (E) -p-coumaroylgalactoside ] -7-rhamnoside, Quercetin 3'-methyl ether 3-rhamnosyl- (1->6) - [ rhamnosyl- (1->2) - (3"'- (E) -p-coumaroylgalactoside ] -7-rhamnoside	20	137	-2.04	7
95	FL3FAAGS0073	Apigenin 7-glucuronide-4'- (2"'-E-p-coumaroylglucuronosyl) - (1->2) -glucuronide	61	4	-1.79	2
96	FL3FAAGS0032	Apigenin 7-neohesperidoside-4'-sophoroside	24	122	-1.53	4
97	FL5FAAGA0021	Kaempferol 3-rhamnosyl- (1->2) -galactoside-7-glucoside	16	150	-1.34	17
98	FL5FAAGL0040	Kaempferol 3-gentiobioside-7-rhamnoside, Kaempferol 3-glucoside- (1->6) -glucoside-7-alpha-L-rhamnoside	83	13	-1.26	4
99	FL7AAAGL0069	Pelargonidin 3-rutinoside-7- (6- (4- (glucosyl) -p-hydroxybenzoyl) glucoside)	48	132	0.26	2
100	FL5FCAGL0011	Rhamnocitrin 3-glucoside-4'- (3"-dihydrophaseoylglucoside)	101	1	0.33	3

## Sheet: 4_b_induced
Ranking	ID	Common Names	Cluster	Run	Mean Binding Energy	Cluster Population
1	FL7AAAGL0043	Pelargonidin 3- (6"-p-coumaryl-2"'-sinapylsambubioside) -5-glucoside	1	59	-12.64	1
2	FL3FQUNP0001	Dorsilurin E	1	53	-11.31	150
3	FL2FA9NC0016	Kurziflavolactone C	1	21	-11.24	150
3	FL7ARXGL0004	Malvidin 3-glucoside-4-vinylphenol	1	131	-11.24	73
5	CHEMBL2171598		4	40	-11.13	9
6	FL2FA9NC0014	Kurziflavolactone A	1	94	-11.08	150
7	FL3FRNNP0007	Artonol C	1	39	-10.91	150
8	FL3FAAGS0047	Apigenin 7- (4",6"-di-p-coumarylglucoside)	2	44	-10.82	7
9	FL2FAAGS0013	Prunin 3",6"-di-p-coumarate	2	59	-10.62	3
10	FL3FAAGS0068	Apigenin 7- (3",6"-Di-E-p-coumaroylgalactoside)	1	55	-10.46	6
11	FL2FALNP0007	Flemichin A	2	71	-10.44	36
12	FL5FAAGS0055	Kaempferol 3- (2",4"-di- (E) -p-coumarylrhamnoside)	5	101	-10.35	6
13	FL5FAAGL0066	Kaempferol 3- (6"- (Z) -cinnamylglucoside)	1	121	-10.32	18
14	FL2FALNP0014	Euchrenone a11	1	75	-10.14	55
15	FL2FBANC0003	Calyxin G	8	129	-10.02	15
16	FL5FAAGL0069	Tiliroside, Potengriffioside A, Astragalin-6"-trans-p-coumarate, Kaempferol-3-(6-p-coumaroyl)glucoside	1	66	-10	24
16	FL5FAAGS0060	Biondnoid A, Buddlenoid A, Kaempferol 7- (6"-p-coumarylglucoside)	1	111	-10	8
18	FL1C1ANP0018	Isocycloglabrol, Artoindonesianin J	3	53	-9.84	69
19	FL2F1ANP0004	Xambioona	1	70	-9.79	150
20	FL5FAAGL0075	Kaempferol 3- (3"-p-coumaryl-6"-ferulylglucoside)	6	139	-9.75	3
21	FL3FADGS0026	Chrysoeriol 7- (3",6"-di- (E) -p-coumaroylglucoside)	5	77	-9.51	4
22	FLNAA9NP0005	Tomentolide A	1	81	-9.49	150
23	FL1C1ANP0017	Paratocarpin A	1	150	-9.43	59
23	FL5FADGL0039	Isorhamnetin 3- (3",6"-di-p-coumarylglucoside)	7	88	-9.43	3
25	FL3FACND0001	Epimedokoreanin A	1	86	-9.35	105
26	FL7AADGL0013	Peonidin 3- (6"-p-coumarylglucoside)	1	23	-9.34	10
27	FL5FCAGL0009	Rhamnocitrin 3- (5"'-ferulylapiosyl) - (1->2) -glucoside	1	144	-9.32	3
28	FL4DACGS0020	Taxifolin 3'- (6"-phenylacetylglucoside)	2	86	-9.27	8
29	FL2F1AGSN001	Licorice glycoside E	2	132	-9.26	5
30	FL2FAANP0004	Euchrenone a1	2	87	-9.25	108
31	FLID1ANP0005	Folinin	1	142	-9.23	144
32	FL2FABNN0001	Calomelanol G	1	120	-9.1	115
33	FL5FEAGS0022	6-Hydroxykaempferol 6-methyl ether 3- (6"-p-coumaroylglucoside)	1	45	-9.08	10
34	FL5FAAGL0067	Kaempferol 3- (2"-p-coumarylglucoside)	2	99	-9	11
35	FL3FAAGS0034	Apigenin 7- (4"-Z-p-coumarylglucoside)	3	30	-8.88	9
35	FL1AAAGS0002	6,4'-Dihydroxyaurone 4-O-rutinoside	1	50	-8.88	16
37	FL7AAAGA0003	Pelargonidin 3-robinobioside	1	66	-8.86	13
38	FL5FADGA0024	Isorhamnetin 3- (4"'-p-coumarylrobinobioside)	2	24	-8.8	2
39	FL7AAAGL0027	Bisdemalonylmonardaein	1	25	-8.7	9
40	FL3FAAGN0001	Apigenin 7-glucoside-4'-p-coumarate	16	104	-8.69	10
41	FL5FAAGA0015	Kaempferol 3-isorhamninoside	1	110	-8.65	7
42	FL3FAAGS0033	Apigenin 7-rhamnoside-4'-rutinoside	5	128	-8.57	8
43	FL5FACND0001	Broussonol B	2	52	-8.53	98
44	FL5FADGA0011	Isorhamnetin 3-xylosylrhamnosyl- (1->6) -galactoside	1	137	-8.41	8
45	FL5FAAGL0070	Kaempferol 3- (6"-ferulylglucoside)	6	53	-8.29	7
46	FL3FAAGS0045	Apigenin 7- (2",6"-di-p-coumarylglucoside)	2	104	-8.27	5
47	FL3FAAGS0036	Apigenin 7- (6"-p-coumarylglucoside)	11	66	-8.22	12
48	FL5FADGA0006	Isorhamnetin 3-rhamnosyl- (1->2) -galactoside	1	149	-8.21	7
49	FL7AAAGL0021	Pelargonidin 3- (4"'-p-coumarylrutinoside)	5	42	-8.09	5
50	FL5FADGL0038	Isorhamnetin 3- (6"-p-coumarylglucoside)	2	43	-8.06	5
51	FL3FADGS0024	Chrysoeriol 7,4'-diglucuronide	1	105	-7.96	10
52	FL3FA9GS0005	Chrysin 7-rutinoside	19	81	-7.85	9
53	FL3FAAGS0070	Apigenin 7-rhamnosyl- (1->6) - (4"-E-p-methoxycinnamoylglucoside)	14	71	-7.75	7
54	FL3FACGSS001	Luteolin 7-sulfate-3'-rutinoside	3	143	-7.72	6
55	FL2FAAGS0011	Prunin 6"-p-coumarate	6	95	-7.71	11
56	FL3FAAGS0074	Apigenin 7-rhamnoside-4'-glucosylrhamnoside, apigenin 7-O-alpha-L-rhamnoside-4'-O-alpha-L-glucosylrhamnoside	2	98	-7.62	7
57	FL7AAIGL0014	Malvidin 3-p-coumarylrutinoside	6	69	-7.61	4
58	FL7AAAGL0069	Pelargonidin 3-rutinoside-7- (6- (4- (glucosyl) -p-hydroxybenzoyl) glucoside)	1	85	-7.55	1
59	FL2F1AGS0010	Licorice glycoside C1, (2R) -7,4'-Dihydroxyflavanone 4'- [ 4-feruloylapiosyl- (1->2) -glucoside ]	12	70	-7.52	2
60	FL7AAAGL0060	Pharbitis Red anthocyanin 7, Pelargonidin 3- (2-glucosyl-6-p-coumarylglucoside) -5-glucoside, Pelargonidin 3-O- [ 2-O-beta-D-glucopyranosyl-6-O- (E) -p-coumaroyl-beta-D-glucopyranoside ] -5-O- (beta-D-glucopyranoside)	1	71	-7.37	2
61	FL5FA8GL0002	Datiscin	2	10	-7.36	6
62	FL7AAIGL0031	Malvidin 3-O- (6-O- (Z) -p-coumaroyl-beta-glucopyranoside) -5-O-beta-glucopyranoside	5	76	-7.26	4
63	FL5FAAGL0092	Kaempferol 3-rhamnosyl- (1->3) (4"'-p-coumarylrhamnosyl) (1->6) -glucoside	7	82	-7.24	2
64	FL3FAACS0053	Isomollupentin 2"-O-glucoside	3	13	-7.22	27
65	FL7AAAGL0074	Pelargonidin 3- (4"'-feruloylrutinoside) -5-glucoside	8	150	-7.11	3
66	FL5FADGA0005	Isorhamnetin 3-glucosyl- (1->6) -galactoside	1	85	-7.09	21
67	FL5FAAGL0108	Kaempferol 7-O- (6-trans-p-coumaroyl) -beta-glucopyranosyl- (1->3) -alpha-rhamnopyranoside-3-O-beta-glucopyranoside	1	69	-7.08	2
68	FL2FA9GS0005	Pinocembrin 7-O-neohesperidoside 3"'-O-acetate	8	116	-7.06	8
69	FL7AAAGL0004	Pelargonidin 3-sophoroside	2	1	-7.04	15
70	FL3FAEGS0006	Luteolin 4'-methyl ether 7-rutinoside	3	63	-6.99	17
71	FL3FABGS0017	Acacetin 7-glucosyl- (1->4) -xyloside, Apigenin 4'-methyl ether 7-glucosyl- (1->4) -xyloside	2	52	-6.92	12
72	FL7AADGL0010	Peonidin 3-rutinoside-5-glucoside	7	79	-6.9	3
73	FL7AAAGL0012	Rubrobrassicin, Pelargonidin-3-sophoroside-5-glucoside	1	114	-6.85	7
74	FL2FA8GS0002	5,7,2',5'-Tetrahydroxyflavanone 7-O-rutinoside	12	56	-6.8	4
74	FL5FAAGS0132	Kaempferol 3-glucosyl- (1->2) -rhamnoside-7- (6"- (E) -p-coumaroylglucoside)	3	44	-6.8	3
76	FL3FAADS0044	Isovitexin 7-O- (6"'-O-E-p-coumaroyl) glucoside	6	112	-6.75	7
77	FL3FABCS0010	Isocytisoside 6"-O-beta-D-apiofuranoside	3	20	-6.74	18
78	FL2FABGS0009	Isosakuranetin 7-alpha-L-arabinofuranosyl- (1->6) -glucoside	17	114	-6.62	6
79	FL5FADGS0028	Isorhamnetin 3- (6"'-p-coumaroylglucosyl) - (1->2) -rhamnoside, Quercetin 3'-methyl ether 3- (6"'-p-coumaroylglucosyl) - (1->2) -rhamnoside	25	143	-6.39	3
80	FL3FAAGS0055	Apigenin 7-glucuronide-4'- (6"-malonylglucoside)	6	35	-6.38	7
81	FL3FECGS0052	6-Hydroxyluteolin 6,3'-dimethyl eter 7-rutinoside	9	41	-6.24	5
82	FL2FAAGS0019	Narirutin 4'-glucoside	22	42	-6.17	5
83	FL7AAAGL0029	Pelargonidin 3- [ 6- (3-glucosylcaffeyl) glucoside ] -5-glucoside	1	113	-6.16	3
84	FL3FAEGS0005	Luteolin 4'-methyl ether 7-xylosyl- (1->6) -glucoside	11	95	-6.03	5
85	FL3FACGS0065	Luteolin 4'-rutinoside	9	112	-5.94	8
86	FL5FAAGL0104	Kaempferol 3,4'-diglucoside-7- (2"-ferulylglucoside)	1	104	-5.93	2
87	FL7AAAGL0057	Pelaronidin 3- (2- (6-ferulylglucosyl) glucoside) -5-glucoside, Pelargonidin 3-O- [ 2-O- (6-O- (E) -feruloyl-beta-D-glucopyranosyl) -beta-D-glucopyranoside ] -5-O- (beta-D-glucopyranoside)	3	123	-5.9	2
88	FL5FAAGS0061	Kaempferol 3- [ 6"'-p-coumarylglucosyl- (1->2) -rhamnoside ]	59	98	-5.87	3
89	FL5FADGS0023	Isorhamnetin 3-xylosyl- (1->3) -rhamnosyl- (1->6) -glucoside, Quercetin 3'-methyl ether 3-xylosyl- (1->3) -rhamnosyl- (1->6) -glucoside	12	136	-5.78	3
90	FL3FECGS0031	6-Hydroxyluteolin 6,4'-dimethyl ether 7-rutinoside	15	52	-5.75	5
91	FL5FAAGS0062	Kaempferol 3- (6- [ 4-glucosyl-p-coumaryl ] glucosyl) (1->2) -rhamnoside	11	59	-5.52	3
92	FL3FACDS0016	Isoorientin 4'-O-glucoside 2"-O-p-hydroxybenzoate	2	25	-5.51	20
93	FL3FEAGS0024	Pectolinarigenin 7-rutinoside	28	88	-5.46	6
94	FL5FADGL0030	Isorhamnetin 3-rutinoside-4'-rhamnoside	21	2	-5.32	4
95	FL5FAAGS0044	Kaempferol 4'-rhamninoside	22	26	-5.24	4
96	FL7AADGL0008	Peonidin 3-gentiotrioside	23	110	-4.16	3
97	FL7AACGL0020	Cyanidin 3-rutinoside-3'-glucoside	18	38	-4.09	13
98	FL5FADGS0026	Isorhamnetin 3-rhamnosyl- (1->2) -gentiobiosyl- (1->6) -glucoside, Quercetin 3'-methyl ether 3-rhamnosyl- (1->2) -gentiobiosyl- (1->6) -glucoside	6	57	-3.59	2
99	FL3FAAGS0073	Apigenin 7-glucuronide-4'- (2"'-E-p-coumaroylglucuronosyl) - (1->2) -glucuronide	10	107	-3.23	3
100	FL5FADGL0018	Isorhamnetin 3-gentiotrioside	27	108	-2.96	4

## Sheet: 4_c_dimer
Ranking	ID	Common Names	Cluster	Run	Mean Binding Energy	Cluster Population
1	FL2FALNP0020	Sanggenol O	1	9	-7.29	120
2	CHEMBL2171573		1	17	-7.28	13
3	FL3F1ANP0001	Kanzonol E	1	133	-6.92	78
4	CHEMBL2171584		1	108	-6.89	15
5	FL2FACNP0014	Abyssinoflavanone VI	1	67	-6.83	105
6	FL5FAANP0003	Glycyrrhiza flavonol A	1	6	-6.76	144
7	FL1CA9NC0001	Kurzichalcolactone	1	93	-6.72	67
8	FLIH1LNF0001	Neorautone, Pachyrrhizin	1	5	-6.7	150
9	CHEMBL2171574		1	46	-6.66	52
10	FLIG1LNF0001	Lupinalbin E	1	7	-6.65	137
11	FLIA1LNF0001	Dehydroneotenone	1	33	-6.62	150
12	FL2FACNP0004	Sigmoidin F	1	94	-6.59	116
13	FL2FAANP0011	Paratocarpin I	1	140	-6.55	123
14	FL3F2CNS0003	Prosogerin A	1	3	-6.44	149
15	FL2FA9NS0005	Pinocembrin 7- [ 4- (1-hydroxyethyl) phenyl ] ether	1	56	-6.43	65
16	FL3FAANP0006	Yinyanghuo C	1	8	-6.4	146
16	FL2FALNP0002	Sanggenon H	1	17	-6.4	148
18	FL1A1CNF0001	3',4'-Methylenedioxyfurano [ 2",3":6,7 ] aurone	1	143	-6.39	148
18	FL2FACNP0001	Sigmoidin C	1	28	-6.39	149
20	FL2F1ANP0009	Shinflavanone	2	8	-6.22	96
21	FL6F1CGS0001	7-Hydroxy-3',4'-methylenedioxyflavan 7-O-beta-D-glucopyranoside	1	113	-6.2	42
22	FL2FA9NC0014	Kurziflavolactone A	2	85	-6.14	73
23	FL2F1CNP0001	Ovalichromene B	1	84	-6.1	116
23	FL2FALNP0001	Sanggenon F	1	10	-6.1	128
23	FL3FRNND0003	Artoindonesianin A	1	8	-6.1	81
26	FLIF1LNF0005	Isomillettone	1	35	-6.08	146
27	FLID1ANF0003	9-O-Methylneodunol	1	137	-6.07	150
28	FL2FALNR0001	Kuwanon D	1	90	-6.06	58
28	FLIDWXNF0002	Neoduleen	1	119	-6.06	150
30	FLIA1ANP0001	Corylin	1	117	-6.05	150
31	FLIE1ANP0002	Sophoracoumestan A	1	107	-6.01	117
32	FL1CHYNS0008	Galiposin	1	98	-5.99	131
32	FL2FAANI0015	4'-O-Geranylnaringenin	1	80	-5.99	59
34	FL3FEAGN0001	Scutellarein 7-glucuronide-6-ferulate	1	54	-5.95	9
35	FLIE2CNS0001	2-Hydroxyflemichapparin C	1	44	-5.9	149
36	FL4DRNNR0001	Sanggenon B	1	126	-5.87	51
37	FL5FECNS0045	3,5,3'-Trihydroxy-4'-methoxy-6,7-methylenedioxyflavone	1	89	-5.86	147
38	FL2FALNP0004	Cudraflavanone A	2	68	-5.81	100
39	FL4DACNN0004	Isosilychristin	1	46	-5.79	34
40	FLIE1CNS0003	Flemichapparin C	1	48	-5.74	131
40	FL2FAANP0009	Paratocarpin K	1	64	-5.74	106
42	FLIE3CNS0001	Sophoracoumestan B	1	29	-5.73	150
43	FL1C1LNI0004	Demethoxyisogemichalcone C	3	142	-5.66	4
44	FLIE1CNS0001	Medicagol, 3-Hydroxy-8,9-methylenedioxycoumestan	1	115	-5.6	90
45	FL2FE9NS0002	Dihydrooroxylin A	1	45	-5.58	150
45	FL3FAANP0007	Carpachromene, 5,4'-Dihidroxy-6",6"-dimethylpyrano [ 2",3":7,6 ] flavone	1	137	-5.58	88
47	FL4DE9NS0001	Alnustinol	1	110	-5.53	149
48	FLIBALNP0002	Cyclokievitone	2	54	-5.52	82
49	FL5FEANI0001	3,5,7-Trihydroxy-6-methoxy-4'-prenyloxyflavone	2	106	-5.49	56
49	FL5FE9NS0002	Alnusin, 6-Methoxygalangin, 3,5,7-Trihydroxy-6-methoxyflavone	1	76	-5.49	150
51	FL2FA9NC0004	Uvarinol	2	148	-5.48	19
51	FLID2CNS0002	2,8-Dihydroxy-3,9-dimethoxypterocarpan	1	121	-5.48	149
53	FL3FE9NS0002	Oroxylin A	1	66	-5.47	150
54	FLIBAANI0002	Sophoraisoflavanone C	4	133	-5.3	26
55	FL1C1CNP0001	Glabrachromene II	5	84	-5.22	53
56	FL4DE9NS0002	3,5-Dihydroxy-6,7-methylenedioxyflavanone	1	21	-5.2	150
57	FL3FADGS0020	Luteolin 3'-methyl ether 7- (3"-E-p-coumarylglucoside)	1	13	-5.1	7
58	FL3FAAGS0034	Apigenin 7- (4"-Z-p-coumarylglucoside)	5	3	-4.75	14
59	FL1DA9NC0005	Angoluvarin	2	120	-4.59	12
60	FL1DA9NC0015	2',4'-Dihydroxy-6'-methoxy-3'- (2-hydroxybenzyl) -5'- (3 x 2-hydroxybenzyl) dihydrochalcone	1	75	-4.51	7
61	FL2F1AGS0008	Licorice glycoside D1, (2R) -7,4'-Dihydroxyflavanone 4'- [ 4-p-coumaroylapiosyl- (1->2) -glucoside ]	10	108	-4.45	2
62	FL3FAAGS0036	Apigenin 7- (6"-p-coumarylglucoside)	9	3	-4.31	19
63	FL2FADGS0005	Clematin, Clematine	1	97	-3.67	7
64	FL4DACGS0020	Taxifolin 3'- (6"-phenylacetylglucoside)	5	120	-3.6	7
65	FL2FAAGS0011	Prunin 6"-p-coumarate	16	52	-3.57	7
66	CHEMBL2171598		22	114	-3.46	9
67	FL5FAAGS0050	Kaempferol 3- (2- (E) -p-coumarylrhamnoside)	20	101	-3.17	15
68	FL7AAAGL0068	Pelargonidin 3-rutinoside-7- (6- (p-hydroxybenzoyl) glucoside)	2	68	-3.13	2
69	FL3FAAGS0072	Apigenin 7-Glucuronosyl- (1->3) - [ 2"-p-coumaroylglucuronosyl) - (1->2) -glucuronide ]	3	3	-3.1	2
70	FL5FAAGS0060	Biondnoid A, Buddlenoid A, Kaempferol 7- (6"-p-coumarylglucoside)	23	97	-2.97	7
71	FL3FAAGS0052	Apigenin 7- (6"-malonylneohesperidoside)	4	118	-2.95	4
72	FL2FAEGS0006	5,7,3'-Trihydroxy-4'-methoxyflavanone 7- (2,6-dirhamnosylglucoside)	4	120	-2.92	3
73	FL2FAAGS0013	Prunin 3",6"-di-p-coumarate	18	128	-2.89	3
74	FL1C1AGS0010	Isoliquiritigenin 4-O- (5"'-O-feruloyl) -apiofuranosyl- (1"'->2") -glucoside	4	38	-2.81	2
75	FL3FAAGS0065	Apigenin 7- (3"-p-coumaroylglucoside)	19	79	-2.67	8
76	FL7AAAGL0021	Pelargonidin 3- (4"'-p-coumarylrutinoside)	10	28	-2.48	3
77	FL3FAAGS0057	Apigenin 7-apiofuranosyl- (1->6) -glucoside, 5,7,4'-Trihydroxyflavone 7-apiofuranosyl- (1->6) -glucoside	5	141	-2.46	11
78	FL2F1AGS0010	Licorice glycoside C1, (2R) -7,4'-Dihydroxyflavanone 4'- [ 4-feruloylapiosyl- (1->2) -glucoside ]	8	14	-2.45	5
78	FL3FADGS0025	Chrysoeriol 7- (3"-Z-p-coumaroylglucoside)	26	85	-2.45	6
80	FL2FAEGS0002	Neohesperidin, Hesperetin 7-neohesperidoside	1	133	-2.36	9
81	FL5FAAGS0066	Kaempferol 3- (2"-p-coumaryl-rhamnoside) -7-rhamnoside	3	41	-2.33	8
82	FL5FAAGS0122	Kaempferol 3- (3"-p-coumaroylrhamnoside) -7-rhamnoside	21	85	-2.31	7
83	FL3FADGS0009	Luteolin 3'-methyl ether 7-rutinoside	19	142	-2.07	20
84	FL7AAIGL0031	Malvidin 3-O- (6-O- (Z) -p-coumaroyl-beta-glucopyranoside) -5-O-beta-glucopyranoside	3	26	-2.05	4
85	FL3FFAGS0015	8-Hydroxyapigenin 8- (6"-E-p-coumaroylglucoside)	16	78	-2.04	9
86	FL5FAAGL0082	Kaempferol 3-rhamnosyl- (1->6) (2"-p-coumarylglucoside)	12	127	-2.02	5
87	FL3FAAGS0073	Apigenin 7-glucuronide-4'- (2"'-E-p-coumaroylglucuronosyl) - (1->2) -glucuronide	9	22	-1.97	2
88	FL2FACGS0018	(2S) -5,7,3',4'-Tetrahydroxyflavanone 3'- (6-p-coumaroylglucoside)	44	59	-1.68	12
89	FL3FADGS0026	Chrysoeriol 7- (3",6"-di- (E) -p-coumaroylglucoside)	45	144	-1.3	4
90	FL3FAAGS0045	Apigenin 7- (2",6"-di-p-coumarylglucoside)	56	19	-1.17	4
91	FL2FAEGS0007	Alhagidin	11	121	-0.63	5
92	FL5FAAGS0132	Kaempferol 3-glucosyl- (1->2) -rhamnoside-7- (6"- (E) -p-coumaroylglucoside)	11	41	-0.61	5
93	FL5FAAGL0086	Kaempferol 3- (6"-p-coumarylglucoside) -7-glucoside	9	87	-0.55	9
94	FL5FAAGS0133	Kaempferol 3- (6"'- (E) -p-coumaroylglucosyl) - (1->2) -glucoside-7-rhamnoside	17	127	-0.1	3
95	FL3FAEGS0012	Diosmetin 7- (2",6"-dirhamnosyl) -glucoside	30	125	0.07	8
96	FL5F39GS0002	3,7-Dihydroxy-8-methylflavone 7-rhamnosyl- (1->4) -rhamnosyl- (1->6) -glucoside	52	13	0.26	6
97	FL7AACGL0118	Cyanidin 3- (6-malonylglucoside) -7- (6-feruloylglucoside) -3'-glucoside	4	46	0.83	2
98	FL5FAAGS0126	Kaempferol 3- [ 2Gal- (6"'-feruloylglucosyl) -robinobioside ]	14	2	1.04	2
99	FL7AAAGL0069	Pelargonidin 3-rutinoside-7- (6- (4- (glucosyl) -p-hydroxybenzoyl) glucoside)	32	96	1.82	2
100	FL5FAAGL0101	Kaempferol 3-neohesperidoside-7- (2"-ferulylglucoside)	58	121	2.04	3

## Sheet: 4_d_cryptic
Ranking	ID	Common Names	Cluster	Run	Mean Binding Energy	Cluster Population
1	CHEMBL2171598		1	3	-10.59	11
2	CHEMBL2171577		1	134	-10.51	10
3	FL5FAANR0001	Denticulaflavonol	1	55	-10.44	16
4	FL1CA9NC0001	Kurzichalcolactone	1	134	-10.23	41
5	CHEMBL2171578		1	42	-9.97	15
6	FL2FALNP0015	Euchrenone a12	1	113	-9.59	120
7	CHEMBL2171573		2	112	-9.54	10
8	FL2FA9NC0016	Kurziflavolactone C	2	83	-9.25	80
9	FL2FA9NC0014	Kurziflavolactone A	1	148	-9.05	82
10	FLIE1ANI0005	Puerarol	2	57	-9.01	18
11	FL2FALNP0007	Flemichin A	3	50	-8.99	107
12	FL2FACNN0001	Silandrin	1	45	-8.9	82
13	FL1CA9NP0005	Flemiculosin	2	16	-8.89	109
14	FL7D1DNS0001	Sphagnorubin C	1	15	-8.86	82
15	FL2F1ANP0004	Xambioona	1	85	-8.82	140
15	FLIA1AGI0001	4'-O-Methylneobavaisoflavone 7-O- (2"-p-coumaroylglucoside)	1	69	-8.82	7
17	FL2FAANP0004	Euchrenone a1	1	63	-8.75	139
18	FL1C1ANP0018	Isocycloglabrol, Artoindonesianin J	2	102	-8.59	78
19	FL2FAAGS0024	Naringenin 7- (2-p-Coumaroylglucoside)	2	109	-8.57	10
20	FL3FALNP0012	Isocyclomorusin	1	59	-8.43	132
21	FL4DRNNR0001	Sanggenon B	4	110	-8.38	55
22	FL3FRNND0002	Artonin M	1	32	-8.35	46
23	FLIG1LNF0002	Lupinalbin C	1	148	-8.27	48
24	FL1C1AND0002	Paratocarpin F	2	95	-8.24	36
25	FL3FQUNP0003	Artonin P	1	14	-8.18	75
26	FL3FADGS0020	Luteolin 3'-methyl ether 7- (3"-E-p-coumarylglucoside)	1	43	-8.1	4
27	FL2FA9NC0006	Dichamanetin	2	122	-7.84	13
28	FL2FACNP0005	Amorin	5	112	-7.82	34
29	FL3F2CGS0001	7,3',4'-Trihydroxy-6-methoxyflavone 7-rhamnoside-3'-xyloside	2	123	-7.75	12
30	FL3FAAGS0068	Apigenin 7- (3",6"-Di-E-p-coumaroylgalactoside)	7	143	-7.57	4
31	CHEMBL2171574		21	36	-7.47	14
32	FL2FA9NC0004	Uvarinol	4	110	-7.44	30
33	FLIAAAGS0011	Genistein 7-O- (2"-p-coumaroylglucoside)	2	116	-7.39	20
34	FL4DACNN0002	Silicristin, Silycristin, 4-Chromanone, Silichristin, Silychristin, Silymarin II, Silychristin A	5	83	-7.31	19
35	FLIA1AGS0013	Kushenol O, Formononetin 7-O-xylosyl- (1->6) -glucoside	5	24	-7.2	9
36	FL2F9AGI0001	5,4'-Dihydroxy-6-C-prenylflavanone 4'-xylosyl- (1->2) -rhamnoside	4	137	-7.06	21
37	FL5FAAGS0068	Kaempferol 3-rhamnoside-7- [ 6"'-ferulylglucosyl- (1->3) -rhamnoside ]	2	99	-7.04	2
38	FL5FAAGS0016	Kaempferol 7-glucuronide	4	94	-7.01	22
38	FL3FACGS0032	Luteolin 7,3'-diglucuronide	3	7	-7.01	11
40	FL5FAAGS0122	Kaempferol 3- (3"-p-coumaroylrhamnoside) -7-rhamnoside	1	137	-6.99	6
41	FL3FRNNF0001	Artoindonesianin P, O-Demethylartonin K, O,O'-Didemethylartonin L	3	125	-6.98	6
42	FL2F1AGSN001	Licorice glycoside E	21	118	-6.97	7
43	FL63ACGS0021	Catechin 5,3'-di-O-beta-D-glucopyranoside	1	80	-6.91	10
44	FL4DACGS0020	Taxifolin 3'- (6"-phenylacetylglucoside)	5	107	-6.84	18
45	FL5FDCGS0009	Quercetin 3-methyl ether 7-rhamnoside-3'-xyloside	4	26	-6.59	11
46	FL3FAAGS0047	Apigenin 7- (4",6"-di-p-coumarylglucoside)	14	75	-6.58	7
47	FL3FAAGS0034	Apigenin 7- (4"-Z-p-coumarylglucoside)	28	57	-6.56	11
48	FL5FAAGL0053	Kaempferol 3-glucoside-7,4'-dirhamnoside	1	132	-6.55	11
49	FL3FACGS0050	Luteolin 7-glucuronosyl- (1->2) -glucuronide-4'-glucuronide	1	62	-6.54	13
50	FL3FEAGS0042	Scutellarein 7-methyl ether 6-rhamnosyl- (1->4) -xyloside	3	105	-6.53	18
51	FL5FAEGS0004	Tamarixetin 7-rutinoside	3	25	-6.36	6
52	FL3FAAGS0046	Apigenin 7- (3",6"-di-p-coumarylglucoside)	20	17	-6.32	4
53	FL3FAAGS0033	Apigenin 7-rhamnoside-4'-rutinoside	4	149	-6.23	12
54	FL2FACGM0002	Mesuein	3	62	-6.18	11
55	FL3FAAGS0070	Apigenin 7-rhamnosyl- (1->6) - (4"-E-p-methoxycinnamoylglucoside)	16	5	-6.16	9
56	FL2FAAGS0013	Prunin 3",6"-di-p-coumarate	50	117	-6.06	5
57	FL4D1AGS0002	Kushenol J	9	120	-6.04	10
58	FL2FAAGS0011	Prunin 6"-p-coumarate	39	102	-5.99	7
59	FL3FABGS0005	Acacetin 7-rutinoside	4	128	-5.98	10
60	FL7AAAGL0069	Pelargonidin 3-rutinoside-7- (6- (4- (glucosyl) -p-hydroxybenzoyl) glucoside)	2	115	-5.94	2
61	FL5FAAGL0110	Kaempferol 3,7,4'-triglucoside	1	43	-5.86	27
62	FL5F39GS0002	3,7-Dihydroxy-8-methylflavone 7-rhamnosyl- (1->4) -rhamnosyl- (1->6) -glucoside	2	40	-5.84	4
63	FL3FADGS0009	Luteolin 3'-methyl ether 7-rutinoside	8	76	-5.8	21
63	FL2FAEGS0001	Cirantin, Hesperidin, Hesperidoside, Hesperetin 7-rutinoside, Hesperetin 7-rhamnoglucoside	5	23	-5.8	5
65	FL5FAAGS0062	Kaempferol 3- (6- [ 4-glucosyl-p-coumaryl ] glucosyl) (1->2) -rhamnoside	5	124	-5.79	2
66	FL3FAKCS0001	6,8-Di-C-arabinopyranosylapometzgerin	4	26	-5.71	27
67	FLIF1LGF0002	Amorphin, Fruticin, Frutitsin, Amorphigenin O-vicianoside	15	64	-5.69	12
68	FL2FACGS0018	(2S) -5,7,3',4'-Tetrahydroxyflavanone 3'- (6-p-coumaroylglucoside)	34	135	-5.59	4
69	FL3FAAGS0030	Apigenin 7-rutinoside-4'-glucoside	9	39	-5.57	11
70	FL2FAEGS0006	5,7,3'-Trihydroxy-4'-methoxyflavanone 7- (2,6-dirhamnosylglucoside)	8	140	-5.56	3
71	FL3FAEGS0006	Luteolin 4'-methyl ether 7-rutinoside	7	120	-5.48	9
72	FL5FACGL0045	Quercetin 3-rutinoside-4'-glucoside	2	88	-5.42	6
73	FL3FADCS0016	Isoscoparin 2"- (6- (E) -ferulylglucoside)	9	46	-5.39	4
74	FLIA2CGS0002	Fujikinetin 7-O-laminaribioside	10	1	-5.23	8
74	FL3FACGS0031	Luteolin 7-glucuronide-3'-glucoside	18	2	-5.23	10
76	FL3FAADS0047	Isovitexin 2"-O- (6"'- (E) -feruloyl) glucoside 4'-O-glucoside	8	101	-5.16	3
77	FL2FA8GS0002	5,7,2',5'-Tetrahydroxyflavanone 7-O-rutinoside	14	106	-5.13	6
78	FL3FABGS0023	Acacetin 7- (4""-Acetylrhamnosyl) - (1->6) -glucosyl- (1->3) - (6"-acetylglucoside)	23	132	-5.05	7
79	FL7AAIGL0038	Malvidin 3-O- (6-O- (4-O-feruloyl-alpha-rhamnopyranosyl) -beta-glucopyranoside) -5-beta-glucopyranoside	1	147	-5	2
80	FL3FAACS0074	Vitexin 6"-O-glucoside	1	119	-4.99	22
81	FL3FAAGS0045	Apigenin 7- (2",6"-di-p-coumarylglucoside)	42	51	-4.95	4
82	FL7AAAGL0050	Pelargonidin 3- (4"'-p-coumarylrutinoside) -5-glucoside	8	48	-4.84	2
83	FL3FAACS0012	Cachimoside, Kachimoside, Vitexin 6"-O-xyloside	7	149	-4.8	18
83	FL3FACGS0048	Luteolin 7-glucuronide-3',4'-dirhamnoside	9	121	-4.8	10
85	FL7AAIGL0014	Malvidin 3-p-coumarylrutinoside	9	56	-4.79	5
85	FL3FA9GS0006	Chrysin 7-gentiobioside	30	55	-4.79	5
87	FL5FAAGL0108	Kaempferol 7-O- (6-trans-p-coumaroyl) -beta-glucopyranosyl- (1->3) -alpha-rhamnopyranoside-3-O-beta-glucopyranoside	5	148	-4.75	4
88	FL5FADGA0026	Isorhamnetin 3- (4"-p-coumarylrobinobioside) -7-rhamnoside	9	24	-4.72	3
89	FL3FACGS0065	Luteolin 4'-rutinoside	20	66	-4.63	12
90	FLIF1LGF0005	Amorphol, Amorphigenol O-vicianoside	27	17	-4.55	8
91	FL5FAAGS0081	Kaempferol 3-rhamnosyl- (1->6) -glucosyl- (1->6) -galactoside	2	120	-4.53	6
92	FL2F1AGS0010	Licorice glycoside C1, (2R) -7,4'-Dihydroxyflavanone 4'- [ 4-feruloylapiosyl- (1->2) -glucoside ]	40	103	-4.33	5
93	FL3FACGS0051	Luteolin 7,3',4'-triglucuronide	29	58	-4.15	5
94	FL5FAAGL0040	Kaempferol 3-gentiobioside-7-rhamnoside, Kaempferol 3-glucoside- (1->6) -glucoside-7-alpha-L-rhamnoside	17	45	-4.04	8
95	FL5FAAGL0052	Kaempferol 3-glucoside-7-gentiobioside	6	131	-3.54	11
96	FL5FAAGL0104	Kaempferol 3,4'-diglucoside-7- (2"-ferulylglucoside)	31	85	-3.37	3
97	FL5FAAGL0041	Kaempferol 3-gentiobioside-7-glucuronide	29	117	-3.16	7
98	FL3FACGS0043	Luteolin 7-rutinoside-3'-glucoside	55	5	-3	4
99	FL5FAAGS0132	Kaempferol 3-glucosyl- (1->2) -rhamnoside-7- (6"- (E) -p-coumaroylglucoside)	26	101	-2.11	4
100	FL5FAAGA0025	Kaempferol 3-isorhamninoside-7-rhamnoside	47	110	-0.56	5
